# Supplementary material for: Entry and exit of chemotherapeutically-promoted cellular dormancy in glioblastoma cells is differentially affected by the chemokines CXCL12, CXCL16, and CX3CL1
Source: Oncogene. 2020 Apr 28;39(22):4421–35. doi: 10.1038/s41388-020-1302-8 (PMC7253351; doi:10.1038/s41388-020-1302-8)
Supplement: Supplementary file 4 — Supplementary table 1 [file 41388_2020_1302_MOESM4_ESM.xlsx]

## Sheet: Dormancy entry
	Dormancy entry
	only TMZ versus DMSO						only TMZ versus DMSO + chemokines						combined TMZ versus DMSO and TMZ versus DMSO + chemokines
	Target	GeneSymbol	GeneName	Log2FC	PValue		Target	GeneSymbol	GeneName	Log2FC	PValue		Target	GeneSymbol	GeneName	Log2FC (TMZ versus DMSO)	Pvalue (TMZ versus DMSO)	Log2FC (TMZ versus DMSO + chemokines)	Pvalue (TMZ versus DMSO + chemokines)
	AB208828	ATP7A		2.05519	0.00771246		AB023170	EFR3B		1.03506	0.011192		AA378382	SNORA12		-2.06968	0.00355878	-1.52927	0.0346753
	AF086546			1.91079	0.0135346		AF130048	TRIQK		1.74167	0.0203507		AK027583	UNC80		2.82137	0.000185657	1.85289	0.0202071
	AF116680			1.03904	0.045058		AK021929	ST3GAL4		1.24833	0.00311326		AK090664	LOC729680		1.60791	0.0137528	1.13305	0.00369351
	AF119861	LOC100507630		-1.19804	0.0332428		AK058041	LOC100133039		1.2791	0.000579252		AK092862	GAS6-AS1		-1.41095	0.0191332	-2.46335	0.000125914
	AF119882			1.59283	0.00384085		AK091003	MAGED2		1.16266	0.0284296		AK093004	LOC286272		2.24624	0.0227845	2.01722	0.000936524
	AF151083			1.64511	0.00490622		AK124496			-1.5782	0.0354798		AK093862	LOC283485		-1.68809	0.048137	-1.57949	0.00817113
	AK001678	POLR1B		1.74078	0.000644719		AK127669	LOC100130597		-1.21358	0.021577		AK097925	LOC643549		1.93669	0.00696918	1.65524	0.00855878
	AK021772	FLJ11710		1.27846	0.0148044		AK127688	ADAMTSL4-AS1		1.5267	0.00505378		AK122832	ZNF169		1.7387	0.00306862	1.17657	0.0166234
	AK025118			1.12605	0.0246557		BC008289	MGC20647		-1.29619	0.00451892		AK127022			1.59492	0.0111997	1.08801	0.0484758
	AK054946	LOC100129447		-1.13489	0.02607		BC030136			1.5797	0.0113844		AK131413	LOC642980		-2.10275	0.00476474	-1.88	0.00934941
	AK058184	LOC148638		-1.04585	0.0432014		BC066548			1.20222	0.00173336		AK294208			1.18721	0.0147819	1.2814	0.0174299
	AK091161			-1.60961	0.00781574		BC137379	GAS6-AS1		-2.33722	0.00748274		AL359592	SVOP		-2.71639	0.000768507	-2.91483	0.00479257
	AK091571	LOC285178		1.06369	0.000285376		BX114156			1.32764	0.021696		BC010926	HIST1H4H		-1.45131	0.0260132	-1.50114	0.0192445
	AK093722	LOC728903		1.48545	0.0258989		DA581137			1.34062	0.0440773		BC013229			-1.4095	0.024077	-1.57461	0.0236082
	AK094436	LOC284219		1.84961	0.00276444		ENST00000008876	MAPK8IP2		-1.36274	0.000694641		BC018676			1.39993	0.000955076	1.27479	0.0162272
	AK096139	LOC100131756		2.14926	0.0492202		ENST00000267814	SORD		1.28548	0.029873		BC027954	TRGV7		-2.24597	0.0455749	-2.4861	0.0182497
	AK097991			1.16403	0.0177898		ENST00000267970	TSPAN3		1.33989	0.0454269		BC110288	WIPF1		1.188	0.0104922	1.00995	0.00185886
	AK098413	GVQW1		1.01082	0.0477509		ENST00000312918			-1.39188	0.00860536		BC112254	HIST1H2AI		2.25568	0.00515987	3.03258	0.000636225
	AK123349	LOC648149		2.21557	0.00376338		ENST00000327381	XKR4		-1.6602	0.00488184		BG927974			1.56066	0.013858	1.33074	0.00858973
	AK123449	FLJ41455		2.05206	0.0380516		ENST00000342073			1.16421	0.00463029		BG987537	SNORA10		1.47775	0.00757725	1.32113	9.40042e-05
	AK125438	LOC100128320		1.49	0.0379072		ENST00000359193	HIST1H2AG		-1.36217	0.0387489		BX106402			1.40475	0.0105545	1.334	0.00316503
	AK126149	LOC729696		1.77415	0.0130234		ENST00000361681	ND6		1.26349	0.0137342		CB851972			1.02015	0.0247238	1.0225	0.00339137
	AK127423	LOC100128851		1.09229	0.0484539		ENST00000367088	DYNLT1		1.27522	0.00142237		CD654100	SNORA19		1.19573	0.00585252	1.24894	0.0248188
	AK127655	SECISBP2		1.69304	0.000692781		ENST00000417218			2.67833	0.00208667		CU457294	SNORA16B		2.00268	0.00554862	1.10816	0.00319789
	AK127766			1.54389	0.0359451		ENST00000418741			1.20649	0.00883044		ENST00000222728	HOXA6		1.5369	5.58957e-05	1.64358	0.000503127
	AK128215			-1.54727	0.00567383		ENST00000420693			1.8238	0.00944775		ENST00000254759	COQ3		1.74285	0.0143311	1.19718	0.0130946
	AK128253	LOC100132071		1.13583	0.0415128		ENST00000421696			-1.14215	0.0309125		ENST00000254810			1.8244	0.0018616	1.73317	0.00233143
	AK129633	SDIM1		1.45148	0.00143148		ENST00000423237			1.13347	0.0350888		ENST00000262160	SMAD2		1.95295	0.00493637	1.00948	0.0157363
	AK129895	LOC100507663		1.85768	0.0124302		ENST00000424002			-1.00029	0.0133199		ENST00000284110	HS3ST3A1		2.11544	0.0271604	1.34817	0.0213537
	AK130290			1.4054	0.000612605		ENST00000427022			1.07293	0.00211496		ENST00000300992			-3.53661	0.0433587	-2.41171	0.00107384
	AL049980	DKFZP564C152		1.51464	0.000445841		ENST00000427188			-1.21602	0.0458289		ENST00000333129	FIGN		1.24902	0.0391836	1.08109	0.00453694
	AW382724	SNORA75		1.14824	0.0079725		ENST00000430320			-1.22627	0.0128326		ENST00000334003	GSAP		1.10266	0.0376446	1.0428	0.00331935
	AW571659			1.36912	0.015166		ENST00000431359			1.03637	0.000135773		ENST00000339037	LINC01116		1.76989	0.028602	1.00279	0.0107385
	AY358240	LOC100128644		-1.20743	0.0285068		ENST00000433770			1.18358	0.00529559		ENST00000342409	FRMD4A		1.9391	0.0325762	2.00554	0.000965615
	BC005372	MGC12488		1.42726	0.0123397		ENST00000433856	LINC01483		-1.03455	0.0207453		ENST00000361567	ND5		-1.44689	0.0318718	-1.54255	0.00210062
	BC009836	PXMP2		1.05339	0.0211106		ENST00000435793			1.34052	0.0032899		ENST00000369425	GPAM		1.45518	0.016382	1.08882	0.00398747
	BC014063			2.01148	0.0318869		ENST00000438158			-1.17263	0.0151255		ENST00000369494	ATP1A1		1.27324	0.0306524	1.10833	0.000224785
	BC015320	PRO0628		1.26554	0.023092		ENST00000439132			-1.11908	0.000712072		ENST00000373851	CNTRL		1.81262	0.00565659	1.61954	0.00289605
	BC015442	DNAH6		-1.67036	0.000908642		ENST00000439784			-1.00393	0.0157481		ENST00000375353	TMEM255B		-1.43373	0.0270188	-1.63481	0.0112271
	BC016059	F2R		1.30536	0.0111666		ENST00000442062			-1.26853	0.0133894		ENST00000377803	HIST1H4C		1.5119	0.0137223	2.1228	0.00611518
	BC020879	MGC24103		1.22125	0.0174251		ENST00000442815	LOC101928399		-1.41371	0.0082398		ENST00000378392	ANKEF1		-1.43868	0.00702068	-1.73335	0.00623214
	BC045168			1.00814	0.0245369		ENST00000443002	POLR2F		1.73764	0.00107863		ENST00000382824	FBXO25		1.83559	0.00727289	1.41674	0.00561238
	BC050402	PAXIP1-AS2		1.65781	0.000730153		ENST00000443221			1.44876	0.00789433		ENST00000390547			-3.06851	0.00425488	-2.89469	0.000892401
	BC051278	APOB		1.14997	0.0139821		ENST00000444130			1.82744	0.0222411		ENST00000394607	ELOVL6		2.29123	0.00347113	1.9042	0.0266115
	BX095413			1.37339	0.0191293		ENST00000445260			1.49642	0.0369401		ENST00000396667	TMEM106B		2.14439	0.0131478	2.44904	0.00473442
	BX647090	SMCR6		1.00151	0.0251709		ENST00000445293			1.77533	0.00191201		ENST00000409374	MRPL19		2.28731	0.0110257	1.66708	0.00513313
	BX647230	DKFZp686M1136		1.64367	0.0282518		ENST00000445464			1.56027	0.0334487		ENST00000410076	HNRNPLL		1.59413	0.0498028	1.37668	0.0219763
	BX647890			1.15016	0.0354105		ENST00000447329			-1.83186	0.0347612		ENST00000412797			1.74628	0.00954268	1.52409	0.00011491
	CU676483			1.09421	0.0262118		ENST00000448001			-2.25893	0.001243		ENST00000414404	LOC644838		-1.95379	0.0130767	-1.77692	0.0202942
	CU680219			1.28428	0.0250922		ENST00000448580			1.75761	0.0276369		ENST00000415536	LOC102723946		-5.04205	0.000534308	-4.84529	1.61921e-05
	DB321672			1.07205	0.0414848		ENST00000450472			1.05727	0.00156933		ENST00000417112	LOC102723721		-1.59785	0.0346444	-1.15733	0.0204212
	DQ786257			1.03564	0.0108308		ENST00000451823			1.01892	0.00300943		ENST00000422682			-2.16637	0.00577418	-2.61673	0.0001928
	ENST00000156471	AQR		1.05009	0.0100752		ENST00000455132			1.14433	0.0243142		ENST00000422996	LOC100506474		1.45838	0.049099	1.20654	0.0278248
	ENST00000238831	YIPF4		1.62071	0.00533371		ENST00000457108			1.35352	0.037666		ENST00000424306			2.13074	0.0415989	1.0917	0.0193695
	ENST00000261837	GNB5		2.42004	0.0236899		ENST00000457833			-2.27493	0.0400813		ENST00000426547			2.64619	0.0160563	1.99685	0.00237182
	ENST00000262455	ERP44		1.48725	0.0215225		ENST00000458480			-1.99552	0.0240832		ENST00000433639			2.20477	0.0100078	1.80827	0.0060074
	ENST00000264360	PCDH10		1.88366	0.0110946		ENST00000481340	ARSD		1.30256	0.000179921		ENST00000438538	LOC102723946		-2.68953	0.0075326	-2.46989	0.000584598
	ENST00000276974			1.21784	0.0336534		ENST00000484110	STON1		2.20157	0.047188		ENST00000438790			-1.242	0.0227308	-1.15195	0.0124347
	ENST00000314940	HNRNPA0		1.24004	0.0226425		ENST00000489729	NAALADL2		1.36212	0.0177981		ENST00000439559	LOC102723652		1.62399	0.0487351	1.22265	0.0368847
	ENST00000319406	LCLAT1		1.28049	0.0467505		ENST00000490698	MTHFD2L		-1.21775	0.0094713		ENST00000440358			-3.87318	0.0206966	-4.14571	0.0185663
	ENST00000323223			-1.62057	0.0230422		ENST00000491018	CNTRL		1.80091	0.0448755		ENST00000451609			-1.39471	0.0289266	-1.35527	2.23505e-05
	ENST00000328963	P2RX7		1.31381	0.00969952		ENST00000507324			1.14064	0.00518139		ENST00000451663	ANKRD20A11P		-3.32065	0.000390305	-3.58935	6.46997e-06
	ENST00000336095	RNF24		1.23557	0.0151426		ENST00000507387			1.39492	0.0218689		ENST00000452181			2.20714	0.00449588	1.91046	0.00323462
	ENST00000354485			1.75142	0.00484365		ENST00000509137	FBXO27		-1.01064	0.00483211		ENST00000453012			-1.24197	0.0159129	-1.19458	0.0404474
	ENST00000361127	LRIG2		1.26676	0.0431197		ENST00000510592			1.27947	0.00280301		ENST00000454116			-3.71164	0.00052096	-3.56823	0.000215868
	ENST00000366790	PARP1		1.63908	0.0131334		ENST00000511165			1.04073	0.0114365		ENST00000456535			-3.58541	5.19681e-07	-3.86454	0.000158209
	ENST00000368592	NKX6-2		1.25486	0.0392523		ENST00000512278			1.31423	0.00464273		ENST00000458154			-1.69195	0.00729156	-1.53753	0.000358741
	ENST00000369466	TTF2		1.17375	0.00786398		ENST00000513369			1.01292	0.00306434		ENST00000466304	HLA-B		-1.6314	0.0151234	-1.21908	0.0269939
	ENST00000369681	CYB5R4		1.40547	0.0198373		ENST00000514769			1.04009	0.00678194		ENST00000467997	PACRGL		1.4234	0.0130378	1.26976	0.00681696
	ENST00000370068	NTNG1		2.176	0.0195426		ENST00000520252	MOK		1.47994	0.0307376		ENST00000469435	KLF6		2.39914	0.0484297	1.10746	0.00293951
	ENST00000373413	ZSCAN20		1.05313	0.0326055		ENST00000520332	ERI1		1.39663	0.00877028		ENST00000473756			-1.26459	0.0421685	-1.23296	0.00867775
	ENST00000376352	STXBP4		2.34198	0.0247846		ENST00000521313			1.25735	0.00576092		ENST00000478468			-1.33973	0.0217741	-1.29694	0.0162454
	ENST00000378526	LIG3		1.47976	0.0139104		ENST00000521805			-2.29657	0.00266547		ENST00000479351			1.19281	0.00740074	1.03144	0.00227293
	ENST00000378928	TAB3		1.18752	0.00573781		ENST00000522743			1.27165	0.0150494		ENST00000485364	NOL4L		-2.91229	0.0346586	-3.75084	0.0157427
	ENST00000380291	AP1S2		1.1136	0.0211614		ENST00000526091	LOC101928921		-1.66274	0.0246233		ENST00000489023	UNC80		1.93951	0.0147486	2.04751	0.000228406
	ENST00000381329	WDR37		1.21721	0.049401		ENST00000526810			1.21605	0.012935		ENST00000497634	FREM1		1.8582	0.0204993	1.58176	0.0093645
	ENST00000394457	AHSA2		1.04222	0.0190592		ENST00000538920			-1.03112	0.00414928		ENST00000503597			-1.51997	0.0133373	-1.45533	0.022343
	ENST00000394478	STAG2		1.79691	0.0158902		ENST00000542763			1.57747	0.00191558		ENST00000511103			-1.40074	0.0283084	-1.07511	0.0122099
	ENST00000399148			1.00713	0.0279985		ENST00000547607	LINC01405		1.68433	0.000655457		ENST00000511707	LINC01411		2.28936	0.0118993	1.51526	0.00979838
	ENST00000400546	NCAM2		1.942	0.0125478		ENST00000548344			1.57487	0.00805004		ENST00000512067	LINC01021		-1.73904	0.0157646	-1.97651	0.000376949
	ENST00000409203	SGOL2		1.5333	0.0279159		ENST00000558081	LOC101928227		1.00355	0.0347989		ENST00000513604	SH3TC2		2.54688	0.0119159	2.35459	0.0123603
	ENST00000409401	DIS3L2		1.18674	0.0191079		ENST00000558343			-1.46203	0.00877069		ENST00000514255	LINC01021		-2.05279	0.0221861	-1.95956	0.00069066
	ENST00000411800			1.63439	0.0334005		ENST00000564222			1.05545	0.0294561		ENST00000514844	LINC01021		-1.18563	0.00411717	-1.39155	0.00947535
	ENST00000412321	LOC101927820		-1.89453	0.0332719		ENST00000570153			-2.80614	2.03272e-06		ENST00000515599			-1.94109	0.00690995	-1.3107	0.0178336
	ENST00000414224			-1.13571	0.0259355		ENST00000576854	YWHAE		1.27621	0.00854161		ENST00000518311			-1.23048	0.043384	-1.18866	0.00952727
	ENST00000414967			-1.60363	0.0412846		ENST00000589177			1.05667	0.00865817		ENST00000518787			-2.06094	0.0249246	-2.41744	0.0234948
	ENST00000416507			-1.20282	0.034495		ENST00000605170			1.61038	0.0175971		ENST00000518968			-1.19743	0.0421514	-1.00889	0.0490735
	ENST00000417510			-1.08737	0.0103209		ENST00000605570			1.39516	0.00164766		ENST00000519203			-2.35383	0.0141712	-3.0058	0.0144296
	ENST00000418789			-1.96363	0.0285384		ENST00000607314			-1.4458	0.00635752		ENST00000526703			-1.72831	0.00263426	-1.55229	8.74514e-05
	ENST00000419640			-1.00796	0.0455809		ENST00000618852	WASF2		1.26125	0.0222312		ENST00000532091			1.33507	0.0111587	1.44977	0.0101955
	ENST00000420825			1.14986	0.0108096		ENST00000619764			1.03967	0.0166703		ENST00000537589	CEP68		1.50523	0.0420243	1.24488	0.041445
	ENST00000420826			1.2721	0.0190562		ENST00000623174			1.3052	0.0305934		ENST00000542775			1.23757	0.0443149	1.42899	0.00494206
	ENST00000423408			1.03889	0.00338854		lnc-AC011366.3.1-1:1	lnc-AC011366.3.1-1		1.10417	0.0260111		ENST00000556738			1.90151	0.0206074	1.87696	0.00271561
	ENST00000423476			-1.04675	0.0300213		lnc-ACER2-1:1	lnc-ACER2-1		-1.64173	0.0143139		ENST00000562272	PLK1		1.20783	0.0430409	1.22363	0.000810944
	ENST00000423967			-1.67332	0.0032502		lnc-ADAMTS17-1:6	lnc-ADAMTS17-1		1.48361	0.00812758		ENST00000562904			2.34426	0.00727852	1.67029	0.00698146
	ENST00000424308			-1.12401	0.0174319		lnc-ALDH1A1-5:1	lnc-ALDH1A1-5		-1.54634	0.0182572		ENST00000564158	STARD9		2.45291	0.00290675	1.56543	0.00406874
	ENST00000425045	DNM1P46		-1.07051	0.0364454		lnc-ALG14-5:3	lnc-ALG14-5		-1.29151	0.00961662		ENST00000565670			-2.90711	0.000136777	-3.00174	7.43997e-05
	ENST00000430387			1.5173	0.00857417		lnc-ALX4-7:1	lnc-ALX4-7		1.09687	0.0223135		ENST00000566986			1.40349	0.0285411	1.0515	0.0178754
	ENST00000432612			-1.07606	0.0329875		lnc-AP000769.1-1:1	lnc-AP000769.1-1		1.04908	0.0327092		ENST00000567216	CAPN15		2.66402	0.00604293	2.0479	0.00265968
	ENST00000433732	XIST		1.28739	0.0122208		lnc-ARHGAP26-4:4	lnc-ARHGAP26-4		1.50421	0.0112929		ENST00000568143			-3.91533	0.00583553	-3.98394	7.70761e-05
	ENST00000435504	ASXL2		1.06273	0.00878525		lnc-ARRDC3-1:1	lnc-ARRDC3-1		-1.60183	0.0047717		ENST00000568686			2.55212	0.00111081	1.63008	0.00243352
	ENST00000437504	ANKEF1		-1.11799	0.00139642		lnc-ARRDC3-1:13	lnc-ARRDC3-1		-1.17229	0.0289572		ENST00000576476	LOC101929726		-1.86723	0.00433246	-1.46452	0.0168202
	ENST00000438499			1.46484	0.0194549		lnc-ARRDC3-1:14	lnc-ARRDC3-1		-2.50484	0.00447661		ENST00000586348			2.39803	0.0177217	1.82	0.0130415
	ENST00000438935			1.1378	0.0412859		lnc-ASMT-1:1	lnc-ASMT-1		-1.06242	0.0105628		ENST00000594089			1.36809	0.0200829	1.00399	0.000843752
	ENST00000439593	DONSON		1.35443	0.00799687		lnc-BDKRB1-1:1	lnc-BDKRB1-1		-1.78799	7.32448e-05		ENST00000602242	ZNF702P		-1.63897	0.000782843	-1.52831	0.00157783
	ENST00000440088	APTR		1.5926	0.0439636		lnc-C17orf62-3:1	lnc-C17orf62-3		1.0303	0.00402233		ENST00000602892	MIR99AHG		1.54654	0.0115291	1.1353	0.0268185
	ENST00000440492			-2.21737	0.0307376		lnc-C22orf26-2:10	lnc-C22orf26-2		1.18763	0.0042321		ENST00000607016	NUDT3		1.94288	0.0104215	1.27745	0.00667396
	ENST00000441809			1.23395	0.00856872		lnc-C3orf38-1:1	lnc-C3orf38-1		1.8746	0.03788		ENST00000607355			-2.07508	0.000231308	-1.57826	0.000499259
	ENST00000442535			-1.3279	0.0370839		lnc-C5orf22-1:1	lnc-C5orf22-1		1.0737	0.0185288		ENST00000608155	LOC100507520		1.94554	0.0117205	1.46356	0.00879372
	ENST00000445976			1.25105	0.0203555		lnc-C8orf39-1:1	lnc-C8orf39-1		-1.1245	0.0433144		ENST00000609742			1.56119	0.0198182	1.12529	0.00511931
	ENST00000447012	NAIP		1.56929	0.0364949		lnc-CALML6-2:1	lnc-CALML6-2		1.3175	0.00429329		ENST00000609777			1.73218	0.0260262	1.18078	0.00986725
	ENST00000447898			1.00425	0.0448359		lnc-CD38-2:3	lnc-CD38-2		2.10227	0.00659075		ENST00000614987	RPS6KA5		3.42858	0.000552608	2.7004	0.0217176
	ENST00000449466	LOC101929484		-1.18891	0.0222926		lnc-CENPP-3:1	lnc-CENPP-3		-1.46342	0.033165		ENST00000615339	BCOR		1.52998	0.00220398	1.19496	0.0157483
	ENST00000449545	TIAM2		1.31427	0.0376762		lnc-COL19A1-1:1	lnc-COL19A1-1		1.11387	0.015942		ENST00000615716			-1.36682	0.0103506	-1.26011	0.00763753
	ENST00000451317	LOC100653005		-1.69253	0.0219603		lnc-CPM-1:1	lnc-CPM-1		-1.415	0.0158537		ENST00000621052			-1.79464	0.00368539	-1.97513	0.0015229
	ENST00000451914			-1.63925	0.0178662		lnc-CSTB-1:6	lnc-CSTB-1		-1.03165	0.0304893		ENST00000621996			-3.14997	0.000563396	-2.68342	0.000257359
	ENST00000453030	GARNL3		-1.11785	0.0205246		lnc-DAOA-4:3	lnc-DAOA-4		-2.19726	0.00154161		ENST00000623892			1.66565	0.0133723	1.03536	0.0132121
	ENST00000453322	LOC101927383		-1.67734	0.0220521		lnc-DAOA-6:1	lnc-DAOA-6		-1.14178	0.0337292		ENST00000624985			1.60527	0.0353854	1.16764	0.0413509
	ENST00000453722			1.3809	0.00748996		lnc-DCTD-8:1	lnc-DCTD-8		1.29293	0.0138384		ENST00000625012			2.33055	0.00182082	2.00692	0.00611742
	ENST00000454608	USP41		-1.19288	0.0170828		lnc-DNAJC11-1:1	lnc-DNAJC11-1		1.00466	0.00186373		lnc-AC015987.1-3:1	lnc-AC015987.1-3		1.64544	0.0442882	1.37423	0.00903502
	ENST00000455537	KIF5A		1.1642	0.0391704		lnc-DUOXA1-1:1	lnc-DUOXA1-1		1.32936	0.0421419		lnc-AC092031.1-1:8	lnc-AC092031.1-1		1.0907	0.0312032	1.1083	0.00545636
	ENST00000455583			1.08275	0.00582574		lnc-ELF2-2:3	lnc-ELF2-2		1.31558	0.00476292		lnc-AC114947.1.1-1:2	lnc-AC114947.1.1-1		1.38168	0.0182614	1.55284	0.029436
	ENST00000456728			-1.2077	0.0292076		lnc-EYS-2:1	lnc-EYS-2		-1.09093	0.0277148		lnc-ALX1-2:2	lnc-ALX1-2		1.13571	0.0202499	1.00239	0.0211549
	ENST00000459861			1.00057	0.00494157		lnc-FAM151A-3:1	lnc-FAM151A-3		-1.0456	0.024063		lnc-ANAPC11-2:1	lnc-ANAPC11-2		1.37593	0.00141721	1.10867	0.0120829
	ENST00000464187	COL5A1		1.20166	0.000630739		lnc-FAM168B-1:1	lnc-FAM168B-1		-1.79354	0.0411722		lnc-AP002478.1-2:2	lnc-AP002478.1-2		-2.34329	0.0374337	-2.16445	0.000962953
	ENST00000466213	SFPQ		1.08049	0.00189934		lnc-FAM171B-1:2	lnc-FAM171B-1		1.09096	0.04172		lnc-ARRDC3-1:6	lnc-ARRDC3-1		-1.48276	0.0478881	-1.78222	0.00046116
	ENST00000467017			-1.46207	0.0304783		lnc-FGFR4-1:1	lnc-FGFR4-1		1.09089	0.00457761		lnc-B3GNT7-1:2	lnc-B3GNT7-1		2.16846	0.0402297	1.64935	0.00602122
	ENST00000469070			1.4484	0.0201796		lnc-FOXG1-5:3	lnc-FOXG1-5		1.34137	0.00998513		lnc-C2orf27B-3:2	lnc-C2orf27B-3		1.79791	0.0151267	1.53964	0.000965122
	ENST00000469997			1.09843	0.0366534		lnc-GABPA-4:2	lnc-GABPA-4		-1.67204	0.000933358		lnc-C5orf42-2:1	lnc-C5orf42-2		2.16897	0.00514272	1.92361	0.0212347
	ENST00000471176			-1.12622	0.0354394		lnc-GALNTL4-1:1	lnc-GALNTL4-1		-1.07594	0.0378945		lnc-C5orf43-2:1	lnc-C5orf43-2		-1.51752	0.0344142	-2.08576	0.00146244
	ENST00000472022	KLF12		1.17365	0.0394266		lnc-GAS2-1:2	lnc-GAS2-1		1.0157	0.00689554		lnc-CHADL-1:1	lnc-CHADL-1		-2.16557	0.0003559	-2.18364	0.000558337
	ENST00000474969	IMMT		1.23809	0.0110002		lnc-GGCT-1:19	lnc-GGCT-1		1.18501	0.0300956		lnc-CLGN-2:1	lnc-CLGN-2		2.02285	0.019455	1.54268	0.0158171
	ENST00000475434	LMOD3		-1.4783	0.0180112		lnc-GJA8-1:1	lnc-GJA8-1		-1.23389	0.00720204		lnc-COMMD2-1:1	lnc-COMMD2-1		1.74398	0.0405826	1.19058	0.0042674
	ENST00000478301			2.37865	0.00493783		lnc-GLI2-4:2	lnc-GLI2-4		-2.37705	0.0435566		lnc-CRYL1-1:1	lnc-CRYL1-1		2.39431	0.0107366	2.0146	0.0021321
	ENST00000481262	IVD		1.20669	0.043678		lnc-GNS-2:1	lnc-GNS-2		-1.41857	0.0144144		lnc-DCAF10-2:1	lnc-DCAF10-2		1.36146	0.00197139	1.03423	0.0116013
	ENST00000481658	FAM117B		1.34208	0.00424944		lnc-HEPH-2:1	lnc-HEPH-2		-1.66982	0.0219372		lnc-DHRS7B-2:2	lnc-DHRS7B-2		-2.69039	0.0187783	-2.15799	0.00583688
	ENST00000485040	POGZ		1.35397	0.0156591		lnc-HES1-2:5	lnc-HES1-2		1.18403	0.0419512		lnc-DHRS7B-3:1	lnc-DHRS7B-3		1.71223	0.0428232	1.05519	0.0281446
	ENST00000487910	SAMD7		1.06432	0.0188669		lnc-HNRNPA3-1:1	lnc-HNRNPA3-1		1.49983	0.0407055		lnc-EGLN1-1:1	lnc-EGLN1-1		-1.72264	0.00993772	-1.3668	0.0157997
	ENST00000490720	HLA-J		-1.21179	0.0332866		lnc-ITGA2-1:5	lnc-ITGA2-1		-1.5481	0.0057706		lnc-EGLN1-1:6	lnc-EGLN1-1		-1.64875	4.77089e-05	-1.3999	0.000616464
	ENST00000494509			-1.12041	0.031337		lnc-ITGB8-4:1	lnc-ITGB8-4		-1.20428	0.00815265		lnc-ELOVL5-2:1	lnc-ELOVL5-2		2.64764	0.00729033	2.59396	0.0450322
	ENST00000497558	GPALPP1		1.119	0.0471782		lnc-JOSD1-1:4	lnc-JOSD1-1		1.71841	0.0431663		lnc-EXTL1-1:1	lnc-EXTL1-1		1.89774	0.00763834	1.87397	0.00088127
	ENST00000497705	OXR1		1.43667	0.0472871		lnc-KB-1980E6.3.1-1:2	lnc-KB-1980E6.3.1-1		-1.42791	0.0102643		lnc-FAM160A1-1:2	lnc-FAM160A1-1		2.44898	0.00379399	1.9886	0.0235956
	ENST00000500487	LOC102723461		1.6923	0.0498254		lnc-KCNH1-2:1	lnc-KCNH1-2		1.16827	0.0329682		lnc-FAM54A-1:1	lnc-FAM54A-1		-2.1891	0.000223914	-1.95128	0.000784986
	ENST00000504823	FAM200B		-1.16628	0.0325008		lnc-KCNMB2-7:1	lnc-KCNMB2-7		1.10587	0.00240082		lnc-FANK1-3:1	lnc-FANK1-3		2.63273	0.013025	1.55818	0.0295204
	ENST00000506769	LOC101927280		-1.25247	0.012591		lnc-KIAA0087-2:1	lnc-KIAA0087-2		1.65046	0.0321999		lnc-FER1L6-1:2	lnc-FER1L6-1		-1.4843	0.0321311	-1.78734	0.0213599
	ENST00000507220			-2.07759	0.0304772		lnc-KIAA1429-1:2	lnc-KIAA1429-1		1.24772	0.0393173		lnc-FKBP2-1:1	lnc-FKBP2-1		-1.91136	0.004689	-1.72453	0.00920465
	ENST00000507241			1.37069	0.0141329		lnc-KLHL25-5:1	lnc-KLHL25-5		-1.15401	0.0104268		lnc-FKBP2-1:2	lnc-FKBP2-1		-1.99076	0.00460226	-1.72557	0.00985507
	ENST00000508108			1.01604	0.0162733		lnc-MAPK8IP2-1:5	lnc-MAPK8IP2-1		1.25337	0.0112599		lnc-FOXG1-6:15	lnc-FOXG1-6		1.34786	0.0316162	1.17712	0.00224779
	ENST00000509524	ZFP42		1.32535	0.0405543		lnc-MBIP-1:1	lnc-MBIP-1		-2.00323	0.0164355		lnc-FOXG1-6:4	lnc-FOXG1-6		1.77758	0.01159	1.1446	0.00509982
	ENST00000511579			-1.4411	0.00604799		lnc-METTL11B-2:1	lnc-METTL11B-2		2.38841	0.000516993		lnc-FRG2-3:1	lnc-FRG2-3		2.34142	0.00685383	1.89614	0.0205296
	ENST00000512284			-1.10207	0.0153415		lnc-MLH3-1:1	lnc-MLH3-1		1.01602	0.0173607		lnc-FUS-1:1	lnc-FUS-1		1.21277	0.038934	1.67737	0.00451677
	ENST00000513051			1.3415	0.0127094		lnc-MMRN1-2:2	lnc-MMRN1-2		-1.59131	0.0105699		lnc-GABPA-4:1	lnc-GABPA-4		-1.65876	2.43225e-05	-2.11839	0.0214419
	ENST00000513422			1.43767	0.0224808		lnc-MRP63-6:1	lnc-MRP63-6		1.94223	0.00534186		lnc-GFOD1-1:1	lnc-GFOD1-1		-1.00928	0.0132165	-1.01958	0.0296175
	ENST00000514048			1.28882	0.0212363		lnc-MRPL44-1:1	lnc-MRPL44-1		-1.39122	0.0312487		lnc-GLI2-4:1	lnc-GLI2-4		-1.53203	0.00709569	-1.1438	0.0215383
	ENST00000515077			-2.15624	0.0399965		lnc-MSI2-1:1	lnc-MSI2-1		1.34424	0.0344526		lnc-HIST1H3F-1:1	lnc-HIST1H3F-1		1.9977	0.0119811	2.61705	0.000464363
	ENST00000515123			1.32286	0.00581541		lnc-MUC2-1:1	lnc-MUC2-1		-1.85671	0.011902		lnc-HMGA1-3:1	lnc-HMGA1-3		2.16727	0.0248578	1.87654	0.00799523
	ENST00000515296			-1.32775	0.0269371		lnc-NKD2-3:1	lnc-NKD2-3		-1.59994	0.0142355		lnc-IL5RA-6:1	lnc-IL5RA-6		2.18459	0.0180189	2.34548	0.00407189
	ENST00000515380	C5orf42		2.02624	0.0320646		lnc-NKD2-3:7	lnc-NKD2-3		-1.72547	0.0153203		lnc-INTS8-1:1	lnc-INTS8-1		-2.41043	0.0197161	-1.97642	0.00475821
	ENST00000517807			-1.14217	0.0026389		lnc-PDE10A-1:1	lnc-PDE10A-1		1.52248	0.0477972		lnc-JAG1-6:1	lnc-JAG1-6		2.47316	0.00924939	1.34593	0.00632273
	ENST00000519107			-1.08824	0.00785141		lnc-PIEZO2-1:1	lnc-PIEZO2-1		1.13618	0.0186399		lnc-JPH1-5:1	lnc-JPH1-5		2.09998	0.0181276	1.91484	0.00247786
	ENST00000520749			-2.236	0.0154591		lnc-PPIE-1:1	lnc-PPIE-1		1.01221	0.0169252		lnc-KCNE4-1:1	lnc-KCNE4-1		1.62762	0.0491461	1.5684	0.00107025
	ENST00000523791			-1.21942	0.016586		lnc-PPP2R2D-3:1	lnc-PPP2R2D-3		-1.1569	0.0194376		lnc-KIAA1967-2:3	lnc-KIAA1967-2		-1.8575	0.0334411	-1.76239	0.0047648
	ENST00000523792			-1.00115	0.0231508		lnc-RAC3-1:3	lnc-RAC3-1		1.26607	0.000979185		lnc-KLHL31-2:3	lnc-KLHL31-2		1.76595	0.0311847	1.17599	0.0450176
	ENST00000526488	TSSC2		-1.36047	0.0118614		lnc-RAD51-1:1	lnc-RAD51-1		1.49656	0.0432219		lnc-LDHC-1:1	lnc-LDHC-1		2.94357	0.00942652	2.15158	0.00146175
	ENST00000527983			2.01463	0.00893102		lnc-RAP1GDS1-2:1	lnc-RAP1GDS1-2		1.20486	0.00566211		lnc-MAPK8IP2-1:12	lnc-MAPK8IP2-1		1.63604	0.0362616	1.07653	0.0465109
	ENST00000530572			-1.32683	0.0354629		lnc-RETNLB-2:1	lnc-RETNLB-2		1.08941	0.0141413		lnc-MBL2-3:1	lnc-MBL2-3		-2.95144	0.0189521	-2.56052	0.0351994
	ENST00000531076			1.38149	0.0210646		lnc-RP11-1396O13.13.1-1:1	lnc-RP11-1396O13.13.1-1		1.32119	0.0432483		lnc-MFSD4-1:1	lnc-MFSD4-1		1.2556	0.00634644	1.18282	0.00813174
	ENST00000532071			-1.03502	0.00650684		lnc-SCRN3-4:1	lnc-SCRN3-4		1.28585	0.0119991		lnc-MMRN1-2:5	lnc-MMRN1-2		-2.35301	0.0363735	-1.35615	0.0216133
	ENST00000533152			-1.61305	0.0164361		lnc-SIK1-4:1	lnc-SIK1-4		-1.68151	0.0184024		lnc-MTA3-2:1	lnc-MTA3-2		1.85136	0.0187261	1.65463	0.0098906
	ENST00000533516			-1.34751	0.0183778		lnc-SMC1A-2:1	lnc-SMC1A-2		1.40918	0.000612618		lnc-MTOR-1:1	lnc-MTOR-1		-2.46721	0.00117607	-2.237	0.0387765
	ENST00000539116			-1.09826	0.00246684		lnc-ST3GAL6-1:1	lnc-ST3GAL6-1		-1.58164	0.0135762		lnc-NAA50-2:1	lnc-NAA50-2		1.57229	0.0166293	1.14649	0.00763535
	ENST00000543512	LOC102723505		-1.72237	0.020249		lnc-TAF4B-8:1	lnc-TAF4B-8		1.04182	0.0323071		lnc-NDFIP1-3:1	lnc-NDFIP1-3		2.76634	0.000252983	2.34485	0.00024727
	ENST00000544271	BAD		-1.16028	0.00435382		lnc-TMED5-1:27	lnc-TMED5-1		-1.04425	0.00445855		lnc-PAQR3-1:1	lnc-PAQR3-1		1.66599	0.00228056	1.29406	0.00516309
	ENST00000546204			1.96789	0.0223828		lnc-TMEM183A-1:1	lnc-TMEM183A-1		1.33936	0.0227234		lnc-PCDH19-1:1	lnc-PCDH19-1		-1.7749	0.0321293	-1.66138	0.0037294
	ENST00000546376			-2.01416	0.0148182		lnc-TMEM242-2:1	lnc-TMEM242-2		1.11408	0.0146319		lnc-PKN2-2:2	lnc-PKN2-2		1.64609	0.0174224	1.84694	0.0157323
	ENST00000548846			-1.02201	0.0412536		lnc-TPO-1:2	lnc-TPO-1		-1.15857	0.0356582		lnc-PLEKHA3-2:2	lnc-PLEKHA3-2		2.80955	0.0167848	1.88684	0.0338733
	ENST00000550470			-1.08848	0.0134486		lnc-TRMT11-1:2	lnc-TRMT11-1		1.70378	0.00222428		lnc-PPP2R2B-2:2	lnc-PPP2R2B-2		1.52275	0.00579972	1.76241	0.0172507
	ENST00000553621			-1.74722	0.0163736		lnc-TSEN15-2:1	lnc-TSEN15-2		1.53035	0.0350561		lnc-RP11-597K23.2.1-2:1	lnc-RP11-597K23.2.1-2		-2.22137	0.00536965	-3.14768	0.000548141
	ENST00000554196	LINC00520		-1.65882	0.0430172		lnc-UGT8-1:1	lnc-UGT8-1		1.6454	0.0215059		lnc-RP3-377D14.1.1-3:12	lnc-RP3-377D14.1.1-3		-2.65912	0.000566029	-2.71185	0.0136946
	ENST00000554649			1.00669	0.0342038		lnc-UQCRFS1-9:20	lnc-UQCRFS1-9		-1.31892	0.0383553		lnc-RPL30-1:1	lnc-RPL30-1		1.98588	0.0176694	1.34147	0.00844433
	ENST00000556430			1.53747	0.0133124		lnc-USP28-1:1	lnc-USP28-1		1.08616	0.00961229		lnc-SCRG1-1:4	lnc-SCRG1-1		1.97049	0.00834585	1.82966	0.00157095
	ENST00000557723			-1.34621	0.0374342		lnc-XRCC4-1:1	lnc-XRCC4-1		1.49706	0.00763325		lnc-SH3BP4-3:1	lnc-SH3BP4-3		-3.68984	0.00293285	-3.6478	0.00293796
	ENST00000557900	LOC101928955		-1.79543	0.0382872		lnc-ZBTB25-1:1	lnc-ZBTB25-1		1.12409	0.0460946		lnc-SLC39A11-1:8	lnc-SLC39A11-1		1.52474	0.00814514	1.29575	0.00829002
	ENST00000558475			-1.21339	0.0155687		lnc-ZCRB1-1:1	lnc-ZCRB1-1		-1.3928	0.00128698		lnc-SMG6-1:1	lnc-SMG6-1		1.26714	0.00586417	1.30478	0.00633033
	ENST00000561669			1.20673	0.039849		lnc-ZNF132-1:1	lnc-ZNF132-1		1.11284	0.031756		lnc-SPRYD7-1:2	lnc-SPRYD7-1		1.27813	0.0161659	1.10851	0.00780164
	ENST00000561973			2.49208	0.000748938		lnc-ZNF8-3:1	lnc-ZNF8-3		1.34675	0.0213704		lnc-SRPR-1:1	lnc-SRPR-1		2.3204	0.0126469	1.7982	0.0144071
	ENST00000563018			1.06833	0.025558		lnc-ZNHIT2-1:1	lnc-ZNHIT2-1		1.27314	0.00126127		lnc-TIMM13-1:1	lnc-TIMM13-1		2.36979	0.000967563	1.48078	0.00134263
	ENST00000563286			1.03606	0.0352126		lnc-ZSWIM2-7:2	lnc-ZSWIM2-7		1.46006	0.0422048		lnc-TIMP3-2:1	lnc-TIMP3-2		2.82166	0.042167	1.17545	0.00653195
	ENST00000564772			2.23818	0.0102253		NM_000041.3	APOE	apolipoprotein E	-1.95506	0.0226375		lnc-TMCO1-2:1	lnc-TMCO1-2		1.60196	0.00533755	1.49409	0.0204928
	ENST00000565297			-1.85629	0.0436402		NM_000094.3	COL7A1	collagen, type VII, alpha 1	-1.00329	0.0025606		lnc-TPT1-1:1	lnc-TPT1-1		2.81136	0.0102614	2.28195	0.00114243
	ENST00000565617			2.09267	0.0136925		NM_000161.2	GCH1		-1.10375	0.0133665		lnc-WASF3-1:1	lnc-WASF3-1		-2.20967	0.000232675	-2.15687	0.000100137
	ENST00000566054			-1.40337	0.0172674		NM_000214.2	JAG1	jagged 1	-1.30533	0.00861888		lnc-ZSCAN10-3:4	lnc-ZSCAN10-3		1.68404	0.0193965	1.17606	0.00964724
	ENST00000566787			-1.39908	0.0115454		NM_000240.3	MAOA	monoamine oxidase A	1.08314	0.00407513		M26429	HLA-C		-1.29162	0.0066454	-1.26917	0.000619698
	ENST00000566971			1.15098	0.0307421		NM_000261.1	MYOC	myocilin, trabecular meshwork inducible glucocorticoid response	-1.26127	0.00797009		NM_000014.4	A2M	alpha-2-macroglobulin	1.42777	0.0196883	1.05931	0.0109931
	ENST00000567369			-1.15182	0.00317871		NM_000426.3	LAMA2	laminin, alpha 2	1.32154	0.0215422		NM_000020.2	ACVRL1	activin A receptor type IL	-2.198	0.00555748	-2.88559	0.00120622
	ENST00000567409	ITGAX		-2.92497	0.0188121		NM_000612.5	IGF2	insulin-like growth factor 2	-1.24069	0.0414791		NM_000022.2	ADA	adenosine deaminase	-1.2086	0.000188583	-1.28255	0.0045545
	ENST00000568248			1.197	0.0148241		NM_000627.3	LTBP1		-1.06507	0.0421344		NM_000043.4	FAS	Fas cell surface death receptor	-1.41153	0.042479	-1.36145	0.0140541
	ENST00000569008			1.12477	0.0452233		NM_000640.2	IL13RA2	interleukin 13 receptor, alpha 2	1.08299	0.0236086		NM_000064.3	C3	complement component 3	-4.16093	0.00472321	-4.33024	3.45295e-06
	ENST00000569087			1.18041	0.00178739		NM_000817.2	GAD1		-1.07665	0.00226542		NM_000228.2	LAMB3	laminin, beta 3	-1.2981	0.036146	-1.19539	0.0104618
	ENST00000569267	LOC101928714		1.59365	0.0165171		NM_000872.4	HTR7	5-hydroxytryptamine (serotonin) receptor 7, adenylate cyclase-coupled	1.07863	0.00251127		NM_000264.3	PTCH1	patched 1	2.61919	0.0041561	1.99165	0.00154061
	ENST00000569425			-1.79317	0.0128523		NM_001002923.1	IGFL4	IGF like family member 4	-1.8232	0.00400073		NM_000328.2	RPGR	retinitis pigmentosa GTPase regulator	1.23916	0.0166635	1.00652	0.048622
	ENST00000570137	CDYL2		1.16567	0.0263174		NM_001005914.2	SEMA3B	sema domain, immunoglobulin domain (Ig), short basic domain, secreted, (semaphorin) 3B	-1.07015	0.00403254		NM_000331.4	SAA1		-4.40604	0.00291537	-2.94182	0.0170677
	ENST00000570934	ANKFY1		1.38802	0.0356872		NM_001007097.2	NTRK2		-1.63791	0.0107078		NM_000345.3	SNCA	synuclein alpha	1.27057	0.0156169	1.71957	0.0362029
	ENST00000571759	VAC14		1.13221	0.0402417		NM_001007176.4	C8orf22	chromosome 8 open reading frame 22	-1.73021	0.0237991		NM_000389.4	CDKN1A		-2.54845	6.07649e-05	-2.61083	4.91831e-05
	ENST00000572988			1.05263	0.0275043		NM_001010000.2	ARHGAP28		1.95108	0.00345603		NM_000405.4	GM2A	GM2 ganglioside activator	-1.19565	0.000798425	-1.12946	0.00282473
	ENST00000573382	LOC101929726		-4.18996	6.60661e-06		NM_001010985.2	MYBPHL	myosin binding protein H-like	-1.11835	0.00620732		NM_000418.3	IL4R	interleukin 4 receptor	-1.53957	0.0161257	-1.57888	0.00730191
	ENST00000574133			-1.30557	0.0108272		NM_001010986.2	ATP11C		1.00043	0.00846404		NM_000422.2	KRT17	keratin 17, type I	-3.62014	0.00582528	-3.24067	0.000178438
	ENST00000577906			1.61548	0.0197184		NM_001012454.5			-1.05124	0.0153359		NM_000476.2	AK1	adenylate kinase 1	-1.2264	0.000858392	-1.19194	0.000406166
	ENST00000578787			-1.73315	0.023932		NM_001013619.2	HYKK	hydroxylysine kinase	1.06349	0.0229038		NM_000499.3	CYP1A1	cytochrome P450, family 1, subfamily A, polypeptide 1	-1.09281	0.00808828	-1.18875	0.0218634
	ENST00000582866			1.43665	0.0165241		NM_001025366.2	VEGFA	vascular endothelial growth factor A	-1.39689	0.001875		NM_000575.3	IL1A	interleukin 1 alpha	-4.00279	0.00349502	-2.78208	0.0262587
	ENST00000583460			1.07001	0.0427781		NM_001031684.2	SRSF7	serine/arginine-rich splicing factor 7	1.17841	0.019764		NM_000584.3	CXCL8	chemokine (C-X-C motif) ligand 8	-5.66218	0.00016439	-4.43332	3.61099e-05
	ENST00000587298	WFDC21P		-2.03439	0.00616058		NM_001034173.3	ALDH1L2		-1.20985	0.0086446		NM_000585.4	IL15		1.41821	0.0218582	1.36447	0.00204435
	ENST00000587506			1.84527	0.00988515		NM_001038603.2	MARVELD2		-1.0685	0.0266252		NM_000600.3	IL6	interleukin 6	-4.36071	0.0168927	-3.12797	0.0037744
	ENST00000588040			1.38449	0.00280017		NM_001039492.2			-1.05217	0.00638999		NM_000602.4	SERPINE1	serpin peptidase inhibitor, clade E (nexin, plasminogen activator inhibitor type 1), member 1	-1.79916	0.0156731	-1.87904	0.037169
	ENST00000589566	LINC01255		1.49454	0.0141589		NM_001040071.1			-3.09268	0.0090665		NM_000623.3	BDKRB2	bradykinin receptor B2	-1.54972	0.028282	-1.58619	0.0205579
	ENST00000592638	LOC101927943		-1.23936	0.0265922		NM_001044369.2	FAM69C		1.05441	0.0225778		NM_000636.2	SOD2	superoxide dismutase 2, mitochondrial	-3.51317	5.30671e-05	-2.84346	0.000157199
	ENST00000596267			1.32962	0.0156765		NM_001079843.2	CASZ1		-1.51492	0.0175958		NM_000663.4	ABAT		1.84758	0.022236	1.53971	0.00151847
	ENST00000605240			1.79193	0.00850511		NM_001080433.1	CCDC85A	coiled-coil domain containing 85A	-2.73144	0.00330289		NM_000689.4	ALDH1A1	aldehyde dehydrogenase 1 family, member A1	-2.28066	0.0287012	-1.97309	0.010043
	ENST00000605506			1.72281	0.0451167		NM_001080489.2	GLOD5	glyoxalase domain containing 5	-1.378	0.0211875		NM_000784.3	CYP27A1	cytochrome P450, family 27, subfamily A, polypeptide 1	1.32688	0.0139394	1.42227	0.0175617
	ENST00000606767	LOC100129461		1.85331	0.00048429		NM_001081492.1	KRT80		-1.31518	0.0459521		NM_000859.2	HMGCR	3-hydroxy-3-methylglutaryl-CoA reductase	2.22882	2.94394e-05	1.8013	0.00235359
	ENST00000607837			1.03367	0.0446001		NM_001083.3	PDE5A	phosphodiesterase 5A, cGMP-specific	2.3576	0.00365067		NM_000873.3	ICAM2		-2.25636	0.00834471	-1.96203	0.000332391
	ENST00000608005			1.17268	0.0200388		NM_001083615.3	MYO3B	myosin IIIB	-1.10093	0.0369524		NM_000899.4	KITLG		-1.77311	0.0133996	-2.02824	0.00246966
	ENST00000608432	TEX41		-1.62991	0.0472452		NM_001098540.2	HPSE		1.02355	0.0118372		NM_000900.3	MGP	matrix Gla protein	1.98317	0.000365349	1.93816	0.000562115
	ENST00000608482	LOC101930159		2.01123	0.0479276		NM_001109977.1	FAM160A1	family with sequence similarity 160, member A1	1.71542	0.0143889		NM_000959.3	PTGFR	prostaglandin F receptor (FP)	-2.65924	0.00492236	-3.07978	0.00168476
	ENST00000609923			1.4394	0.0360234		NM_001112726.2	CEP170B	centrosomal protein 170B	-1.50981	0.00358566		NM_001001552.4	LEMD1	LEM domain containing 1	1.17994	0.040395	1.14627	0.00731001
	ENST00000610245			1.66339	0.0453947		NM_001113411.1	FGGY	FGGY carbohydrate kinase domain containing	1.00852	0.0190619		NM_001001669.2	ARHGEF37	Rho guanine nucleotide exchange factor 37	1.34671	0.0245153	1.16493	0.00315894
	ENST00000610384			2.40208	0.0481043		NM_001129981.2	ANKRD2	ankyrin repeat domain 2 (stretch responsive muscle)	-1.12984	0.0401529		NM_001001713.1	SH3BGR		-1.4545	3.31976e-05	-1.44164	2.32992e-05
	ENST00000610417			1.29512	0.0218073		NM_001130037.1	ELMOD1		-1.48088	0.0152216		NM_001002264.2	EPSTI1	epithelial stromal interaction 1 (breast)	-1.75612	0.0322872	-1.82028	0.0306741
	ENST00000614678	CPNE3		1.1259	0.0038507		NM_001131028.1	ATG10	autophagy related 10	1.19393	0.00491036		NM_001003678.2	C11orf49		1.23714	0.0384818	1.11987	0.0092799
	ENST00000615794	ANKRD36B		1.234	0.0350453		NM_001134473.2	GSE1		-1.04	0.000402279		NM_001003679.3	LEPR		1.70938	0.00441972	1.60184	0.000166581
	ENST00000621399	CIRBP		1.18714	0.0347689		NM_001135057.2	LRRC15	leucine rich repeat containing 15	-1.26885	0.0012087		NM_001003810.1	HNRNPD		1.35577	0.0192059	1.09554	0.00241401
	ENST00000621666	NAIP		1.96586	0.0122503		NM_001135934.1	POSTN		1.62589	0.00200435		NM_001003845.2	SP5		1.54386	0.0177507	1.20204	0.0099051
	ENST00000622616	LOC101927293		2.00075	0.0375375		NM_001136230.2	HSD17B13		-1.23977	0.0177272		NM_001003940.1	BMF		3.40761	0.000576128	2.76653	0.00255177
	ENST00000623549	LINC00313		-1.00268	0.0374234		NM_001142853.2	HES6		-1.30947	0.000863538		NM_001004301.3	ZNF813	zinc finger protein 813	-1.24381	0.00716896	-1.12819	0.000472225
	ENST00000623963			-1.3612	0.0173559		NM_001143805.1	BDNF		-1.46671	0.00494414		NM_001005464.2	HIST2H3A	histone cluster 2, H3a	1.32521	0.0448315	1.85781	0.000511544
	ENST00000624557			2.0073	0.0341792		NM_001143819.2			-1.02674	0.0191011		NM_001005502.2			1.13459	0.010443	1.11605	0.0156948
	lnc-ABCC3-1:1	lnc-ABCC3-1		1.39432	0.0294501		NM_001144889.1	SLC23A3		-1.31906	0.0105407		NM_001005910.2			1.64443	0.0023404	1.30944	0.000492347
	lnc-AC005008.2.1-2:1	lnc-AC005008.2.1-2		-1.88116	0.00700117		NM_001145010.1	SMCO2	single-pass membrane protein with coiled-coil domains 2	-1.25547	0.00122929		NM_001005915.1	ERBB3		1.2908	0.0134088	1.2427	0.00191336
	lnc-AC012652.1.1-3:1	lnc-AC012652.1.1-3		1.00045	0.0410211		NM_001145122.1	CAPN14	calpain 14	1.64313	0.00243929		NM_001006946.1	SDC1	syndecan 1	-1.89706	0.00629622	-2.143	0.00069546
	lnc-AC074091.13.1-1:1	lnc-AC074091.13.1-1		-1.31695	0.0395239		NM_001150.2	ANPEP	alanyl (membrane) aminopeptidase	-1.64807	0.0236734		NM_001007246.2	BRWD1		1.3268	0.0142319	1.03372	0.0314994
	lnc-AC114947.1.1-2:8	lnc-AC114947.1.1-2		1.46825	0.0493509		NM_001161354.1	PLEKHA4		-1.18889	0.00861044		NM_001008211.1	OPTN		-1.05781	0.00526217	-1.0625	0.00266942
	lnc-AF131215.3.1-1:1	lnc-AF131215.3.1-1		1.18574	0.0451386		NM_001162995.2	SMIM5	small integral membrane protein 5	-3.08585	0.0142512		NM_001008401.3	ZNF761	zinc finger protein 761	-1.24426	0.00359845	-1.31236	0.000282878
	lnc-AGPS-2:1	lnc-AGPS-2		1.63657	0.0123201		NM_001163991.1	FAM170A		1.17158	0.0356796		NM_001008801.1	ZNF468	zinc finger protein 468	-1.16634	0.0179728	-1.03852	0.000776016
	lnc-AKAP17A-1:1	lnc-AKAP17A-1		-1.12341	0.0458847		NM_001164522.1	RAB7B		-1.14192	0.0191685		NM_001010854.1	TTC7B		1.37991	0.00298591	1.016	0.00193998
	lnc-AKTIP-2:1	lnc-AKTIP-2		-1.6478	0.000145029		NM_001165966.1	PITPNM3		-2.48244	0.000232505		NM_001010971.2	SAMD13	sterile alpha motif domain containing 13	1.33897	0.00149699	1.39312	0.022885
	lnc-ALG12-1:1	lnc-ALG12-1		1.96071	0.0160334		NM_001171191.1	GDPD2		-2.70372	6.53884e-05		NM_001011709.2	PNLIPRP3		-2.50312	0.0157978	-2.65356	0.000598061
	lnc-ANKRA2-3:1	lnc-ANKRA2-3		1.25946	0.035187		NM_001171581.1	ITM2A		-1.16936	0.0118898		NM_001011724.1	HNRNPA1L2	heterogeneous nuclear ribonucleoprotein A1-like 2	1.40717	0.0030745	1.31963	0.00424005
	lnc-ANKRD60-1:1	lnc-ANKRD60-1		1.32381	0.0399878		NM_001178007.1	BBS12		1.05603	0.0154292		NM_001011725.1	HNRNPA1L2		1.25763	0.00530806	1.30392	0.00304859
	lnc-AP001496.1-7:1	lnc-AP001496.1-7		-1.57699	0.0463952		NM_001192.2	TNFRSF17	tumor necrosis factor receptor superfamily, member 17	1.18889	0.0381304		NM_001012333.2	MDK		-1.55305	0.000792322	-1.44429	0.0198475
	lnc-AP3S1-1:1	lnc-AP3S1-1		-1.44379	0.00689126		NM_001193487.2	GTF2A1L		1.80144	0.0202206		NM_001012337.1	ROPN1B	rhophilin associated tail protein 1B	1.19038	0.00389157	1.32486	0.00165114
	lnc-AP4S1-1:1	lnc-AP4S1-1		-1.30138	0.039245		NM_001195833.1	RINL		-1.23472	0.00534907		NM_001012631.1	IL32		-3.51936	2.32981e-05	-2.983	7.30089e-05
	lnc-ARF5-2:1	lnc-ARF5-2		1.36016	0.0053911		NM_001197295.1			-1.40024	0.0278957		NM_001012964.1	KLK6		-1.09792	0.0294216	-1.13226	0.000490295
	lnc-ARF5-5:3	lnc-ARF5-5		-1.13194	0.0258046		NM_001199219.1	INMT		-1.6589	0.00731019		NM_001013699.2	H3F3C	H3 histone, family 3C	1.1115	0.0132092	1.02562	0.00166563
	lnc-ARL13A-1:1	lnc-ARL13A-1		1.632	0.037239		NM_001199821.1	MDP1		1.13333	0.00447579		NM_001014450.1	SPRR2F	small proline-rich protein 2F	-5.55807	0.00447539	-5.19138	0.000647932
	lnc-ATP6AP1L-1:1	lnc-ATP6AP1L-1		1.80968	0.00559439		NM_001204451.1	CCPG1		-1.13398	0.00158114		NM_001014999.2	SLX1A	SLX1 homolog A, structure-specific endonuclease subunit	1.20873	0.00076283	1.43479	8.35872e-05
	lnc-BAI3-3:1	lnc-BAI3-3		-1.50105	0.0494144		NM_001206615.1	EHF		-1.13955	0.0180239		NM_001017369.2	MSMO1		1.20109	0.0130495	1.1509	0.00486641
	lnc-BID-1:1	lnc-BID-1		1.91383	0.00519103		NM_001242901.1	DPP9-AS1	DPP9 antisense RNA 1	-1.08154	0.000227629		NM_001017534.1	CARD16		-1.27004	0.01366	-1.09389	0.0251977
	lnc-C10orf31-10:4	lnc-C10orf31-10		-1.61002	0.00909668		NM_001244950.1	SPOCK2		-1.05346	0.0259225		NM_001017920.2	DAPL1	death associated protein like 1	-1.81511	0.0200841	-1.50621	0.0272616
	lnc-C11orf36-3:1	lnc-C11orf36-3		-1.3332	0.030626		NM_001251973.1	RCAN2	regulator of calcineurin 2	1.31264	0.0152169		NM_001017971.2	ATP6AP1L	ATPase, H+ transporting, lysosomal accessory protein 1-like	1.3133	0.029294	1.06726	0.0162115
	lnc-C15orf41-3:1	lnc-C15orf41-3		1.98008	0.0165507		NM_001256695.1	PRDM11		1.94705	0.00399229		NM_001018111.2	PODXL	podocalyxin-like	2.58385	0.0170852	2.16774	0.0046932
	lnc-C15orf42-1:1	lnc-C15orf42-1		1.09786	0.043101		NM_001257386.1	ABCG2		1.09253	0.0325408		NM_001024216.1	FBLIM1		-1.54906	0.0128691	-2.0197	0.000420664
	lnc-C17orf80-3:1	lnc-C17orf80-3		-1.22735	0.00815941		NM_001258288.1	SELENBP1		1.11177	0.0165189		NM_001024599.4	HIST2H2BF	histone cluster 2, H2bf	2.23619	0.0114927	2.68604	2.10561e-05
	lnc-C20orf187-2:1	lnc-C20orf187-2		-1.51781	0.0212077		NM_001271606.1	BASP1	brain abundant, membrane attached signal protein 1	-1.10137	0.00167024		NM_001024807.1	APLP1	amyloid beta (A4) precursor-like protein 1	-1.65294	0.000100848	-1.73481	2.4715e-05
	lnc-C20orf197-3:13	lnc-C20orf197-3		1.17608	0.028047		NM_001271833.1	DENND2D		-2.13638	0.0333603		NM_001024844.1	CD82		-1.64809	0.00120544	-1.37577	0.0108198
	lnc-C2orf42-3:37	lnc-C2orf42-3		1.23418	0.049799		NM_001271889.1	CIB2		1.113	0.0021323		NM_001024912.2			-1.35822	0.00308427	-1.76046	0.000436636
	lnc-C6orf120-1:1	lnc-C6orf120-1		1.23425	0.0245302		NM_001282769.1	KIAA1217		-1.11508	0.00271267		NM_001025197.1	CHI3L2		-1.5495	0.00485953	-1.4178	0.00915156
	lnc-C6orf70-2:1	lnc-C6orf70-2		1.47401	0.00916222		NM_001286818.1	KLF5		-1.08398	0.00402632		NM_001025201.3	CHN1		1.53889	0.00217299	1.48423	0.000956909
	lnc-C9orf103-1:2	lnc-C9orf103-1		-1.12198	0.029635		NM_001290255.1	FAM71F2	family with sequence similarity 71, member F2	-1.60717	0.0207752		NM_001030287.3	ATF3		-1.26895	0.0124051	-1.52715	0.0160293
	lnc-CCDC102B-8:1	lnc-CCDC102B-8		1.95931	0.00146512		NM_001291943.1			1.15808	0.00815735		NM_001031665.2	ZNF816	zinc finger protein 816	-1.1325	0.00621048	-1.08174	0.000199745
	lnc-CD33-1:1	lnc-CD33-1		-1.27393	0.0185181		NM_001297765.1	CETN3		1.03813	0.021542		NM_001032394.2	GPR126		1.36745	0.0214217	1.05362	0.0126156
	lnc-CD63-1:1	lnc-CD63-1		1.83546	0.0393032		NM_001297768.1			1.0708	0.0146899		NM_001032409.1	OAS1		-1.46201	0.0147583	-1.56307	0.0180982
	lnc-CEP170-4:1	lnc-CEP170-4		1.43866	0.0117549		NM_001300727.1	DTX4		-1.97381	0.00241571		NM_001032998.1	KYNU	kynureninase	-2.71907	0.0237707	-2.1137	0.0145096
	lnc-CFTR-1:1	lnc-CFTR-1		-1.35225	0.0262393		NM_001300836.1	PLEKHJ1		1.13554	0.0241871		NM_001033723.2	ZNF704	zinc finger protein 704	3.25379	0.00102389	2.07881	0.0066542
	lnc-CHRNA6-1:1	lnc-CHRNA6-1		-1.01878	0.0478097		NM_001300845.1	SLC35F3		1.09139	0.0252636		NM_001034077.4	HIST2H4B	histone cluster 2, H4b	1.61377	0.0210691	2.24978	2.57416e-05
	lnc-CNTNAP5-1:1	lnc-CNTNAP5-1		1.06526	0.0140156		NM_001300927.1	PGPEP1		-1.1874	7.52036e-05		NM_001039348.2	EFEMP1	EGF containing fibulin-like extracellular matrix protein 1	1.13702	0.0494003	1.00012	9.89288e-05
	lnc-CNTNAP5-2:1	lnc-CNTNAP5-2		-1.11625	0.000374151		NM_001300968.1	CCDC181		1.11032	0.000984349		NM_001039476.2	NPRL3	NPR3-like, GATOR1 complex subunit	1.84387	0.00047677	1.48495	0.00149586
	lnc-COPS7B-1:1	lnc-COPS7B-1		2.09769	0.000163276		NM_001345.4	DGKA	diacylglycerol kinase alpha	-1.08943	0.00140406		NM_001039538.1	MAP2	microtubule-associated protein 2	1.78469	9.69586e-05	1.13796	0.0143888
	lnc-CORO6-1:1	lnc-CORO6-1		2.64253	0.00185601		NM_001831.3	CLU	clusterin	-1.38722	0.0105986		NM_001039570.2	KREMEN1	kringle containing transmembrane protein 1	1.45378	0.00236039	1.14085	0.00347419
	lnc-CPEB2-8:1	lnc-CPEB2-8		-1.03245	0.00877092		NM_001844.4	COL2A1	collagen, type II, alpha 1	1.69428	0.00553353		NM_001039667.2	ANGPTL4		-1.78541	0.0154645	-1.42819	0.00962758
	lnc-CPO-1:1	lnc-CPO-1		-1.13356	0.0109728		NM_001845.4	COL4A1	collagen, type IV, alpha 1	-1.06339	0.00255948		NM_001040059.1	CD68		-2.51851	0.00214452	-2.59131	8.61515e-05
	lnc-CPT2-1:1	lnc-CPT2-1		-3.36724	0.0433427		NM_001856.3	COL16A1	collagen, type XVI, alpha 1	-1.08118	0.00536559		NM_001040185.1	ZNF765		-1.38567	0.00228529	-1.31789	0.00291054
	lnc-CTD-2134A5.2.1-2:1	lnc-CTD-2134A5.2.1-2		1.68472	0.0303272		NM_002081.2	GPC1	glypican 1	-1.45936	0.000133149		NM_001040194.1	AGTRAP		-1.15766	0.000551562	-1.10653	4.98106e-05
	lnc-CTNNA2-2:1	lnc-CTNNA2-2		1.17362	0.0340632		NM_002301.4	LDHC		1.26189	0.0112101		NM_001040429.2	PCDH17	protocadherin 17	1.64185	0.0196368	1.2685	0.00483516
	lnc-DALRD3-2:2	lnc-DALRD3-2		1.57152	0.0418823		NM_002360.3	MAFK	v-maf avian musculoaponeurotic fibrosarcoma oncogene homolog K	-1.20319	0.00226528		NM_001040874.1	HIST2H2AA4	histone cluster 2, H2aa4	-1.71194	0.000188558	-1.42554	0.00575582
	lnc-DBN1-2:2	lnc-DBN1-2		1.26158	0.00152822		NM_002373.5	MAP1A	microtubule-associated protein 1A	-1.29074	0.00813626		NM_001042483.1	NUPR1		-3.6142	0.00530414	-3.56361	0.0128271
	lnc-DCAF4L2-1:1	lnc-DCAF4L2-1		1.06272	0.0379342		NM_002461.1	MVD	mevalonate (diphospho) decarboxylase	1.24804	0.00381181		NM_001042507.3	LGALS7B	lectin, galactoside-binding, soluble, 7B	-2.08208	0.000134632	-1.84577	0.00023195
	lnc-DCTD-2:1	lnc-DCTD-2		2.19526	0.00147443		NM_002546.3	TNFRSF11B	tumor necrosis factor receptor superfamily, member 11b	1.4185	0.00603326		NM_001042552.2	TATDN3		1.4595	0.0195603	1.14878	0.00771498
	lnc-DDX51-2:1	lnc-DDX51-2		1.80465	0.0325909		NM_002639.4	SERPINB5	serpin peptidase inhibitor, clade B (ovalbumin), member 5	-1.29401	0.0264757		NM_001042702.3	DFNB59	deafness, autosomal recessive 59	1.2872	0.0230752	1.07742	0.004367
	lnc-DDX51-5:1	lnc-DDX51-5		1.28664	0.0415802		NM_002999.3	SDC4	syndecan 4	-1.2277	0.0014839		NM_001062.3	TCN1	transcobalamin I (vitamin B12 binding protein, R binder family)	-2.32823	0.00194275	-2.29067	0.00236346
	lnc-DHX37-5:1	lnc-DHX37-5		-1.07298	0.0444829		NM_003469.4	SCG2	secretogranin II	-1.06244	0.0147618		NM_001068.3	TOP2B	topoisomerase (DNA) II beta	1.45613	0.00170652	1.03651	0.000958323
	lnc-DKK4-1:1	lnc-DKK4-1		1.06586	0.00649908		NM_003529.2	HIST1H3A	histone cluster 1, H3a	1.04815	0.00554474		NM_001076552.2	ACSS2		1.63308	0.00315537	1.59296	1.02106e-05
	lnc-DPCD-1:1	lnc-DPCD-1		1.8978	0.0142439		NM_003543.3	HIST1H4H	histone cluster 1, H4h	1.70641	0.000646193		NM_001077690.1	ALG9		1.29817	0.0184384	1.12301	0.00154875
	lnc-DYNC1I2-1:1	lnc-DYNC1I2-1		2.1306	0.0151432		NM_003546.2	HIST1H4L	histone cluster 1, H4l	1.78701	0.00652818		NM_001079526.1	IKZF2		2.22522	0.0146684	1.48876	0.00394114
	lnc-EFCAB2-1:1	lnc-EFCAB2-1		-1.02828	0.0241451		NM_003673.3	TCAP	titin-cap	-1.33715	0.001856		NM_001079675.2	ETV4		1.45807	0.000438124	1.41538	0.000441332
	lnc-EIF2D-1:1	lnc-EIF2D-1		-1.3581	0.0382485		NM_003877.4	SOCS2	suppressor of cytokine signaling 2	1.78097	0.000362569		NM_001080.3	ALDH5A1	aldehyde dehydrogenase 5 family, member A1	1.1433	0.0329529	1.12727	0.022027
	lnc-ENTHD1-1:1	lnc-ENTHD1-1		-1.11375	0.0192316		NM_004045.3	ATOX1	antioxidant 1 copper chaperone	-1.01355	8.08165e-05		NM_001080464.2	ASPG	asparaginase	-3.80809	0.00805897	-3.72214	0.021787
	lnc-FAM40A-1:1	lnc-FAM40A-1		1.27652	0.0185579		NM_004148.3	NINJ1	ninjurin 1	-1.04635	0.000178854		NM_001080480.2	MBOAT1	membrane bound O-acyltransferase domain containing 1	2.48854	0.00182163	2.27982	0.00024924
	lnc-FAM55B-8:1	lnc-FAM55B-8		-1.65564	0.000593312		NM_004163.4	RAB27B	RAB27B, member RAS oncogene family	-1.13269	0.0447501		NM_001085411.2	NADK2		1.31469	0.0255435	1.07427	0.00904315
	lnc-FAM98A-1:1	lnc-FAM98A-1		1.40019	0.00230252		NM_004181.4	UCHL1	ubiquitin C-terminal hydrolase L1	-1.14476	0.000142968		NM_001098272.2	HMGCS1	3-hydroxy-3-methylglutaryl-CoA synthase 1 (soluble)	1.57705	4.83247e-05	1.39629	0.00038368
	lnc-FARS2-2:1	lnc-FARS2-2		1.10227	0.00111382		NM_004406.2	DMBT1	deleted in malignant brain tumors 1	-2.69796	0.00626361		NM_001100397.1	RAPGEF4		1.33894	0.034378	1.22418	0.0377625
	lnc-FARSB-1:1	lnc-FARSB-1		1.09545	0.0194005		NM_004412.5	TRDMT1	tRNA aspartic acid methyltransferase 1	1.45215	0.0010302		NM_001100829.2	TMEM170B	transmembrane protein 170B	1.862	0.00353032	1.17913	0.00266915
	lnc-FRG1-2:1	lnc-FRG1-2		-1.39478	0.0468091		NM_004577.3	PSPH	phosphoserine phosphatase	-1.01327	0.000605021		NM_001102445.2	RGS4		3.0737	0.00508997	2.94462	0.00328625
	lnc-FST-1:1	lnc-FST-1		1.35855	0.00696988		NM_004982.3	KCNJ8	potassium channel, inwardly rectifying subfamily J, member 8	1.05313	0.0410692		NM_001102597.2	CEACAM20		1.20704	0.0174707	1.29446	0.00425724
	lnc-GAPDH-3:2	lnc-GAPDH-3		1.33914	0.00723877		NM_005061.2	RPL3L	ribosomal protein L3-like	1.02525	0.0172618		NM_001104629.1	C4orf19		1.65164	0.000772726	1.47244	0.0214933
	lnc-GBP5-2:2	lnc-GBP5-2		1.00004	0.0155792		NM_005242.4	F2RL1	coagulation factor II (thrombin) receptor-like 1	1.5741	0.00136991		NM_001109754.2	PTPRB	protein tyrosine phosphatase, receptor type, B	-3.54338	0.00607851	-4.0417	0.00857923
	lnc-GK-1:1	lnc-GK-1		2.10293	0.00345191		NM_005429.4	VEGFC	vascular endothelial growth factor C	-1.10278	0.0190204		NM_001111034.1	ACP5		-1.18602	0.00125946	-1.30494	0.0403616
	lnc-GOLPH3-1:1	lnc-GOLPH3-1		1.58724	0.0422933		NM_005459.3	GUCA1C	guanylate cyclase activator 1C	-1.19735	0.0142669		NM_001113490.1	AMOT		1.50645	0.0106229	1.18592	0.000172467
	lnc-GPR125-1:1	lnc-GPR125-1		-1.07322	0.0486603		NM_005954.2	MT3	metallothionein 3	1.12445	0.0129997		NM_001122674.1	ABCD3		1.33909	0.027584	1.15069	0.00137375
	lnc-GPR27-1:3	lnc-GPR27-1		-1.07333	0.0339736		NM_005978.3	S100A2	S100 calcium binding protein A2	-1.16836	0.0386431		NM_001122834.3	HHAT		-1.07337	0.0254558	-1.07818	0.0147284
	lnc-GPR83-2:1	lnc-GPR83-2		-1.09217	0.0238937		NM_006033.2	LIPG	lipase, endothelial	-1.55689	0.0253175		NM_001122838.1	NAPEPLD		1.50679	0.022102	1.06606	0.0116977
	lnc-GPX1-1:1	lnc-GPX1-1		2.65946	0.00720072		NM_006255.4	PRKCH	protein kinase C, eta	-1.37034	0.00888069		NM_001126328.2	LNX1		1.70616	0.0492664	1.78058	0.00584013
	lnc-HIATL1-1:1	lnc-HIATL1-1		-1.44521	0.0193455		NM_006291.2	TNFAIP2	tumor necrosis factor, alpha-induced protein 2	-1.2072	0.00345095		NM_001127240.2	BBC3		-1.10696	0.0230934	-1.26866	0.000179689
	lnc-HMBOX1-1:1	lnc-HMBOX1-1		1.68416	0.0102624		NM_006329.3	FBLN5	fibulin 5	-1.65846	0.0295076		NM_001127380.2	SAA2		-5.6989	0.000683789	-3.65044	0.0242181
	lnc-HMCN1-2:2	lnc-HMCN1-2		-1.3338	0.027098		NM_006552.1	SCGB1D1	secretoglobin, family 1D, member 1	-1.09528	0.0137298		NM_001127608.1	FAM189A2		1.73619	0.00750543	1.22874	0.0042145
	lnc-HMGB2-1:1	lnc-HMGB2-1		1.18318	0.0325481		NM_006563.3	KLF1	Kruppel-like factor 1 (erythroid)	-1.13017	0.00405551		NM_001127615.1	ENOX1		1.56686	0.00267156	1.34848	0.0017528
	lnc-HNMT-2:1	lnc-HNMT-2		1.19852	0.0181545		NM_006598.2	SLC12A7	solute carrier family 12 (potassium/chloride transporter), member 7	-1.49436	0.000956143		NM_001127671.1	LIFR		1.7004	0.00439861	1.11766	0.0080313
	lnc-HOXC13-2:2	lnc-HOXC13-2		-1.10936	0.0384583		NM_006805.3	HNRNPA0	heterogeneous nuclear ribonucleoprotein A0	1.2599	0.0327621		NM_001128427.2	FSTL5		-3.02542	0.0273557	-2.88267	0.0196063
	lnc-HSPA4-1:1	lnc-HSPA4-1		-1.33663	0.0285011		NM_013265.3	VPS51	vacuolar protein sorting 51 homolog (S. cerevisiae)	1.01598	0.00106558		NM_001128826.1	NCS1		-1.10472	0.00845611	-1.46022	0.000292051
	lnc-ID3-1:1	lnc-ID3-1		-1.76141	0.0386519		NM_014298.3	QPRT	quinolinate phosphoribosyltransferase	-1.03264	0.000371907		NM_001129727.1			-1.94598	0.0162302	-1.72414	0.000815003
	lnc-IKZF2-5:1	lnc-IKZF2-5		1.49395	0.029982		NM_014475.3	DHDH	dihydrodiol dehydrogenase (dimeric)	-1.00015	0.00113644		NM_001129889.1	DCT		2.98866	0.0340117	2.96772	0.0219813
	lnc-IL12RB2-1:1	lnc-IL12RB2-1		1.16252	0.0402544		NM_014831.2	TRANK1	tetratricopeptide repeat and ankyrin repeat containing 1	-1.19885	7.04163e-05		NM_001130046.1	CCL20		-2.87173	0.0144422	-1.3717	0.0426271
	lnc-ITGB2-1:1	lnc-ITGB2-1		1.76409	0.00603423		NM_015320.3	ARHGEF4	Rho guanine nucleotide exchange factor 4	-1.42555	0.00991436		NM_001130080.2			-4.85542	0.000350285	-3.70525	5.17475e-05
	lnc-KCNA1-1:1	lnc-KCNA1-1		-1.18504	0.0497955		NM_015429.3	ABI3BP	ABI family, member 3 (NESH) binding protein	2.08713	0.0478403		NM_001130105.1	COL4A3BP		1.58115	0.00119623	1.05052	0.00767754
	lnc-KIAA1755-5:5	lnc-KIAA1755-5		1.2198	0.0146677		NM_015920.3	RPS27L	ribosomal protein S27-like	-1.09999	0.000118552		NM_001130688.1	HMGB2	high mobility group box 2	1.21078	0.0128771	1.19445	0.00291283
	lnc-KLF11-1:1	lnc-KLF11-1		-1.59008	0.000789592		NM_016642.3	SPTBN5	spectrin, beta, non-erythrocytic 5	-1.40381	0.00351718		NM_001130721.1	ELOVL6		1.30058	0.00163006	1.14473	4.12741e-07
	lnc-KLHL25-4:1	lnc-KLHL25-4		-1.36073	0.0249387		NM_017578.2	ROPN1	rhophilin associated tail protein 1	1.09704	0.00850253		NM_001135047.1	JDP2		-1.19472	8.49555e-05	-1.38555	0.00158366
	lnc-LPIN2-1:2	lnc-LPIN2-1		1.50411	0.00482881		NM_017615.2	NSMCE4A	NSE4 homolog A, SMC5-SMC6 complex component	1.01214	0.00536824		NM_001135247.1	MFAP2		-1.33309	0.0129458	-1.56064	0.000889986
	lnc-LRCH1-5:1	lnc-LRCH1-5		-1.76519	0.00118996		NM_017723.2	TOR4A	torsin family 4, member A	-1.20914	0.00575775		NM_001135610.1	PRDM2		1.7364	0.00951688	1.33842	0.00192712
	lnc-LRRC57-2:1	lnc-LRRC57-2		1.29467	0.0252954		NM_017870.3	TMEM132A	transmembrane protein 132A	-1.12005	0.00142122		NM_001135861.2			-1.28974	0.00549835	-1.14039	0.000222469
	lnc-MAGEL2-1:1	lnc-MAGEL2-1		1.36643	0.0187034		NM_018013.3	SOBP	sine oculis binding protein homolog	1.28496	0.0232902		NM_001136021.2	NFATC2		1.44493	0.00211494	1.15932	0.00132297
	lnc-MAP3K6-1:1	lnc-MAP3K6-1		1.25755	0.00393746		NM_018370.2	DRAM1	DNA-damage regulated autophagy modulator 1	-1.02151	0.00577854		NM_001136478.3	ANP32E		1.30359	0.00303328	1.05151	0.000202853
	lnc-MAPK6-8:1	lnc-MAPK6-8		1.31622	0.0287968		NM_018424.3	EPB41L4B	erythrocyte membrane protein band 4.1 like 4B	-1.08614	0.000875059		NM_001137673.1	ILF3		1.32414	0.00992441	1.16796	0.00181573
	lnc-MBP-1:3	lnc-MBP-1		1.46508	0.0145657		NM_018534.3	NRP2		-1.06913	0.000862019		NM_001139443.1	BEST1		-1.63937	0.0125714	-1.60809	0.0225928
	lnc-METTL23-2:1	lnc-METTL23-2		1.12931	0.0270821		NM_018940.3	PCDHB7	protocadherin beta 7	1.01331	0.0156489		NM_001142466.1	GPT2		-1.0464	0.0394879	-1.25046	0.000652159
	lnc-MFSD8-2:1	lnc-MFSD8-2		1.19477	0.0470797		NM_020247.4	ADCK3	aarF domain containing kinase 3	-1.02142	0.0013074		NM_001142467.1	HES4		-1.10475	0.00706982	-1.01859	0.00799203
	lnc-MGMT-4:1	lnc-MGMT-4		-1.18801	0.0499295		NM_020653.2	ZNF287	zinc finger protein 287	1.29724	0.0175498		NM_001142524.1			1.86441	0.00360912	1.03423	0.0242179
	lnc-MGST2-1:1	lnc-MGST2-1		1.17748	0.0396912		NM_020778.4	ALPK3	alpha kinase 3	-1.71514	0.00150318		NM_001142601.1	SPHK1		-1.26749	0.000732417	-1.23841	0.00133047
	lnc-MLXIP-1:1	lnc-MLXIP-1		1.43636	0.00420427		NM_021052.2	HIST1H2AE	histone cluster 1, H2ae	1.09619	0.00129447		NM_001142617.1	STRA6		-1.59126	0.0368847	-1.76095	0.00177426
	lnc-MRPS17-1:1	lnc-MRPS17-1		2.03345	0.00421396		NM_021101.4	CLDN1	claudin 1	-1.42941	0.00505949		NM_001142776.1	CHAC1		-2.30743	0.000723612	-2.32854	0.000400578
	lnc-MTPAP-1:1	lnc-MTPAP-1		1.554	0.0438419		NM_021154.4	PSAT1	phosphoserine aminotransferase 1	-1.14506	0.0049115		NM_001143676.1	SGK1		1.83727	4.88813e-05	1.47139	0.00515603
	lnc-MYLIP-1:1	lnc-MYLIP-1		2.14467	0.0336515		NM_022096.4	ANKEF1	ankyrin repeat and EF-hand domain containing 1	-1.71592	0.00145078		NM_001143839.3	PDE2A		-1.63664	0.0121776	-2.58967	0.000318487
	lnc-NAA35-1:1	lnc-NAA35-1		1.35536	0.00868113		NM_024014.3	HOXA6	homeobox A6	1.08726	0.00321723		NM_001143850.2	TCTN2		1.46621	0.0025149	1.15345	0.000109141
	lnc-NAB2-1:1	lnc-NAB2-1		-1.45175	0.0376308		NM_024060.3	AHNAK	AHNAK nucleoprotein	1.05797	0.0100829		NM_001143996.1	OGDHL		2.75496	0.0253061	2.05312	0.0261828
	lnc-NARF-1:1	lnc-NARF-1		1.95836	0.0146446		NM_025074.6	FRAS1	Fraser extracellular matrix complex subunit 1	-2.05252	0.00911135		NM_001144869.1	LIPT2	lipoyl(octanoyl) transferase 2 (putative)	1.05634	0.00767453	1.22356	0.0156167
	lnc-NCOA5-1:2	lnc-NCOA5-1		-1.34708	0.000517294		NM_025179.3	PLXNA2	plexin A2	2.03426	0.0367693		NM_001145033.1	C11orf96	chromosome 11 open reading frame 96	-1.9201	0.00289028	-2.15061	0.0178295
	lnc-NDC80-1:1	lnc-NDC80-1		-1.01667	0.0336453		NM_030622.6	CYP2S1	cytochrome P450, family 2, subfamily S, polypeptide 1	-1.21327	0.000965715		NM_001145208.1	DEPDC1B		1.13406	0.0240875	1.0015	0.0195188
	lnc-NDUFV3-1:1	lnc-NDUFV3-1		1.64264	0.00887175		NM_030630.2	HID1	HID1 domain containing	-1.10253	0.00104813		NM_001145337.2	MDM2		-1.01415	0.0261442	-1.16649	0.000308855
	lnc-NENF-1:1	lnc-NENF-1		1.49711	0.0252864		NM_030943.3	AMN	amnion associated transmembrane protein	-1.13698	0.0473241		NM_001145426.1	YBX3		-1.12748	0.00404952	-1.0864	0.00168905
	lnc-NFAT5-1:1	lnc-NFAT5-1		1.54165	0.0249914		NM_031476.3	CRISPLD2	cysteine-rich secretory protein LCCL domain containing 2	-1.85125	0.00468917		NM_001145901.1	SARS2		1.18633	0.0106626	1.05379	0.000201487
	lnc-NFE2L3-2:1	lnc-NFE2L3-2		-2.78942	0.00606672		NM_031500.2	PCDHA4		1.41983	0.0309007		NM_001145939.1			1.30773	0.0134146	1.42516	0.00122573
	lnc-NFIB-1:1	lnc-NFIB-1		1.22233	0.0260649		NM_031864.2	PCDHA12		1.04244	0.00167174		NM_001146070.1	TDRD3		1.21935	0.00236956	1.15428	0.000692158
	lnc-NIPBL-1:1	lnc-NIPBL-1		1.09216	0.00722077		NM_032487.4	ACTRT3	actin-related protein T3	1.44586	0.00657082		NM_001159770.1	SLC39A11		1.30672	0.00979694	1.01107	0.00119271
	lnc-NLRP3-1:1	lnc-NLRP3-1		1.06544	0.0275669		NM_033255.3	EPSTI1		-1.3296	0.0293805		NM_001159846.2	MPND		1.35259	0.00151518	1.06484	0.000658261
	lnc-NOC2L-2:1	lnc-NOC2L-2		-1.74026	0.0315766		NM_033445.2	HIST3H2A	histone cluster 3, H2a	1.04638	0.00431086		NM_001159920.1	FLT1		1.11994	0.0267297	1.26434	0.00257094
	lnc-NQO2-5:1	lnc-NQO2-5		1.84489	0.00426665		NM_052813.4	CARD9	caspase recruitment domain family, member 9	-1.5447	0.0238251		NM_001159996.1	NRG1		-1.60577	0.00691756	-1.30359	0.0310547
	lnc-NR1D1-1:3	lnc-NR1D1-1		1.43443	0.0422536		NM_053056.2	CCND1	cyclin D1	-1.01266	0.000897642		NM_001160002.1			-1.78086	0.0231309	-1.39177	0.013597
	lnc-NTN3-1:1	lnc-NTN3-1		1.25579	0.0217478		NM_053276.3	VIT		1.02802	0.0092899		NM_001160036.1	RHOBTB2	Rho-related BTB domain containing 2	1.54495	0.000151512	1.0834	0.00569297
	lnc-OIP5-1:1	lnc-OIP5-1		1.90741	0.0268025		NM_133625.4	SYN2	synapsin II	-1.14509	0.0391262		NM_001161334.1	HIST2H2BF		2.18967	0.0167566	2.81177	0.000922681
	lnc-OLFM3-1:4	lnc-OLFM3-1		-1.72669	0.032249		NM_133639.3	RHOV	ras homolog family member V	-1.32986	0.0233415		NM_001161499.1	ZNF611		-1.27904	0.00670306	-1.34752	0.00140768
	lnc-OR6S1-1:1	lnc-OR6S1-1		-1.22925	0.0193603		NM_138451.2	IQCD	IQ motif containing D	-1.28541	0.000217857		NM_001161841.1	SULF2		-1.2836	0.0406603	-1.41975	0.0109992
	lnc-OSBPL10-1:1	lnc-OSBPL10-1		1.49016	0.0432661		NM_138730.2	HMGN3		1.05933	0.000999391		NM_001162497.1	LPAR6		1.71225	0.00119953	1.78425	0.00655269
	lnc-OXSM-1:2	lnc-OXSM-1		-1.56761	0.00666634		NM_144717.3	IL20RB	interleukin 20 receptor beta	-1.56115	0.00517884		NM_001162951.2	SYTL2		-2.12905	0.023398	-1.82883	0.00603278
	lnc-PALLD-1:2	lnc-PALLD-1		-1.1045	0.021028		NM_144972.4	LDHAL6A	lactate dehydrogenase A-like 6A	1.15991	0.0237971		NM_001164460.1	STEAP1B		1.29228	0.0448654	1.06901	0.0241535
	lnc-PDZD7-4:3	lnc-PDZD7-4		1.17192	0.0381343		NM_145172.4	WDR63	WD repeat domain 63	-2.35335	0.0131557		NM_001164803.1	RBMX		1.32159	0.0119114	1.0502	0.00174959
	lnc-PERP-3:2	lnc-PERP-3		1.39875	0.00106381		NM_145886.3	PIDD1	p53-induced death domain protein 1	-1.08048	0.000319585		NM_001165.4	BIRC3	baculoviral IAP repeat containing 3	-3.54824	2.76072e-05	-2.9729	6.97104e-05
	lnc-PLEKHH2-1:1	lnc-PLEKHH2-1		1.10139	0.028658		NM_147189.2	FAM110B	family with sequence similarity 110, member B	1.36013	0.00211861		NM_001166002.2	APOBEC3H		-2.04422	0.000141338	-1.94613	0.000556796
	lnc-PLOD2-1:1	lnc-PLOD2-1		1.01939	0.0301813		NM_152240.2	ZMAT3	zinc finger, matrin-type 3	-1.17907	0.00325388		NM_001166004.2	APOBEC3H		-2.61037	0.0117918	-2.65562	0.0415644
	lnc-PML-1:1	lnc-PML-1		-1.55535	0.00305633		NM_152275.3	TTC30A	tetratricopeptide repeat domain 30A	1.03501	0.0121015		NM_001167880.1	LHPP		1.62712	0.00174429	1.36407	0.000171444
	lnc-PMM2-5:1	lnc-PMM2-5		1.48073	0.0275524		NM_152517.2	TTC30B	tetratricopeptide repeat domain 30B	1.00465	0.041915		NM_001168399.1	BEX2		-1.56603	0.0158059	-1.65232	0.0162208
	lnc-PMM2-6:1	lnc-PMM2-6		1.30663	0.00569071		NM_152601.3	ZNF709	zinc finger protein 709	1.19453	0.000496711		NM_001171713.1	FBXL2		1.45691	0.00492798	1.31045	0.000209951
	lnc-PPIAL4G-4:3	lnc-PPIAL4G-4		1.22276	0.02569		NM_152718.2	VWCE	von Willebrand factor C and EGF domains	-1.22301	0.00776614		NM_001172105.1	GRAMD1C		1.10947	0.048932	1.07281	0.00455091
	lnc-PPP4R1-6:1	lnc-PPP4R1-6		-1.6361	0.00251729		NM_153225.3	SBSPON	somatomedin B and thrombospondin type 1 domain containing	-1.49187	0.0335268		NM_001172477.1	RRM2B		-1.65535	0.00663539	-1.64734	0.00206093
	lnc-PRDM14-1:1	lnc-PRDM14-1		1.2566	0.0149533		NM_172201.1	KCNE2	potassium channel, voltage gated subfamily E regulatory beta subunit 2	1.25391	0.0460374		NM_001172766.2	FOXP2		2.02762	0.00395327	1.58109	0.00105782
	lnc-PRKACB-4:1	lnc-PRKACB-4		-1.51567	0.0313382		NM_173475.2	DCUN1D3	DCN1, defective in cullin neddylation 1, domain containing 3	-1.04089	0.00602875		NM_001172771.1	IL34		-3.65491	0.000573663	-3.09565	0.00052386
	lnc-PRR11-1:1	lnc-PRR11-1		1.00786	0.0112656		NM_173519.2	CLVS1	clavesin 1	1.12618	0.0300246		NM_001174098.1			1.5267	0.00786437	1.00942	0.0146192
	lnc-PTPN14-1:1	lnc-PTPN14-1		1.40607	0.0466279		NM_173833.5	SCARA5	scavenger receptor class A, member 5	2.63868	0.0175919		NM_001177711.1	RBMS3		1.61794	0.000156764	1.58858	0.00139496
	lnc-PTPRD-5:2	lnc-PTPRD-5		-1.29118	0.0339357		NM_175065.2	HIST2H2AB	histone cluster 2, H2ab	1.70825	0.00363683		NM_001177712.1	RBMS3		1.54597	0.00455277	1.57072	0.00194285
	lnc-PTPRG-1:1	lnc-PTPRG-1		1.27918	0.00376635		NM_178019.2	CATSPER3	cation channel, sperm associated 3	1.31502	0.0157576		NM_001178003.1	WDR66		-2.26077	0.023288	-1.67495	0.0323957
	lnc-RASA1-3:6	lnc-RASA1-3		1.03265	0.0108758		NM_181356.2	SUPT3H	SPT3 homolog, SAGA and STAGA complex component	1.14686	0.0441111		NM_001178075.1	ASNS		-1.30617	0.027867	-1.4099	4.39237e-05
	lnc-RCOR2-1:1	lnc-RCOR2-1		-1.53562	0.0081681		NM_181688.2	KRTAP10-10	keratin associated protein 10-10	-1.01666	0.000572597		NM_001178129.1	SEMA3E		1.43076	0.000196617	1.23719	0.0143551
	lnc-RHOV-1:1	lnc-RHOV-1		2.2055	0.0214953		NM_183421.1	FBXO25		1.07588	0.0351231		NM_001184968.1	MITF		1.16758	0.00351688	1.05201	0.0307886
	lnc-RIOK1-2:1	lnc-RIOK1-2		2.01558	0.0014699		NM_206837.2	OSCP1		1.029	0.0439541		NM_001185056.1			1.82052	0.0378529	1.18646	0.00407966
	lnc-RMI1-1:1	lnc-RMI1-1		2.02005	0.0162927		NR_002944.2	HNRNPA1P10	heterogeneous nuclear ribonucleoprotein A1 pseudogene 10	1.1016	0.00482049		NM_001185060.1	AQP1		-1.04229	0.00283108	-1.22814	0.00620463
	lnc-RNF139-1:1	lnc-RNF139-1		1.48294	0.0230808		NR_003011.1	SCARNA15	small Cajal body-specific RNA 15	-1.30546	0.0041401		NM_001185077.2	ARHGDIA		1.68113	0.000455462	1.32645	0.000433327
	lnc-RP11-178D12.1.1-1:1	lnc-RP11-178D12.1.1-1		1.15909	0.0364301		NR_003277.1	HNRNPA1P33	heterogeneous nuclear ribonucleoprotein A1 pseudogene 33	1.12935	8.30613e-05		NM_001190482.1	PCSK5	proprotein convertase subtilisin/kexin type 5	1.65923	0.00616542	1.63057	0.00234985
	lnc-RP11-234B24.6.1-1:1	lnc-RP11-234B24.6.1-1		-1.20225	0.01934		NR_003352.1	ZZZ3	zinc finger, ZZ-type containing 3	-1.22428	0.0228785		NM_001190945.1	TRAF1		-1.41908	0.0247394	-1.1759	0.00385862
	lnc-RP11-293M10.1.1-1:1	lnc-RP11-293M10.1.1-1		-1.05846	0.0211303		NR_003608.1	TUBA3FP	tubulin, alpha 3f, pseudogene	1.01553	0.00613991		NM_001193509.1			1.3966	0.0205021	1.18063	0.0072581
	lnc-RP11-324D17.1.1-3:1	lnc-RP11-324D17.1.1-3		-1.40071	0.00561217		NR_004383.1	SNAR-G1	small ILF3/NF90-associated RNA G1	1.05712	0.00788906		NM_001193520.1	RASAL1		-1.13975	0.0339059	-1.16805	0.0343909
	lnc-RP11-503N18.3.1-3:1	lnc-RP11-503N18.3.1-3		-1.04947	0.0345411		NR_021491.2			1.08798	0.0209806		NM_001194999.1	MR1		-1.2502	0.00323789	-1.12963	0.0144811
	lnc-RPA2-1:1	lnc-RPA2-1		1.07041	0.0479602		NR_024233.1			1.32059	0.030668		NM_001195001.1	PTPRU		-1.6764	0.0106517	-1.99366	0.000633357
	lnc-RPL17-1:1	lnc-RPL17-1		-1.9169	0.016394		NR_026552.1	LINC00161	long intergenic non-protein coding RNA 161	-1.84254	0.0269687		NM_001195053.1			-1.96654	0.00281188	-1.97959	0.000143162
	lnc-RPS27A-1:1	lnc-RPS27A-1		1.1929	0.0222132		NR_026796.1	LINC00520	long intergenic non-protein coding RNA 520	-1.0147	0.031937		NM_001195226.1	PRODH		-1.08543	0.00496951	-1.02655	6.94045e-05
	lnc-RSBN1L-1:1	lnc-RSBN1L-1		1.49389	0.0136634		NR_026906.2			1.30371	0.0249559		NM_001195296.1			1.16069	0.0134883	1.31011	0.0109508
	lnc-SDIM1-3:7	lnc-SDIM1-3		1.14999	0.00486763		NR_029481.1	MIRLET7D	microRNA let-7d	1.13169	0.00153896		NM_001195685.1	LYPD6		1.92953	0.0034958	1.80007	0.00693621
	lnc-SECTM1-1:1	lnc-SECTM1-1		-1.01547	0.0411966		NR_029483.1	MIRLET7F1	microRNA let-7f-1	1.37071	0.0219463		NM_001195797.1	LY96		-1.40533	0.0130881	-1.17528	0.00546344
	lnc-SFI1-1:2	lnc-SFI1-1		1.03114	0.0119659		NR_029508.1	MIR92A1	microRNA 92a-1	2.03769	0.00363474		NM_001197323.1	HIRIP3		1.38858	0.00134905	1.12734	0.000310658
	lnc-SLC15A1-1:1	lnc-SLC15A1-1		1.09157	0.0299031		NR_029524.1	MIR107	microRNA 107	1.46419	0.049049		NM_001198557.1			1.6728	0.0360552	1.98017	0.00512007
	lnc-SLC3A2-1:1	lnc-SLC3A2-1		-1.00436	0.0177146		NR_029604.1	MIR147A	microRNA 147a	1.48137	0.0228448		NM_001198713.1	SEPT4		1.65296	0.00207917	1.20306	0.00173448
	lnc-SLC7A6OS-2:1	lnc-SLC7A6OS-2		1.76676	0.00750442		NR_030258.1	MIR545	microRNA 545	1.30702	0.00340523		NM_001198999.1	SEMA6D		2.50541	0.0298852	1.91912	0.0191024
	lnc-SMARCAL1-1:1	lnc-SMARCAL1-1		1.40897	0.0237385		NR_030295.1	MIR569	microRNA 569	1.08564	0.0168315		NM_001199280.1	HAS3		-1.52863	0.0209585	-2.29076	0.00320828
	lnc-SNX18-1:1	lnc-SNX18-1		-1.15273	0.0252429		NR_030309.1	MIR583	microRNA 583	-2.85489	0.0174663		NM_001199573.1	TRIM22		-2.40936	0.00798001	-2.40271	0.00893373
	lnc-SOX6-1:1	lnc-SOX6-1		-1.36209	0.0244462		NR_031609.1	MIR1204	microRNA 1204	-1.40429	0.000639851		NM_001199739.1	CTSS		-1.6554	0.000413553	-1.07402	0.0371477
	lnc-STAT6-1:1	lnc-STAT6-1		1.30255	0.0164788		NR_031619.1	MIR1287	microRNA 1287	1.3174	0.0202516		NM_001199741.1	GADD45A		-2.03726	0.0061973	-1.93493	0.000494062
	lnc-STOM-1:1	lnc-STOM-1		1.85851	0.0409918		NR_033866.1			1.09267	0.000404877		NM_001199746.1	HOXD8		1.20225	0.00737518	1.08437	0.00554107
	lnc-STXBP6-1:1	lnc-STXBP6-1		-3.45892	0.0475813		NR_034119.1	LINC00460	long intergenic non-protein coding RNA 460	-1.23103	0.00157718		NM_001199756.1	PPP2R5A		1.40313	0.00132327	1.13381	0.00422492
	lnc-TAF9-2:1	lnc-TAF9-2		1.70103	0.00946388		NR_034137.1	ZBED5-AS1	ZBED5 antisense RNA 1	-1.06309	0.000682459		NM_001199781.1	POC1B-GALNT4		1.19114	0.0141124	1.01266	0.0205902
	lnc-TARBP1-5:1	lnc-TARBP1-5		1.13567	0.0402236		NR_036074.1	MIR3127	microRNA 3127	-1.36866	0.030421		NM_001199835.1	SNX10		1.65158	0.000315522	1.58546	0.0045877
	lnc-TBL1Y-1:1	lnc-TBL1Y-1		-1.08984	0.019128		NR_036162.1	MIR3194	microRNA 3194	1.15856	0.00224179		NM_001199865.1			1.64898	0.0138527	1.20939	0.00592855
	lnc-TCL1B-2:1	lnc-TCL1B-2		-1.24528	0.0095363		NR_036251.1	MIR4292	microRNA 4292	1.01523	0.0266117		NM_001199989.1	RASD1		2.20119	0.0299295	1.2669	0.021026
	lnc-TIMM9-2:12	lnc-TIMM9-2		1.59058	0.0035895		NR_036539.1			1.36717	0.00641533		NM_001201484.1	PIGO		1.25891	0.0113275	1.26709	0.0033793
	lnc-TIMM9-2:15	lnc-TIMM9-2		1.32944	0.0331321		NR_037166.1			1.49967	0.00373349		NM_001202473.1	ZNF816-ZNF321P	ZNF816-ZNF321P readthrough	-1.04787	0.0040458	-1.12194	0.00239579
	lnc-TLCD2-2:1	lnc-TLCD2-2		-1.04551	0.0439189		NR_037469.1	MIR3689B	microRNA 3689b	-1.41518	0.00288621		NM_001202858.1	ECM1		-1.04977	0.000405201	-1.21096	0.0370795
	lnc-TLK1-1:1	lnc-TLK1-1		-1.09718	0.0283677		NR_037472.1	MIR3910-1	microRNA 3910-1	1.04782	0.0141883		NM_001204450.1	CCPG1		-1.13635	0.0225378	-1.03501	0.000899901
	lnc-TM6SF1-1:1	lnc-TM6SF1-1		-1.03361	0.0187538		NR_037507.1	MIR3942	microRNA 3942	1.93202	0.00143304		NM_001204514.1	KIFAP3		1.16733	0.0276545	1.02387	0.00517387
	lnc-TMEM135-2:1	lnc-TMEM135-2		-1.67163	0.0449031		NR_038365.1	LINC01164	long intergenic non-protein coding RNA 1164	-1.45896	0.000854572		NM_001204961.1	PBX1		2.68302	0.00376966	1.5197	0.0288822
	lnc-TNFRSF10B-1:2	lnc-TNFRSF10B-1		-1.09174	0.0206728		NR_038867.1	ZNF32-AS3	ZNF32 antisense RNA 3	1.10364	0.00566441		NM_001207000.1	HNRNPDL		1.45349	0.0171443	1.51386	0.0116
	lnc-TOMM20-1:3	lnc-TOMM20-1		-1.25399	0.0210664		NR_039694.1	MIR3689D2	microRNA 3689d-2	-1.06495	0.001532		NM_001207015.1	PTPRR		-3.05582	0.0165114	-3.52375	0.0318549
	lnc-TPRA1-1:9	lnc-TPRA1-1		-1.62347	6.55407e-06		NR_039951.1	MIR4788	microRNA 4788	1.24229	0.0258385		NM_001207035.1	ETV7		-2.60105	0.00223477	-2.46511	0.0399037
	lnc-TREML1-1:2	lnc-TREML1-1		1.52312	0.0268788		NR_040718.1			-1.01545	0.0217553		NM_001207066.1	CXADR		-1.71949	0.0112312	-2.15309	0.000440886
	lnc-TTC27-1:13	lnc-TTC27-1		-2.12956	0.00158266		NR_047659.1			1.11244	0.00325845		NM_001242359.1	RHOBTB1		2.11969	0.000294815	1.58094	0.00529516
	lnc-USP35-1:1	lnc-USP35-1		-1.19972	0.0256838		NR_108048.1			1.27619	0.0208832		NM_001243042.1	HLA-C		-1.12389	0.00289765	-1.17327	0.00288032
	lnc-USP35-1:9	lnc-USP35-1		-1.17945	0.0444615		NR_110416.1			-1.03522	4.33129e-05		NM_001243093.1	FYB		-3.18118	0.0012064	-3.28191	0.00491982
	lnc-USP7-1:1	lnc-USP7-1		2.04911	0.0180167		NR_110417.1			-1.20247	0.0216014		NM_001243108.1	PLD2		1.38704	0.0048586	1.06363	0.000993747
	lnc-USP8-1:1	lnc-USP8-1		1.32546	0.0230495		NR_111939.1			-1.28765	0.000349057		NM_001243879.1	TRA2B		1.16512	0.0132732	1.02846	0.000491743
	lnc-USPL1-2:1	lnc-USPL1-2		1.48777	0.00263949		NR_120591.1			-1.49123	0.0139933		NM_001244682.1	POU2F3		-3.01842	0.00493918	-4.16099	0.000352311
	lnc-UTRN-1:1	lnc-UTRN-1		1.18267	0.00104316		NR_120641.1	LINC01468	long intergenic non-protein coding RNA 1468	-1.55906	0.0170819		NM_001244698.1			1.44646	0.00273509	1.01962	0.00353983
	lnc-UVRAG-1:1	lnc-UVRAG-1		-1.50153	0.0386103		NR_125434.1			1.29691	0.00465736		NM_001248006.1	TRIM3		-1.05778	0.0112504	-1.1594	0.000858534
	lnc-UXS1-3:1	lnc-UXS1-3		1.52266	0.0121326		NR_125854.1			-3.86908	0.00447711		NM_001252.4	CD70	CD70 molecule	-3.07503	7.37335e-05	-2.88973	0.000221314
	lnc-VSIG10-1:1	lnc-VSIG10-1		1.08679	0.0320402		NR_125883.1			1.31558	0.0109088		NM_001253387.1	CHL1		3.31031	0.0159001	2.26691	0.00802087
	lnc-WDR1-1:2	lnc-WDR1-1		1.09952	0.0307993		NR_125979.1			1.18052	0.0163531		NM_001253835.1	IGFBP7		-1.04293	0.0229439	-1.00304	0.00208156
	lnc-YWHAZ-1:1	lnc-YWHAZ-1		2.28862	0.0126305		NR_126359.1	NRIR	negative regulator of interferon response (non-protein coding)	-1.18482	0.0499008		NM_001255978.1			1.25695	0.0462386	1.20061	0.00499294
	lnc-ZC3H12C-1:1	lnc-ZC3H12C-1		-1.96004	0.0140896		TCONS_l2_00000198	XLOC_l2_000138		-1.54234	0.00120464		NM_001256139.1	CAPG		-1.94404	0.00259229	-1.45366	0.000373354
	lnc-ZC3H3-1:1	lnc-ZC3H3-1		-1.67347	0.0309385		TCONS_l2_00001148	XLOC_l2_000866		-1.35638	0.00259097		NM_001256574.1	ENC1		-1.04923	0.0390067	-1.59233	0.00114859
	lnc-ZDHHC13-1:1	lnc-ZDHHC13-1		-1.34456	0.00341838		TCONS_l2_00001272	XLOC_l2_000941		1.00738	0.00584995		NM_001258012.2	FDXR		-1.55049	0.00536331	-1.49435	4.87872e-06
	lnc-ZNF2-1:2	lnc-ZNF2-1		1.20434	0.0296103		TCONS_l2_00001279	XLOC_l2_000941		1.4213	0.0114217		NM_001258320.1	TP53I11		-1.86823	0.00147873	-1.8474	0.000163447
	lnc-ZNF32-2:1	lnc-ZNF32-2		-2.0456	0.00562615		TCONS_l2_00004705	XLOC_l2_002433		1.38339	0.0343685		NM_001261408.1	BCAR3	breast cancer anti-estrogen resistance 3	1.31173	0.0414695	1.13623	0.00102872
	NM_000076.2	CDKN1C	cyclin-dependent kinase inhibitor 1C (p57, Kip2)	1.48458	0.0197644		TCONS_l2_00005758	XLOC_l2_003050		1.47418	0.0342957		NM_001261419.1	IL1R2		-1.16469	0.0250261	-1.26658	0.0424212
	NM_000112.3	SLC26A2	solute carrier family 26 (anion exchanger), member 2	1.23215	0.0162136		TCONS_l2_00007201	XLOC_l2_003992		1.24842	0.0467743		NM_001261825.1	OASL		-1.3579	0.0129875	-1.36944	0.0109481
	NM_000167.5	GK	glycerol kinase	1.00881	0.0293791		TCONS_l2_00009674	XLOC_l2_005179		1.00661	0.0179032		NM_001267048.1	KIAA1324		-2.79246	0.00638298	-2.51148	0.000121417
	NM_000208.2	INSR		1.02521	0.00426407		TCONS_l2_00009841	XLOC_l2_005298		1.08842	0.0219266		NM_001270467.1	SOCS2		2.05214	0.00335125	1.79853	0.000576007
	NM_000301.3	PLG	plasminogen	1.51639	0.0269206		TCONS_l2_00009900	XLOC_l2_005341		-1.21661	0.0112632		NM_001270888.1	SLC25A10		1.69711	0.0259379	1.35133	0.000259544
	NM_000306.3	POU1F1	POU class 1 homeobox 1	-1.10883	0.0492412		TCONS_l2_00017027	XLOC_l2_009050		1.43228	0.0362897		NM_001271594.1	SESN3		1.34956	0.00439943	1.2506	0.00154475
	NM_000330.3	RS1	retinoschisin 1	-1.3244	0.0393145		TCONS_l2_00020647	XLOC_l2_010751		-1.12254	0.00277304		NM_001271783.1	FAR2		1.02574	0.0033061	1.15365	0.0054114
	NM_000332.3	ATXN1	ataxin 1	1.01535	0.0139249		TCONS_l2_00023029	XLOC_l2_012150		1.22036	0.00736806		NM_001271821.1	TREM2		-6.07366	0.00180643	-5.50549	0.0021692
	NM_000337.5	SGCD	sarcoglycan delta	1.12724	0.0205882		TCONS_l2_00024003	XLOC_l2_012374		-1.29957	0.0130439		NM_001276331.1			-3.14415	0.00568414	-3.20501	0.000230202
	NM_000379.3	XDH	xanthine dehydrogenase	-2.69562	0.0104203		TCONS_l2_00024133	XLOC_l2_012467		1.66725	0.0416237		NM_001278599.1	AXL		1.32083	0.00224872	1.07907	0.00237421
	NM_000562.2	C8A	complement component 8, alpha polypeptide	1.2646	0.0376391		TCONS_l2_00024570	XLOC_l2_012847		1.23075	0.0431136		NM_001282193.1			1.02107	0.0119996	1.15691	0.0412317
	NM_000565.3	IL6R	interleukin 6 receptor	1.10959	0.0161377		THC2536378			1.61694	0.00141572		NM_001282550.1	BTBD3		1.54627	0.005924	1.23932	0.00616088
	NM_000576.2	IL1B	interleukin 1 beta	-2.25895	0.00134965		THC2537043			1.18353	0.00310698		NM_001282588.1	SLAMF7		-1.98703	0.00156475	-2.06359	0.00431482
	NM_000598.4	IGFBP3		-1.364	0.0143761		THC2567789			-1.31705	0.00265678		NM_001282925.1	ABI2		1.40687	0.000811827	1.06831	0.000381247
	NM_000735.3	CGA	glycoprotein hormones, alpha polypeptide	1.04461	0.0418019		THC2601170			-2.57198	0.0268187		NM_001283009.1	RTEL1		2.5554	0.00381051	2.27603	0.0050259
	NM_000786.3	CYP51A1	cytochrome P450, family 51, subfamily A, polypeptide 1	1.13042	0.00233346		THC2666614			-1.24443	0.0319734		NM_001283012.1	DEPTOR		1.46014	0.0100761	1.58213	0.0257141
	NM_000827.3	GRIA1	glutamate receptor, ionotropic, AMPA 1	-1.16378	0.00226172		THC2767512			-1.18098	0.000122725		NM_001286173.1	C2CD5		1.34224	0.014003	1.03723	0.0336743
	NM_000903.2	NQO1		1.16173	0.0444148		XM_005248654.1	IRAK1BP1		1.18977	0.00991662		NM_001286496.1			1.83881	0.00913429	1.35027	0.000660068
	NM_000925.3	PDHB		1.00385	0.00672286		XM_005250799.1			1.0376	0.0185868		NM_001286509.1	SLC35B2		1.2614	0.00916471	1.11231	0.00123823
	NM_000958.2	PTGER4	prostaglandin E receptor 4 (subtype EP4)	1.19068	0.0420026		XM_005258329.1			-1.93002	0.0167241		NM_001286587.1	AIG1		1.13537	0.0111286	1.32172	0.024298
	NM_001001132.1	ITSN1		1.00356	0.00648254		XM_005258362.1			1.2542	0.00249876		NM_001286609.1	ARMC2		2.83081	0.00266131	1.53496	0.00888258
	NM_001001396.2	ATP2B4	ATPase, Ca++ transporting, plasma membrane 4	1.43421	0.00358177		XM_005259057.1			1.19312	0.00738695		NM_001286658.1	TBC1D4		2.22976	0.000171243	1.60556	0.00144737
	NM_001001414.1	NCCRP1	non-specific cytotoxic cell receptor protein 1 homolog (zebrafish)	-1.02851	0.0168491		XM_005262001.1			1.13965	0.0065183		NM_001286842.1	PHF19		2.23299	0.000993044	1.62611	0.000375005
	NM_001001419.2	SMAD5		1.01989	0.00100891		XM_005262981.1			1.05523	0.0202573		NM_001287214.1	AMD1		1.27025	0.000296368	1.00616	0.0167827
	NM_001001715.3	FARP1		1.01252	0.0457012		XM_005268412.1			1.0023	0.0256288		NM_001287529.1	MFSD12		1.40872	0.00232322	1.11842	0.000426978
	NM_001001795.1	C8orf82	chromosome 8 open reading frame 82	1.03119	0.00505277		XM_005270280.1			1.18097	0.00754521		NM_001288615.1	TTC23		1.40253	0.0344028	1.16976	0.000280939
	NM_001001890.2	RUNX1	runt-related transcription factor 1	1.09392	0.000312593		XM_005275904.1			-1.56032	0.0274269		NM_001289807.1			-3.65901	0.00140625	-3.36087	0.000111037
	NM_001002034.2	FAM109B	family with sequence similarity 109, member B	-1.72146	0.00469099		XM_005276281.2			1.5258	0.000656541		NM_001291285.1			1.6388	0.0115196	1.55212	0.000551196
	NM_001002294.2			-1.15093	0.00402614		XM_005276449.2			1.40207	0.0418029		NM_001291309.1			1.99827	0.00157431	1.59612	0.0349971
	NM_001003676.2	C11orf49		1.02629	0.00430046		XM_006710132.1			1.13767	0.0120201		NM_001291488.1	ZNF285		1.37255	0.00934005	1.01721	0.00598183
	NM_001005271.2	CHD3		1.27424	2.31309e-05		XM_006710267.1			-1.3903	0.00658349		NM_001291656.1	ARMC9		1.20632	0.003167	1.0482	0.00615361
	NM_001005291.2	SREBF1		1.16423	0.000779859		XM_006710268.1			-1.09498	0.00148304		NM_001293178.1			-1.2104	0.0476367	-1.25471	0.000574115
	NM_001005463.2	EBF3	early B-cell factor 3	1.24775	0.00188238		XM_006710782.1			-1.11809	0.0202343		NM_001293634.1			1.4761	0.000467001	1.13519	0.00025606
	NM_001005752.1	GJB3		-1.80116	0.0113528		XM_006713514.1			1.06271	0.00363772		NM_001294338.1	CLK2		1.34586	0.00159579	1.00981	0.00550723
	NM_001006932.1	RPS6KA2		1.96921	0.0187968		XM_006714758.1			-1.35387	0.0352696		NM_001297573.1	TRERF1		1.50594	0.00693158	1.04624	0.00892326
	NM_001007237.2	IGSF3		1.04083	0.0143296		XM_006717630.1			-1.32612	0.0293564		NM_001297640.1			-1.40322	0.0123184	-1.04025	0.0222357
	NM_001008744.1	TDP1		1.0961	0.0241948		XM_006719983.1			-1.06065	0.0154947		NM_001297776.1			1.21388	0.0216143	1.07987	0.0426716
	NM_001009182.1	GEMIN2		-1.07847	0.0238973		XM_006720530.1	GOLGA8B		-1.05451	0.00260747		NM_001300787.1			-1.80526	0.0257131	-2.3834	0.0024371
	NM_001009554.3			1.26772	0.0162122		XM_006721566.1			1.06914	0.000849491		NM_001300985.1	PTBP2	polypyrimidine tract binding protein 2	1.44901	0.0119619	1.22685	0.00868861
	NM_001009555.3	SH3D19	SH3 domain containing 19	1.13084	0.0162987		XM_006725589.1			1.31595	0.0222031		NM_001301188.1			-1.31389	0.00288641	-1.47784	0.00106249
	NM_001009615.2	SPANXN2	SPANX family, member N2	-2.24863	0.00997512		XM_006726637.1			-1.21519	0.0138921		NM_001301228.1			1.81981	0.00750384	1.55261	0.000135361
	NM_001009939.2	SEPT5		-1.04187	0.0284933		XR_108650.3			1.72942	0.0346178		NM_001302491.1			1.57272	0.00056786	1.45467	0.00328187
	NM_001010860.1	SAMD15	sterile alpha motif domain containing 15	1.76008	0.0189753		XR_109812.1			-1.46589	0.0267467		NM_001338.4	CXADR	coxsackie virus and adenovirus receptor	-1.57087	0.00914181	-1.95557	0.00173039
	NM_001010870.2	TDRD6		2.45868	0.0035147		XR_241144.1			1.31217	0.043137		NM_001406.3	EFNB3	ephrin-B3	1.48968	0.0107004	1.26222	0.00144995
	NM_001010883.2	FAM102B	family with sequence similarity 102, member B	1.1569	0.0184288		XR_242671.1			-1.13757	0.0452648		NM_001424.4	EMP2	epithelial membrane protein 2	1.15498	0.0112907	1.00872	0.000713721
	NM_001012302.2	ANO9	anoctamin 9	-1.0065	0.0375363		XR_244725.1			1.37854	0.0439015		NM_001430.4	EPAS1	endothelial PAS domain protein 1	-1.55287	0.00891231	-2.13534	0.000528651
	NM_001013403.2	CXorf66	chromosome X open reading frame 66	-1.3088	0.0136801		XR_244774.2			-1.28334	0.037534		NM_001511.3	CXCL1	chemokine (C-X-C motif) ligand 1 (melanoma growth stimulating activity, alpha)	-5.83433	0.000101034	-4.51311	0.000243652
	NM_001013635.3	CCDC184	coiled-coil domain containing 184	-1.35645	0.0348695		XR_245417.2			-2.40592	0.00073806		NM_001541.3	HSPB2	heat shock 27kDa protein 2	-2.28416	0.0399268	-2.34089	0.00406757
	NM_001014446.2	OCIAD2		-1.53018	0.032203		XR_245649.2			1.08785	0.0353537		NM_001546.3	ID4	inhibitor of DNA binding 4, dominant negative helix-loop-helix protein	1.44749	0.0149856	1.46854	0.014561
	NM_001014811.1	ME3		-1.90743	0.00583701		XR_248853.1			-1.46453	0.048496		NM_001570.3	IRAK2	interleukin 1 receptor associated kinase 2	-1.90766	0.0433265	-1.78098	0.00289624
	NM_001018050.3	POLR3H		1.2363	0.00120125		XR_249188.2			1.14524	0.00269752		NM_001572.3	IRF7	interferon regulatory factor 7	-1.26252	0.00113544	-1.04305	0.0179703
	NM_001018054.2	LRP8		1.06162	0.0192809		XR_252501.2			-1.4433	0.0134259		NM_001692.3	ATP6V1B1	ATPase, H+ transporting, lysosomal 56/58kDa, V1 subunit B1	2.03695	0.00222713	1.5794	0.00138473
	NM_001020818.2	MYADM		1.20106	7.59635e-05		XR_424164.1			1.17019	0.0192381		NM_001702.2	ADGRB1	adhesion G protein-coupled receptor B1	-1.35931	0.0177797	-1.27389	0.044705
	NM_001023587.1	ABCC5		1.2086	0.0127373		XR_424478.1			-1.04249	0.0234303		NM_001733.4	C1R	complement component 1, r subcomponent	-1.32932	0.0170802	-1.15496	0.00506776
	NM_001024937.3	MINK1		-1.01416	0.0240542		XR_424585.1			-1.29797	0.0379845		NM_001734.3	C1S	complement component 1, s subcomponent	-3.24646	0.0103744	-2.82283	0.00472521
	NM_001024948.2	FNBP1L		1.20782	0.0315263		XR_425284.1			-1.60984	0.0151643		NM_001823.4	CKB	creatine kinase, brain	-1.04188	0.00892229	-1.41412	0.000103023
	NM_001025242.1	IRAK1		1.41651	0.00541129		XR_425456.1			1.00577	0.0165827		NM_001900.4	CST5	cystatin D	-1.03725	0.0098069	-1.06385	0.00338889
	NM_001031694.2	SCMH1		1.12153	0.00164966		XR_425501.1			1.54989	0.0364698		NM_001901.2	CTGF	connective tissue growth factor	1.44733	0.00329955	1.46812	0.000952604
	NM_001031695.2	RBFOX2		1.42497	0.000825668		XR_425759.1			1.01057	0.00561293		NM_001945.2	HBEGF	heparin-binding EGF-like growth factor	-1.28433	0.0119058	-1.46826	0.000840693
	NM_001031698.2	PRPF40B		1.0263	0.010303		XR_425913.1			1.10003	0.0168709		NM_001958.3	EEF1A2	eukaryotic translation elongation factor 1 alpha 2	-1.94755	0.00868813	-1.956	0.00866668
	NM_001031733.2	CALML4		1.20329	0.0413656		XR_428500.1			1.14537	0.00400774		NM_001964.2	EGR1	early growth response 1	2.47117	0.000992573	2.11327	0.00430705
	NM_001031740.2	MANEAL		1.15551	0.000306297		XR_429817.1			-3.10007	0.0185696		NM_001982.3	ERBB3	erb-b2 receptor tyrosine kinase 3	1.675	5.89738e-05	1.33835	0.00255444
	NM_001032283.2	TMPO		1.37753	0.00388507		XR_430571.1			-1.78833	0.00473205		NM_001992.3	F2R	coagulation factor II (thrombin) receptor	1.09443	0.026052	1.18593	0.00205189
	NM_001032372.1	ZNF226		1.04612	0.0212637								NM_002038.3	IFI6		-2.9037	0.000555242	-2.62286	0.000112859
	NM_001033024.1	FBXO7		1.0537	0.00322831								NM_002068.3	GNA15	guanine nucleotide binding protein (G protein), alpha 15 (Gq class)	-1.76717	0.000719394	-1.54006	0.00239713
	NM_001033604.1	BBS9		1.33069	0.0174919								NM_002089.3	CXCL2	chemokine (C-X-C motif) ligand 2	-5.75409	2.60764e-05	-4.39782	0.000443166
	NM_001037954.3	DIXDC1	DIX domain containing 1	1.07752	0.0235281								NM_002090.2	CXCL3	chemokine (C-X-C motif) ligand 3	-2.99798	0.000890708	-1.95303	0.00299189
	NM_001039706.2	CFAP69	cilia and flagella associated protein 69	1.10275	0.0168813								NM_002167.4	ID3	inhibitor of DNA binding 3, dominant negative helix-loop-helix protein	1.72868	0.00479624	1.66789	0.00570713
	NM_001039775.3	AIM1L		-1.60498	0.0122546								NM_002185.3	IL7R	interleukin 7 receptor	-1.82021	0.0254148	-1.62385	0.0162873
	NM_001040006.1	TCERG1	transcription elongation regulator 1	1.26096	0.0115662								NM_002275.3	KRT15	keratin 15, type I	-2.51388	0.0267615	-2.02842	0.013472
	NM_001040260.3	DCLK2	doublecortin-like kinase 2	1.40392	0.010375								NM_002296.3	LBR	lamin B receptor	1.41904	0.0104369	1.11711	0.00385434
	NM_001040666.1	STEAP2		1.48224	0.0068511								NM_002308.3	LGALS9		-1.36938	0.0170048	-1.25755	0.0091212
	NM_001040694.1	INCENP		1.5662	0.0234815								NM_002392.5	MDM2		-1.97133	2.68233e-05	-1.88815	5.64424e-05
	NM_001040715.1	KIAA0895L	KIAA0895-like	1.07063	0.0155127								NM_002467.4	MYC	v-myc avian myelocytomatosis viral oncogene homolog	2.05148	0.00110886	1.76804	0.0197058
	NM_001042452.1	STK26		1.15682	0.0213962								NM_002507.3	NGFR	nerve growth factor receptor	-2.82774	0.00181144	-3.22292	2.42363e-05
	NM_001042535.2	AGAP3		1.49678	0.00243356								NM_002514.3	NOV	nephroblastoma overexpressed	-1.51254	0.00190617	-1.71217	0.00935561
	NM_001042682.1	RERE		1.33852	0.0124476								NM_002581.3	PAPPA	pregnancy-associated plasma protein A, pappalysin 1	-2.85545	0.0156711	-3.22454	0.00849902
	NM_001042749.2	STAG2		1.11009	9.56773e-05								NM_002608.2	PDGFB	platelet-derived growth factor beta polypeptide	-1.24	0.0174049	-1.35244	0.0048156
	NM_001043318.2	ELMSAN1		1.05633	0.00244098								NM_002727.2	SRGN	serglycin	-1.50157	0.000375805	-1.50593	0.000128421
	NM_001045556.2	SLA	Src-like-adaptor	-1.37034	0.0325964								NM_002769.4	PRSS1	protease, serine, 1 (trypsin 1)	-3.42038	0.000411216	-3.32982	0.00122022
	NM_001077181.1	CDC14B		1.22716	0.0361917								NM_002837.4	PTPRB		-2.72482	0.0153465	-4.63172	0.00892853
	NM_001077182.2	FSCN2		-1.41318	0.0318312								NM_002852.3	PTX3	pentraxin 3, long	-3.04319	0.00352466	-2.54307	0.00936768
	NM_001077195.1	ZNF436		1.04679	0.0364176								NM_002888.2	RARRES1		1.65351	0.0398681	1.55133	0.00756398
	NM_001077441.1	BCLAF1		1.43474	0.00122809								NM_002923.3	RGS2	regulator of G-protein signaling 2	1.14254	0.00621982	1.2005	0.0180428
	NM_001077469.2	NR1I3		-1.07483	0.0173899								NM_002926.3	RGS12	regulator of G-protein signaling 12	1.50696	0.00177709	1.13793	0.00853606
	NM_001079670.2	CAB39L		1.34712	0.00545751								NM_002928.3	RGS16	regulator of G-protein signaling 16	-1.58734	0.00608199	-1.83463	0.000113745
	NM_001080392.1	KIAA1147	KIAA1147	1.26062	0.0177832								NM_002933.4	RNASE1	ribonuclease, RNase A family, 1 (pancreatic)	-1.64884	0.0130035	-1.2064	0.0236169
	NM_001080414.3	CCDC88C		-1.3295	0.0340409								NM_002960.1	S100A3	S100 calcium binding protein A3	-1.30907	0.00289399	-1.05535	0.0023418
	NM_001080450.2	BEND3		1.1265	0.023006								NM_002982.3	CCL2	chemokine (C-C motif) ligand 2	-3.44681	0.000295445	-2.48492	0.000198048
	NM_001080497.2	MEGF9	multiple EGF-like-domains 9	1.45224	0.0118525								NM_003495.2	HIST1H4I	histone cluster 1, H4i	1.58023	0.0227075	2.34277	7.24845e-05
	NM_001080517.2	SETD5		1.0807	0.00132886								NM_003507.1	FZD7	frizzled class receptor 7	2.28686	0.00271849	1.87275	0.000434577
	NM_001080541.2	MGA		1.03998	0.0121628								NM_003509.2	HIST1H2AI	histone cluster 1, H2ai	1.54269	0.0139017	2.0342	0.000347521
	NM_001080850.2	CCDC30		-1.24792	0.0423045								NM_003510.2	HIST1H2AK	histone cluster 1, H2ak	1.56016	0.0125089	2.05176	0.000114528
	NM_001080976.1	DSE		1.03182	0.0374555								NM_003511.2	HIST1H2AL	histone cluster 1, H2al	1.51937	0.0146541	2.0578	4.75808e-05
	NM_001083335.1	ZNF112		1.33184	0.0254911								NM_003512.3	HIST1H2AC	histone cluster 1, H2ac	1.22036	0.0260029	1.76765	0.0013265
	NM_001083962.1	TCF4		1.03178	0.0123404								NM_003513.2	HIST1H2AB	histone cluster 1, H2ab	1.85194	0.020551	2.60994	3.10224e-06
	NM_001093725.1	MEX3A	mex-3 RNA binding family member A	1.36382	0.043947								NM_003514.2	HIST1H2AM	histone cluster 1, H2am	1.08266	0.0104171	1.75394	0.000690261
	NM_001095.3	ASIC1		1.03277	0.00230502								NM_003517.2	HIST2H2AC	histone cluster 2, H2ac	1.15726	0.0327769	1.83875	0.000119599
	NM_001098512.2	PRKG1	protein kinase, cGMP-dependent, type I	1.14865	0.0202282								NM_003518.3	HIST1H2BG	histone cluster 1, H2bg	1.64672	0.0219898	2.23916	6.20972e-05
	NM_001098533.2	CDK10		1.0236	0.00835254								NM_003519.3	HIST1H2BL	histone cluster 1, H2bl	1.80652	0.0265833	2.44003	1.12153e-05
	NM_001098801.1			1.09062	0.00138642								NM_003520.3	HIST1H2BN	histone cluster 1, H2bn	1.55041	0.00265677	2.11268	0.000262964
	NM_001099285.1	PTMA		1.01649	0.00697365								NM_003521.2	HIST1H2BM	histone cluster 1, H2bm	1.77513	0.0119146	2.28018	0.00117653
	NM_001099410.1	GPRASP1		1.49064	0.000711933								NM_003522.3	HIST1H2BF	histone cluster 1, H2bf	1.53157	0.00905738	2.01384	0.000920259
	NM_001099433.1	JAKMIP1		-1.29302	0.0338778								NM_003523.2	HIST1H2BE	histone cluster 1, H2be	1.55409	0.00499005	2.13272	0.000246627
	NM_001099666.1	PTAR1	protein prenyltransferase alpha subunit repeat containing 1	1.10283	0.0177672								NM_003524.2	HIST1H2BH	histone cluster 1, H2bh	1.5211	0.0104526	1.89973	6.71676e-05
	NM_001099678.1	LRRC58		1.027	0.000493633								NM_003525.2	HIST1H2BI	histone cluster 1, H2bi	1.72652	0.013947	2.14616	0.000721437
	NM_001099791.2	SYS1		1.14643	0.00998223								NM_003526.2	HIST1H2BC	histone cluster 1, H2bc	1.60445	0.0197747	2.13926	0.000118342
	NM_001100425.1	KIAA0895		1.3112	0.0269641								NM_003527.4	HIST1H2BO	histone cluster 1, H2bo	1.42542	0.00884876	1.8577	0.000307471
	NM_001100619.2	CABLES1		1.47127	0.00914195								NM_003528.2	HIST2H2BE	histone cluster 2, H2be	-1.29561	0.00732759	-1.28171	0.00307293
	NM_001100620.1	TROAP		-1.00021	0.0313194								NM_003530.4	HIST1H3D	histone cluster 1, H3d	1.85531	0.0170687	2.48541	0.000806504
	NM_001101376.2	FAM183A	family with sequence similarity 183, member A	-2.00525	0.00837273								NM_003531.2	HIST1H3C	histone cluster 1, H3c	1.51331	0.00562718	1.82025	7.76314e-06
	NM_001101676.1	SAMD12		1.48926	0.0231582								NM_003532.2	HIST1H3E	histone cluster 1, H3e	1.7219	0.0260261	2.47492	0.000551879
	NM_001102371.1	FOXRED2		1.00192	0.0204365								NM_003533.2	HIST1H3I	histone cluster 1, H3i	1.87731	0.00919035	2.4724	8.12678e-05
	NM_001102397.2			1.08756	0.0191101								NM_003534.2	HIST1H3G	histone cluster 1, H3g	1.1979	0.00407326	1.35449	0.00125641
	NM_001102406.1	ALPK1		1.02897	0.0423337								NM_003535.2	HIST1H3J	histone cluster 1, H3j	1.2305	0.0202898	1.37593	0.00757701
	NM_001102651.1	ZNF554		1.00781	0.0104131								NM_003536.2	HIST1H3H	histone cluster 1, H3h	1.82276	0.0295916	2.70352	0.00138024
	NM_001105562.2	UBE4B		1.18234	0.00962062								NM_003537.3	HIST1H3B	histone cluster 1, H3b	1.8236	0.0207826	2.41809	3.68817e-05
	NM_001106.3	ACVR2B	activin A receptor type IIB	1.15161	0.00517456								NM_003538.3	HIST1H4A	histone cluster 1, H4a	1.53455	0.0335921	2.19485	3.68599e-05
	NM_001109903.1	RNFT2		1.50165	0.0098652								NM_003539.3	HIST1H4D	histone cluster 1, H4d	1.62653	0.0203808	2.22918	0.000705307
	NM_001110781.2	SLC35E2B	solute carrier family 35, member E2B	1.1603	0.0112502								NM_003540.3	HIST1H4F	histone cluster 1, H4f	1.76071	0.0252635	2.36184	0.000143437
	NM_001112800.1	SLC8A1		-1.72103	0.0458681								NM_003541.2	HIST1H4K	histone cluster 1, H4k	1.59668	0.0237504	2.22049	9.35708e-05
	NM_001113182.2	BRD2		1.02796	2.27943e-05								NM_003542.3	HIST1H4C	histone cluster 1, H4c	1.48874	0.0227471	1.8085	5.15771e-05
	NM_001113205.1	TSTD1		1.54881	0.030174								NM_003544.2	HIST1H4B	histone cluster 1, H4b	1.51168	0.0226515	2.04598	4.88024e-05
	NM_001114106.2			-1.41293	0.0230822								NM_003545.3	HIST1H4E	histone cluster 1, H4e	1.09859	0.0290123	1.77911	0.000152214
	NM_001122764.1	PPOX		1.01231	0.0485485								NM_003547.2	HIST1H4G	histone cluster 1, H4g	1.71846	0.014089	2.38752	9.71506e-06
	NM_001122821.1	SET	SET nuclear proto-oncogene	1.17682	0.0148136								NM_003641.3	IFITM1	interferon induced transmembrane protein 1	-1.72184	0.000623341	-1.12619	0.00530027
	NM_001126123.3	ENOSF1		1.11565	0.0292147								NM_003650.3	CST7	cystatin F (leukocystatin)	-3.19389	0.0125667	-3.41445	0.0306109
	NM_001127208.2	TET2		1.21178	0.0372728								NM_003657.2	BCAS1	breast carcinoma amplified sequence 1	-2.37333	0.0138635	-3.31133	0.0290278
	NM_001127215.1	GFI1		1.29929	0.0481599								NM_003695.2	LY6D	lymphocyte antigen 6 complex, locus D	-4.03238	0.01726	-4.38056	0.0182197
	NM_001127493.1	ANK2		1.3727	0.00250317								NM_003714.2	STC2	stanniocalcin 2	-2.10348	0.0164448	-2.46044	0.00244683
	NM_001127696.1	ATXN3		1.34191	0.002095								NM_003728.3	UNC5C	unc-5 netrin receptor C	1.82136	0.00597635	1.22076	0.0313261
	NM_001127715.2	STXBP5		1.0911	0.0424506								NM_003775.3	S1PR4	sphingosine-1-phosphate receptor 4	-1.87847	5.3539e-05	-1.92285	0.0132314
	NM_001128217.1			1.08759	0.00237468								NM_003811.3	TNFSF9	tumor necrosis factor (ligand) superfamily, member 9	-1.81349	0.00994073	-1.9369	1.74412e-05
	NM_001128309.1	TSPAN14		1.2191	0.000844653								NM_003823.3	TNFRSF6B	tumor necrosis factor receptor superfamily, member 6b, decoy	1.78163	0.0082124	1.51224	0.00029845
	NM_001128844.1	SMARCA4		1.0797	0.00693098								NM_003864.3	SAP30	Sin3A associated protein 30kDa	1.14644	0.0256675	1.10002	0.00305558
	NM_001128852.1	SRRT		1.02207	0.00329021								NM_003955.4	SOCS3	suppressor of cytokine signaling 3	1.45732	0.0110689	1.22739	0.000799307
	NM_001129994.1			1.02923	0.0125083								NM_003956.3	CH25H	cholesterol 25-hydroxylase	-2.98349	0.0128446	-2.55908	0.0176444
	NM_001130014.1			1.00498	0.00561686								NM_003966.2	SEMA5A	sema domain, seven thrombospondin repeats (type 1 and type 1-like), transmembrane domain (TM) and short cytoplasmic domain, (semaphorin) 5A	2.87765	0.00327798	2.3003	0.000912826
	NM_001130067.1	TRIM2	tripartite motif containing 2	1.1735	0.000587877								NM_004073.2	PLK3	polo-like kinase 3	-1.02417	0.00970139	-1.02706	0.0174739
	NM_001130698.1	TRPC3		1.0571	0.0213786								NM_004113.5	FGF12		1.68165	0.00645378	1.29723	0.000410334
	NM_001130706.2	C14orf93		1.10498	0.00931137								NM_004116.3	FKBP1B	FK506 binding protein 1B	1.55739	0.0171592	1.39277	0.000162485
	NM_001130834.1	LDB2		2.49142	0.00444652								NM_004170.5	SLC1A1	solute carrier family 1 (neuronal/epithelial high affinity glutamate transporter, system Xag), member 1	2.39079	0.0124212	2.07975	0.00528287
	NM_001130927.1	MEF2A		1.30056	0.00258222								NM_004183.3	BEST1	bestrophin 1	-1.52493	0.02787	-1.14167	0.00384409
	NM_001131005.2	MEF2C		1.1611	0.0167639								NM_004289.6	NFE2L3	nuclear factor, erythroid 2-like 3	-1.19051	0.00479833	-1.05738	0.00415804
	NM_001131010.2	SATB1	SATB homeobox 1	1.31555	0.0272483								NM_004335.3	BST2	bone marrow stromal cell antigen 2	-1.82041	0.00275976	-1.2229	0.00195325
	NM_001134222.1	IRX2		1.51474	0.018866								NM_004392.6	DACH1	dachshund family transcription factor 1	1.81493	0.000928687	1.74781	0.0014402
	NM_001134382.2	IQSEC1		1.19239	0.0371372								NM_004419.3	DUSP5	dual specificity phosphatase 5	-1.44366	0.0193063	-1.56484	0.00644695
	NM_001134405.1	RUNDC3B		1.40837	0.041314								NM_004443.3	EPHB3	EPH receptor B3	1.34855	0.0145447	1.16665	0.00237638
	NM_001134468.1	LSMEM1		1.02199	0.0429721								NM_004457.3	ACSL3	acyl-CoA synthetase long-chain family member 3	1.39143	0.0109715	1.13224	0.0105034
	NM_001134470.1	C3orf58		1.10447	0.0439083								NM_004482.3	GALNT3	polypeptide N-acetylgalactosaminyltransferase 3	2.19387	0.0453826	1.8894	0.0185248
	NM_001134707.1	SARDH		1.25859	0.00163827								NM_004523.3	KIF11	kinesin family member 11	1.24255	0.0236108	1.07233	0.000148615
	NM_001134771.1	SLC12A5		-1.05469	0.0117005								NM_004586.2	RPS6KA3	ribosomal protein S6 kinase, 90kDa, polypeptide 3	1.42071	0.00553852	1.06688	0.00619181
	NM_001135699.1	YWHAZ		1.09761	0.0345484								NM_004633.3	IL1R2	interleukin 1 receptor, type II	-1.20354	0.00193599	-1.10272	0.0209175
	NM_001135726.1	HMBOX1		1.25285	0.00230174								NM_004750.4	CRLF1	cytokine receptor-like factor 1	-1.47327	0.00137328	-1.70503	0.000508824
	NM_001135775.2	CACFD1		1.45317	0.0015705								NM_004864.2	GDF15	growth differentiation factor 15	-2.21946	0.000175791	-2.48733	0.0158609
	NM_001136020.2	ICA1		1.17363	0.0123647								NM_004878.4	PTGES	prostaglandin E synthase	-1.15733	0.0284144	-1.24436	0.00169144
	NM_001136049.2	LMLN		1.1805	0.018022								NM_005030.3	PLK1	polo-like kinase 1	1.18414	0.0391808	1.05019	0.000804751
	NM_001136156.1	ZNF507		1.01382	0.00704697								NM_005037.5	PPARG	peroxisome proliferator-activated receptor gamma	1.15093	0.0275515	1.06263	0.00995063
	NM_001136574.1			1.09463	0.00847505								NM_005052.2	RAC3	ras-related C3 botulinum toxin substrate 3 (rho family, small GTP binding protein Rac3)	1.45169	0.000774169	1.38977	4.72909e-05
	NM_001137548.2	FAM25C	family with sequence similarity 25, member C	-1.11133	0.0106676								NM_005101.3	ISG15	ISG15 ubiquitin-like modifier	-2.19016	0.000256049	-1.83557	0.00302041
	NM_001142353.2	PPP3CB		1.23578	0.00439359								NM_005195.3	CEBPD	CCAAT/enhancer binding protein (C/EBP), delta	-1.78539	0.000641972	-1.24558	0.0013033
	NM_001142389.1	PNPLA4		-1.51506	0.0426787								NM_005198.4	CHKB	choline kinase beta	1.29672	0.000538922	1.10576	0.000235672
	NM_001142498.1	SIRT1		1.15535	0.0367759								NM_005213.3	CSTA	cystatin A (stefin A)	-3.83995	0.000139302	-3.80086	0.00411466
	NM_001142503.2	STARD8		1.03751	0.0341825								NM_005218.3	DEFB1	defensin, beta 1	-3.39245	5.34988e-05	-3.11748	0.00303602
	NM_001142569.2	C1orf106		1.45644	0.0437791								NM_005233.5	EPHA3	EPH receptor A3	1.4615	0.000997563	1.03171	0.00934905
	NM_001142641.1	FBRSL1	fibrosin-like 1	-1.04332	0.0134886								NM_005318.3	H1F0	H1 histone family, member 0	1.4801	2.90708e-05	1.30078	0.000192207
	NM_001142683.2	CCDC121		1.61872	0.00391414								NM_005320.2	HIST1H1D	histone cluster 1, H1d	2.62713	0.00557759	3.20106	2.98859e-05
	NM_001143779.1	IFT81		1.10366	0.0154791								NM_005321.2	HIST1H1E	histone cluster 1, H1e	1.47022	0.0254868	2.32225	0.000381506
	NM_001143828.1	HRH4		-1.37634	0.0384135								NM_005322.2	HIST1H1B	histone cluster 1, H1b	2.41878	0.0171913	3.29523	0.000376859
	NM_001143957.2			2.32302	0.00479274								NM_005325.3	HIST1H1A	histone cluster 1, H1a	1.36016	0.00820455	1.4551	0.0290084
	NM_001144002.1	CTPS2		1.45457	0.00423859								NM_005357.3	LIPE	lipase, hormone-sensitive	1.22553	0.00154298	1.17339	0.000523422
	NM_001144060.1	NHSL1		1.36456	0.0328972								NM_005479.3	FRAT1	frequently rearranged in advanced T-cell lymphomas 1	1.51204	0.00342472	1.22901	0.00300981
	NM_001145031.1	PLAU		-1.60765	0.0454309								NM_005514.6	HLA-B	major histocompatibility complex, class I, B	-1.45228	0.000947049	-1.27183	0.00732148
	NM_001145076.1	EML4		1.01736	0.0218992								NM_005558.3	LAD1	ladinin 1	-1.75294	0.00701267	-1.88997	0.000611601
	NM_001145097.2	SKIL		1.00877	0.00947567								NM_005564.3	LCN2	lipocalin 2	-5.10363	0.00185266	-4.54483	0.00613388
	NM_001145357.1	SIN3A		1.06855	0.00241565								NM_005576.2	LOXL1	lysyl oxidase-like 1	-1.04008	0.0152681	-1.18745	0.0200219
	NM_001145365.1	ZNF652		1.07159	0.00295967								NM_005727.3	TSPAN1	tetraspanin 1	-2.23917	0.0402293	-1.77642	0.0157574
	NM_001145394.1	TSEN2		1.17866	0.0124955								NM_005794.3	DHRS2		-1.32853	0.0171629	-1.32617	0.024165
	NM_001145436.1	LSS		1.44055	8.12401e-05								NM_005855.2	RAMP1	receptor (G protein-coupled) activity modifying protein 1	1.05665	0.0105828	1.05413	0.00367489
	NM_001145652.1	C6orf141		-1.26129	0.0240557								NM_005860.2	FSTL3	follistatin-like 3 (secreted glycoprotein)	-1.67728	0.0124607	-1.51543	0.000833822
	NM_001145811.1	SOX6		-1.59646	0.00659396								NM_005862.2	STAG1	stromal antigen 1	1.83845	0.00318794	1.49287	0.000209038
	NM_001145909.1			1.06169	0.00958674								NM_005985.3	SNAI1	snail family zinc finger 1	1.50437	0.0165185	1.46205	0.00375887
	NM_001145966.1	MKI67		1.40661	0.000745463								NM_006026.3	H1FX	H1 histone family, member X	1.42442	3.38425e-05	1.15275	0.00526015
	NM_001146032.1	FCHO2		1.19303	0.0354991								NM_006037.3	HDAC4	histone deacetylase 4	1.66383	0.00150059	1.00595	0.00664882
	NM_001146099.1	NEK3		1.01494	0.0081596								NM_006041.1	HS3ST3B1	heparan sulfate (glucosamine) 3-O-sulfotransferase 3B1	1.07881	0.0210522	1.13365	0.00819911
	NM_001146172.1	SLAMF9		-1.0024	0.0268003								NM_006059.3	LAMC3	laminin, gamma 3	-1.40029	0.0474249	-1.35289	0.00461366
	NM_001146182.1	KRTAP16-1	keratin associated protein 16-1	-1.20565	0.0331039								NM_006169.2	NNMT	nicotinamide N-methyltransferase	-2.01746	0.00204319	-1.65781	9.99142e-05
	NM_001146337.1	AFAP1L1		1.15962	0.0309174								NM_006200.5	PCSK5		1.67851	0.00553838	1.70546	0.00131749
	NM_001159597.2	SH3YL1		1.15982	0.0471795								NM_006206.4	PDGFRA	platelet-derived growth factor receptor, alpha polypeptide	1.7986	0.00131372	1.44478	0.030749
	NM_001160124.1	KLF6		1.02874	0.00484414								NM_006208.2	ENPP1	ectonucleotide pyrophosphatase/phosphodiesterase 1	1.32703	0.0121138	1.01433	0.0208982
	NM_001160372.2	TRAPPC9		1.09021	0.000424045								NM_006254.3	PRKCD	protein kinase C, delta	1.42594	0.00014831	1.17555	0.00757353
	NM_001160408.1	TULP3		1.02492	0.0115788								NM_006264.2	PTPN13	protein tyrosine phosphatase, non-receptor type 13 (APO-1/CD95 (Fas)-associated phosphatase)	1.98807	0.00588633	1.41272	0.000882211
	NM_001163286.1	EWSR1		1.14371	0.00354408								NM_006273.3	CCL7	chemokine (C-C motif) ligand 7	-3.35009	0.000234716	-2.18646	0.00138171
	NM_001163771.1	COL11A2		-1.23226	0.0326238								NM_006288.3	THY1	Thy-1 cell surface antigen	-2.02337	0.0239972	-2.40826	0.00541182
	NM_001164277.1	SLC37A4		1.09155	0.0181587								NM_006332.4	IFI30	interferon, gamma-inducible protein 30	-1.08832	0.00210785	-1.36897	0.00166042
	NM_001165927.1	MKS1		1.04606	0.0120823								NM_006366.2	CAP2	CAP, adenylate cyclase-associated protein, 2 (yeast)	1.12689	0.010574	1.06779	0.000321169
	NM_001166034.1	SBSN		-1.36647	0.00481074								NM_006509.3	RELB	v-rel avian reticuloendotheliosis viral oncogene homolog B	-2.03148	0.00374074	-1.70271	0.000146203
	NM_001166418.1	HDAC8		1.08145	0.0133529								NM_006636.3	MTHFD2		-1.38458	0.00767237	-1.27912	0.00507416
	NM_001166498.2	HPSE		1.16738	0.0296508								NM_006735.3	HOXA2	homeobox A2	1.67538	0.0234617	1.21263	0.00940112
	NM_001166695.2	SLC1A3		1.10471	0.0476975								NM_006762.2	LAPTM5	lysosomal protein transmembrane 5	-2.8002	0.00323461	-3.20004	0.000159203
	NM_001167.3	XIAP	X-linked inhibitor of apoptosis, E3 ubiquitin protein ligase	1.00687	0.0181378								NM_006763.2	BTG2	BTG family, member 2	-1.09326	0.000839344	-1.36696	1.26769e-05
	NM_001167733.2	VARS2		1.03954	0.0232132								NM_006769.3	LMO4	LIM domain only 4	1.11117	0.00402039	1.02366	0.0198945
	NM_001167911.1	VEPH1		-1.31606	0.0298091								NM_006818.3	MLLT11	myeloid/lymphoid or mixed-lineage leukemia; translocated to, 11	-1.37738	0.0155705	-1.29783	0.000417429
	NM_001168278.1	WWTR1		1.03536	0.00134809								NM_006851.2	GLIPR1	GLI pathogenesis-related 1	-1.89562	0.0117409	-1.74924	0.00476681
	NM_001168682.1	SAP25	Sin3A associated protein 25kDa	1.18402	0.00860341								NM_006902.4	PRRX1	paired related homeobox 1	2.38155	0.00144052	2.17475	6.37324e-05
	NM_001170634.1	FUS		1.33964	0.000284512								NM_006931.2	SLC2A3	solute carrier family 2 (facilitated glucose transporter), member 3	1.38886	0.00115526	1.37019	0.015327
	NM_001170931.1	FOXO4		1.00491	0.00234634								NM_006945.4	SPRR2D	small proline-rich protein 2D	-3.80604	0.000120253	-3.14043	0.0163693
	NM_001171162.1	ZMYM3		1.26548	0.000992106								NM_006951.3	TAF5	TAF5 RNA polymerase II, TATA box binding protein (TBP)-associated factor, 100kDa	1.2387	0.0272409	1.03756	0.00244095
	NM_001171795.1	TRIQK	triple QxxK/R motif containing	1.18475	0.01047								NM_006955.1	ZNF33B	zinc finger protein 33B	1.939	0.0117165	1.41637	0.00107062
	NM_001171806.1			1.0412	0.0250793								NM_006963.4	ZNF22	zinc finger protein 22	1.51888	0.0268861	1.38182	0.00651021
	NM_001172623.1	NEO1		1.31733	0.00637689								NM_006969.3	ZNF28	zinc finger protein 28	-1.69022	0.00175805	-1.5827	0.000487753
	NM_001172689.1			1.36384	0.0112091								NM_006988.3	ADAMTS1	ADAM metallopeptidase with thrombospondin type 1 motif 1	1.18968	0.00268601	1.17432	0.0046242
	NM_001172774.1	DPY19L3		1.26219	0.00304602								NM_006996.2	SLC19A2	solute carrier family 19 (thiamine transporter), member 2	1.42923	0.0102354	1.06678	0.0207995
	NM_001173484.1			-1.6114	0.027117								NM_007115.3	TNFAIP6	tumor necrosis factor, alpha-induced protein 6	-1.71741	0.0230111	-1.00002	0.00287703
	NM_001174166.1	SLC16A6		-1.37923	0.00954664								NM_007224.3	NXPH4	neurexophilin 4	-1.93337	0.00674162	-2.41935	0.000138939
	NM_001177562.1	PPP2R1B		1.00696	0.0366958								NM_007249.4	KLF12	Kruppel-like factor 12	1.51796	0.00294741	1.12281	0.00475338
	NM_001178106.1	ZNF185		1.17539	0.0269528								NM_012140.4	SLC25A10		1.84141	0.0211696	1.92286	0.00013448
	NM_001184705.2	HADH		1.10623	0.016493								NM_012198.3	GCA	grancalcin, EF-hand calcium binding protein	-1.60901	0.0106654	-1.38324	0.00723575
	NM_001184831.1			-1.01671	0.0434277								NM_012242.2	DKK1	dickkopf WNT signaling pathway inhibitor 1	-1.94581	0.0408687	-1.43526	0.0490898
	NM_001184866.1	FCRLA		-1.07634	0.00628303								NM_012259.2	HEY2	hes-related family bHLH transcription factor with YRPW motif 2	1.52243	0.0366007	1.48803	0.00772402
	NM_001190274.1	FBXO11		1.11132	0.0107458								NM_012291.4	ESPL1	extra spindle pole bodies like 1, separase	1.27017	0.0166338	1.00262	0.00138192
	NM_001190737.1	NFIB		1.20051	0.0108534								NM_012334.2	MYO10	myosin X	1.72909	3.25264e-05	1.20178	0.00102974
	NM_001190799.1	PLK4		1.16633	0.0175373								NM_012396.3	PHLDA3	pleckstrin homology-like domain, family A, member 3	-1.01582	0.00389785	-1.20076	3.87868e-05
	NM_001190880.2	HYI		1.17049	0.0039758								NM_013305.4	ST8SIA5	ST8 alpha-N-acetyl-neuraminide alpha-2,8-sialyltransferase 5	1.30879	0.00216318	1.16414	0.000367055
	NM_001193482.1	LIMS1		1.03094	0.00857772								NM_013363.3	PCOLCE2	procollagen C-endopeptidase enhancer 2	1.20523	0.0242935	1.34968	0.00284388
	NM_001193493.1	SLC1A4		1.07696	0.00103695								NM_013382.5	POMT2	protein-O-mannosyltransferase 2	1.35775	0.00982514	1.10393	0.000240526
	NM_001194937.1	POGZ		1.03585	0.00162594								NM_013976.3	GCDH		1.46975	0.021035	1.35679	0.00882645
	NM_001195427.1	SRSF2		1.0104	0.00943869								NM_014033.3	METTL7A	methyltransferase like 7A	1.39013	0.00226814	1.02664	0.0482355
	NM_001195800.1	LDLR		1.32088	0.0121954								NM_014149.3	WDR91	WD repeat domain 91	1.13976	0.00450992	1.00225	0.005196
	NM_001197131.1	PPP1R12B		1.29008	0.0242428								NM_014178.6	STXBP6	syntaxin binding protein 6 (amisyn)	1.00745	0.00302901	1.08096	0.00315816
	NM_001198863.1			1.10601	0.0173655								NM_014213.3	HOXD9	homeobox D9	1.25522	0.00102107	1.0529	0.000605462
	NM_001199160.1	USP19		1.04399	0.00270074								NM_014220.2	TM4SF1	transmembrane 4 L six family member 1	1.0046	0.00942584	1.05287	0.0330444
	NM_001199784.1	SDCBP2		1.21947	0.00683173								NM_014243.2	ADAMTS3	ADAM metallopeptidase with thrombospondin type 1 motif 3	2.59941	0.00183241	2.08731	0.00363411
	NM_001199933.1	SESN1		-1.09459	0.0130594								NM_014258.2	SYCP2	synaptonemal complex protein 2	1.8714	0.00829357	1.11131	0.0208102
	NM_001200029.1	HYAL3		-1.10452	0.00693755								NM_014299.2	BRD4		1.77249	0.01239	1.10681	0.00195743
	NM_001200047.1	NMNAT3		1.86354	0.048344								NM_014322.2	OPN3	opsin 3	1.16794	0.0110951	1.14675	0.00812315
	NM_001201329.1	PPP1R3B		1.01995	0.0409619								NM_014365.2	HSPB8	heat shock 22kDa protein 8	-1.00227	0.0438946	-1.09662	0.00173516
	NM_001201404.1	WASF2		1.07474	0.000920195								NM_014375.2	FETUB	fetuin B	-2.44411	0.0457413	-2.80452	0.0024659
	NM_001201472.1	CORO7-PAM16		1.3385	0.000366388								NM_014568.1	GALNT5	polypeptide N-acetylgalactosaminyltransferase 5	-1.47479	0.00743562	-1.61699	0.00148166
	NM_001201543.1	FAM161A		1.33317	0.0397668								NM_014636.2	RALGPS1	Ral GEF with PH domain and SH3 binding motif 1	1.68316	0.00817447	1.22437	0.0449409
	NM_001201572.1	SEC22C		1.0985	0.0306351								NM_014689.2	DOCK10	dedicator of cytokinesis 10	1.46403	0.00123048	1.70331	0.00146553
	NM_001202521.1	DDR1		1.00463	0.0194384								NM_014817.3	TRIL	TLR4 interactor with leucine-rich repeats	2.65149	0.0053712	2.30751	0.0015757
	NM_001204.6	BMPR2	bone morphogenetic protein receptor type II	1.21239	0.0270639								NM_014932.3	NLGN1	neuroligin 1	1.94137	4.19534e-05	1.52776	0.00612499
	NM_001204051.1	SLC25A27		1.30711	0.0344065								NM_014971.1	EFR3B	EFR3 homolog B	1.5073	0.000459827	1.23805	0.0207397
	NM_001204172.1	MDM4		1.20191	0.000489634								NM_015076.4	CDK19	cyclin-dependent kinase 19	1.27804	0.00214674	1.09318	0.00303984
	NM_001204414.1	TINAGL1		-1.11677	0.0199675								NM_015194.1	MYO1D		1.7948	0.000196125	1.48964	0.00392009
	NM_001204456.1	RBAK		1.26065	0.0368712								NM_015245.2	ANKS1A		1.41436	0.011216	1.00719	0.00194613
	NM_001205273.2			-1.54804	0.0377704								NM_015349.1	GLTSCR1L	GLTSCR1-like	1.68425	0.0154318	1.10335	0.00205695
	NM_001206.2	KLF9	Kruppel-like factor 9	1.00175	0.00217537								NM_015375.2	DSTYK	dual serine/threonine and tyrosine protein kinase	1.70254	0.000765743	1.07877	0.00213901
	NM_001206833.1	KAT5		1.07857	0.000646627								NM_015478.6	L3MBTL1		-2.44594	0.0126389	-2.61413	0.00432988
	NM_001206838.1			1.0249	0.0167255								NM_015551.1	SUSD5		1.66508	0.0208004	1.71492	0.00407365
	NM_001206846.1	ASPM		1.48166	0.0115435								NM_015651.2	PHF19		1.58652	0.0321311	1.57156	0.000101072
	NM_001206998.1	ZNRF3		1.19426	0.00333089								NM_015657.3	ABCA12		-4.1609	0.0144901	-4.1761	0.00159507
	NM_001207043.1			-1.09404	0.00256431								NM_015669.3	PCDHB5	protocadherin beta 5	1.26452	0.00520104	1.12072	0.000697245
	NM_001207044.1	CLASP2	cytoplasmic linker associated protein 2	1.04902	0.0144197								NM_015719.3	COL5A3	collagen, type V, alpha 3	-2.917	0.00969502	-3.05526	0.000315862
	NM_001207055.1	DNMT3B		1.37571	0.0174864								NM_015865.6	SLC14A1	solute carrier family 14 (urea transporter), member 1 (Kidd blood group)	-2.41958	0.0236513	-2.46376	0.00677682
	NM_001220482.1			1.29083	0.0142225								NM_015974.2	CRYL1	crystallin lambda 1	1.76772	0.00291451	1.74862	0.000795826
	NM_001242508.1	OSBPL1A		1.06117	0.00069789								NM_016121.3	KCTD3	potassium channel tetramerization domain containing 3	1.41884	0.00293083	1.14542	0.00226896
	NM_001242539.1	NCOA6		1.21521	0.00843607								NM_016234.3	ACSL5	acyl-CoA synthetase long-chain family member 5	-1.01434	0.0268069	-1.16896	0.0173445
	NM_001242804.1			1.16721	0.0168705								NM_016245.4	HSD17B11	hydroxysteroid (17-beta) dehydrogenase 11	1.31973	0.00169087	1.18455	0.00832879
	NM_001242832.1	ARFGAP2		1.0497	0.0170506								NM_016458.3	HGH1	HGH1 homolog	1.14501	0.000896982	1.1312	0.000219426
	NM_001242885.1			1.03797	0.00571357								NM_016557.3	ACKR4	atypical chemokine receptor 4	2.9547	0.00195654	2.56096	0.00201854
	NM_001242933.1	SNX1		1.68429	0.0133562								NM_017421.3	COQ3	coenzyme Q3 methyltransferase	1.22344	0.00833007	1.28082	0.000927872
	NM_001243120.1	SKP2		1.14151	0.000167803								NM_017523.3	XAF1	XIAP associated factor 1	-1.22283	0.0282619	-1.26565	0.00135953
	NM_001243156.1	TAF1C		1.15789	0.0156343								NM_017623.4	CNNM3	cyclin and CBS domain divalent metal cation transport mediator 3	1.50626	0.00207909	1.31677	0.000896227
	NM_001243194.1	INPP5F		1.35147	0.00170734								NM_017766.4	CASZ1	castor zinc finger 1	-1.99005	0.0203509	-2.39287	0.00252243
	NM_001243198.2	HIP1		1.12476	0.00264685								NM_017918.4	CCDC109B	coiled-coil domain containing 109B	1.39279	0.0238858	1.4766	0.00237047
	NM_001243571.1	MTMR2		1.0863	0.00351758								NM_018656.2	SLC35E3	solute carrier family 35, member E3	-1.04634	0.0174055	-1.04107	0.006786
	NM_001243797.1	TSC22D1		1.07052	0.0321986								NM_018660.2	ZNF395	zinc finger protein 395	1.75151	0.00311064	1.3241	0.00464327
	NM_001243947.1	PPP1R14A		-1.15293	0.0485179								NM_018682.3	KMT2E		1.74973	0.00212518	1.07032	0.00416894
	NM_001244871.1	DAB2		1.0215	0.0189956								NM_018945.3	PDE7B	phosphodiesterase 7B	2.47391	0.00421329	1.74833	0.0172417
	NM_001244910.1	FCGR1B		-1.63118	0.0211988								NM_019888.3	MC3R	melanocortin 3 receptor	1.40613	0.01521	1.06061	0.00167776
	NM_001245002.1	NFIC		1.28646	0.00257607								NM_020142.3	NDUFA4L2	NADH dehydrogenase (ubiquinone) 1 alpha subcomplex, 4-like 2	-1.39367	0.0367491	-1.35694	4.8453e-05
	NM_001251825.1			1.07535	0.00169592								NM_020299.4	AKR1B10	aldo-keto reductase family 1, member B10 (aldose reductase)	-3.96803	0.00264099	-4.1197	0.00450718
	NM_001254734.1	TGM6		-1.34568	0.0452725								NM_020375.2	TIGAR	TP53 induced glycolysis regulatory phosphatase	-1.41482	0.0213143	-1.49197	0.00445684
	NM_001256012.1	MYH10	myosin, heavy chain 10, non-muscle	1.27415	0.000628802								NM_020386.4	HRASLS	HRAS-like suppressor	1.04705	0.0289699	1.18851	0.0240886
	NM_001256045.1	PIK3CB		1.09843	0.012343								NM_020459.1	PAIP2B		2.13197	0.0340819	1.17191	0.0262207
	NM_001256105.1	WNT5A		1.31457	0.0280941								NM_020529.2	NFKBIA	nuclear factor of kappa light polypeptide gene enhancer in B-cells inhibitor, alpha	-1.46872	0.000829182	-1.12024	0.00151305
	NM_001256303.1	DTNB		1.23059	0.000335096								NM_020665.5	TMEM27	transmembrane protein 27	-2.15814	8.86762e-05	-2.38453	0.0259342
	NM_001256468.1	KAT6B		1.32128	0.0266583								NM_020776.1	KIAA1328	KIAA1328	1.34274	0.0107418	1.08491	0.00463519
	NM_001256666.1	FAM193A		1.18095	0.0044176								NM_021058.3	HIST1H2BJ	histone cluster 1, H2bj	1.6875	0.0195419	2.30444	3.10616e-05
	NM_001256959.1	CLCN6		1.4267	0.0127035								NM_021062.2	HIST1H2BB	histone cluster 1, H2bb	1.54149	0.000658512	2.08371	0.000186103
	NM_001258.2	CDK3	cyclin-dependent kinase 3	1.19221	0.0112233								NM_021063.3	HIST1H2BD	histone cluster 1, H2bd	1.4247	0.0181323	2.03267	0.000316632
	NM_001258017.1	IL4I1		-1.54208	0.0232309								NM_021064.4	HIST1H2AG	histone cluster 1, H2ag	1.42677	0.0224411	2.01044	5.59086e-05
	NM_001258039.1	SPRY1		1.07825	0.00299789								NM_021065.3	HIST1H2AD	histone cluster 1, H2ad	1.39034	0.0415392	2.15382	7.49701e-05
	NM_001258304.1			1.07556	0.0147979								NM_021066.2	HIST1H2AJ	histone cluster 1, H2aj	1.69928	0.0182949	2.1892	4.25142e-05
	NM_001260491.1	SLC9A8		1.12409	0.0113308								NM_021111.2	RECK	reversion-inducing-cysteine-rich protein with kazal motifs	1.29575	0.0203412	1.06606	0.00985168
	NM_001261406.1	MPDZ		1.13406	0.0112524								NM_021783.3	EDA2R	ectodysplasin A2 receptor	-2.61526	0.00270349	-2.5525	2.52463e-05
	NM_001267040.1	JARID2		1.01175	0.0086935								NM_021798.3	IL21R		-1.90006	0.00126745	-1.87289	0.00281935
	NM_001267580.1	PRC1		1.17958	0.0260056								NM_021973.2	HAND2	heart and neural crest derivatives expressed 2	1.5169	0.00198008	1.35034	0.000713182
	NM_001267782.1			1.01033	0.0346897								NM_022135.2	POPDC2	popeye domain containing 2	-1.00432	0.00453112	-1.33779	0.00134704
	NM_001267843.1	CLOCK		1.19517	0.00200173								NM_022168.3	IFIH1	interferon induced, with helicase C domain 1	-1.23261	0.00795893	-1.04143	0.00395721
	NM_001270436.1	CDC42EP3		1.19848	0.0084464								NM_022767.3	AEN	apoptosis enhancing nuclease	-1.1454	0.0246586	-1.35601	0.0011135
	NM_001270622.1	SLC16A7		1.20279	0.00472081								NM_022773.2	LMF1	lipase maturation factor 1	1.11779	0.014117	1.00085	0.00130818
	NM_001270927.1			-1.31901	0.007688								NM_024017.4	HOXB9		-1.79648	0.000195203	-1.87355	0.000365926
	NM_001270942.1	KLF7		1.2572	0.0202121								NM_024420.2	PLA2G4A	phospholipase A2, group IVA (cytosolic, calcium-dependent)	1.49631	0.000282867	1.58422	0.0188479
	NM_001271466.2	ARMC9		1.31174	0.00018129								NM_024509.1	LRFN3	leucine rich repeat and fibronectin type III domain containing 3	1.4613	0.00325478	1.04829	0.00923075
	NM_001276253.1	TMEM80		1.27352	0.0161394								NM_024641.3	MANEA	mannosidase, endo-alpha	1.43527	0.0243439	1.08431	0.023366
	NM_001276320.1	YOD1		1.04171	0.00620263								NM_024657.4	MORC4	MORC family CW-type zinc finger 4	-1.39712	0.000373946	-1.27673	0.000345148
	NM_001276327.1	SLC22A12		-1.14459	0.00754073								NM_024740.2	ALG9	ALG9, alpha-1,2-mannosyltransferase	1.38629	0.0253698	1.05857	0.00605125
	NM_001276378.1	LZTFL1		1.02795	0.0218847								NM_024833.2	ZNF671	zinc finger protein 671	1.37325	0.0173009	1.21611	0.000846996
	NM_001277333.1	ANKRD62		1.10691	0.00543214								NM_025079.2	ZC3H12A	zinc finger CCCH-type containing 12A	-1.49329	0.0228165	-1.2312	0.00104351
	NM_001278478.1	RUNX2		1.1277	0.00701558								NM_025132.3	WDR19	WD repeat domain 19	1.56514	0.00597237	1.12633	0.00618687
	NM_001278593.1	ALDH6A1		1.18468	0.00447441								NM_025153.2	ATP10B	ATPase, class V, type 10B	1.6454	0.0220703	1.53526	0.00627931
	NM_001278669.1	NFATC1		1.67306	0.0120061								NM_030569.6	ITIH5	inter-alpha-trypsin inhibitor heavy chain family, member 5	-1.16843	0.0103128	-1.14202	0.0109526
	NM_001281293.1	ZNF281		1.0245	0.0112393								NM_030661.4	HOXA3		1.70005	0.00443446	1.38444	0.000793095
	NM_001281501.1	FADS2		1.26574	1.31306e-06								NM_030754.4	SAA2	serum amyloid A2	-5.37912	0.00116809	-3.4294	0.0114312
	NM_001281748.1			1.27282	0.0131371								NM_030767.4	AKNA	AT-hook transcription factor	-1.11901	0.0179566	-1.55896	0.00261767
	NM_001281765.1	EPHA5		2.72454	0.0168173								NM_030916.2	PVRL4	poliovirus receptor-related 4	-3.45234	1.04401e-05	-3.37516	0.000380353
	NM_001282116.1	RFX3		1.23126	0.00844232								NM_031207.5	HYI	hydroxypyruvate isomerase (putative)	1.28505	0.0243675	1.26774	0.000419213
	NM_001282130.1	SSH2		1.35974	0.0309044								NM_031302.3	GLT8D2	glycosyltransferase 8 domain containing 2	1.67841	0.0170998	1.8815	0.0237825
	NM_001282168.1	VPS36		1.20948	0.00595394								NM_031372.3	HNRNPDL		1.48017	0.0088022	1.39274	0.00253365
	NM_001282476.1			1.07741	0.0238363								NM_031422.5	CHST9	carbohydrate (N-acetylgalactosamine 4-0) sulfotransferase 9	1.67169	0.00329529	1.43715	0.0173603
	NM_001282561.1	EYA3		1.31296	0.00785074								NM_031459.4	SESN2	sestrin 2	-1.0295	0.0167281	-1.22422	0.000461399
	NM_001282587.1	H6PD		1.18864	0.00457466								NM_031950.3	FGFBP2	fibroblast growth factor binding protein 2	-1.82852	0.00926377	-1.59737	0.0177425
	NM_001282719.1			1.08721	0.0191981								NM_032045.4	KREMEN1		1.14946	0.00693688	1.14645	0.0175775
	NM_001282881.1	RIMS2		1.08037	0.0039318								NM_032134.1	QRICH2	glutamine rich 2	-1.58818	0.0352412	-2.04133	0.000986333
	NM_001286050.1	FAM168A		1.20624	0.0180855								NM_032138.4	KBTBD7	kelch repeat and BTB (POZ) domain containing 7	1.32113	0.0102815	1.09745	0.00388106
	NM_001286243.1	CCDC63		-1.88908	0.0105599								NM_032461.3	SPANXB1	SPANX family, member B1	-2.83041	0.0284745	-3.61024	0.00189004
	NM_001286258.1	PKNOX1	PBX/knotted 1 homeobox 1	1.10421	0.0194915								NM_032709.2	PYROXD2	pyridine nucleotide-disulphide oxidoreductase domain 2	1.78398	0.00924682	1.4481	0.0093072
	NM_001286457.1	USP7		1.03057	0.0132515								NM_032813.3	TMTC4	transmembrane and tetratricopeptide repeat containing 4	1.79803	0.00316702	1.64885	0.00276314
	NM_001286547.1	CAPS2		1.24796	0.0338202								NM_032873.4	UBASH3B	ubiquitin associated and SH3 domain containing B	1.58653	0.0188511	1.17784	0.0015575
	NM_001286773.1			-1.06501	0.035361								NM_032961.1	PCDH10	protocadherin 10	1.64853	0.0354993	2.25389	0.00722795
	NM_001287135.1	CDK14		1.04399	0.0379659								NM_033238.2	PML		-1.19405	0.00544942	-1.37736	0.00189519
	NM_001288614.1	CST3		-1.05757	1.15741e-05								NM_033267.4	IRX2	iroquois homeobox 2	1.71893	0.00307488	1.1202	0.00484756
	NM_001288961.1			-1.60362	0.00904321								NM_033293.3	CASP1		-2.27534	0.000195396	-2.01412	0.0397827
	NM_001288973.1	ADAM12		1.26804	0.024249								NM_052943.3	FAM46B	family with sequence similarity 46, member B	1.60973	0.011507	1.48409	0.000550102
	NM_001289097.1			-1.20106	0.0406299								NM_057088.2	KRT3	keratin 3, type II	-1.83706	0.00298106	-2.33115	0.00233398
	NM_001289133.1	BTBD7		1.40254	0.00523114								NM_080593.2	HIST1H2BK	histone cluster 1, H2bk	1.63138	0.0117365	2.05218	0.00124616
	NM_001289164.1	LOXL3		1.14169	0.00163299								NM_080596.2	HIST1H2AH	histone cluster 1, H2ah	1.68332	0.0197487	2.21318	4.50909e-05
	NM_001289947.1	ERICH2	glutamate rich 2	-1.30515	0.0351374								NM_133374.2	ZNF618		1.75227	0.000569893	1.25336	0.00299074
	NM_001290.3	LDB2		-1.72459	0.0100954								NM_133486.2	MBNL3		1.81597	0.00317311	1.56739	6.63414e-05
	NM_001290053.1			-2.38484	0.0362917								NM_138374.1	ZNF845		-1.25452	0.00502977	-1.29123	0.000241994
	NM_001290360.1	EBF1		1.10548	0.00162629								NM_138432.2	SDSL	serine dehydratase-like	-1.09987	0.00232913	-1.06322	0.00062166
	NM_001291324.1	BAHCC1		1.16039	0.0018541								NM_138440.2	VASN	vasorin	-1.71656	0.0267091	-1.92683	0.00163435
	NM_001291920.1			1.10963	0.0450075								NM_138720.2	HIST1H2BD		-1.51275	0.0442429	-1.31667	0.00261873
	NM_001291997.1			1.1394	0.0127028								NM_139248.2	LIPH	lipase, member H	-1.06684	0.0205123	-1.44587	0.00734298
	NM_001297418.1	HNRNPM		1.13618	0.0125762								NM_144710.3	SEPT10	septin 10	1.38075	0.00840726	1.05589	0.00424106
	NM_001297650.1	CD163L1		-1.08103	0.0116482								NM_145016.3	GLYATL2	glycine-N-acyltransferase-like 2	2.33576	0.0119338	2.73692	0.00103391
	NM_001300791.1	KIF3A		1.32752	0.0020696								NM_145059.2	FUK	fucokinase	1.00168	0.0376438	1.04903	0.00565664
	NM_001300823.1	PRDM5		1.54881	0.0131618								NM_145252.2	ZG16B	zymogen granule protein 16B	-1.88211	0.035672	-1.2474	0.0017784
	NM_001300828.1	PCDH18		1.32865	0.00239781								NM_145733.2	SEPT3		-1.79474	0.00124099	-2.13565	0.000104226
	NM_001300942.1	C11orf30		1.15353	0.0449864								NM_148955.3	SNX1		1.27484	0.0292044	1.29497	0.0216238
	NM_001300960.1	CDK19		1.39437	0.000198567								NM_152318.2	C12orf45	chromosome 12 open reading frame 45	-1.55691	0.00374095	-1.46305	0.00485669
	NM_001301088.1	ROBO4		-1.33945	0.034576								NM_152432.2	ARHGAP42	Rho GTPase activating protein 42	1.46432	0.00238721	1.21913	0.00346541
	NM_001301275.1			1.4238	0.0204052								NM_152482.2	C19orf25	chromosome 19 open reading frame 25	1.23566	0.00206375	1.33037	0.00106612
	NM_001301645.1	LRAT		1.04713	0.0470948								NM_152641.2	ARID2		1.70332	0.0204184	1.2714	0.00167475
	NM_001301782.1	LENG9		-1.25658	0.0469481								NM_152792.2	ASPRV1	aspartic peptidase, retroviral-like 1	2.24681	0.0106951	1.06821	0.00247003
	NM_001301861.1	BOC		1.75917	0.0021136								NM_153000.4	APCDD1	adenomatosis polyposis coli down-regulated 1	2.10488	0.0210231	1.05404	0.0279083
	NM_001303241	CNOT6		1.21465	0.0377944								NM_153186.4	KANK1		1.80419	0.0023561	1.36782	0.00462891
	NM_001396.3	DYRK1A	dual specificity tyrosine-(Y)-phosphorylation regulated kinase 1A	1.05194	0.00188595								NM_153208.1	IQCK	IQ motif containing K	1.73989	0.00692313	1.39551	0.00332553
	NM_001401.3	LPAR1		1.23682	0.00506536								NM_153336.2	PSTK	phosphoseryl-tRNA kinase	1.02134	0.0490394	1.07434	0.01092
	NM_001436.3	FBL	fibrillarin	1.04728	0.000833473								NM_153360.1	APCDD1L	adenomatosis polyposis coli down-regulated 1-like	1.27415	0.00144715	1.2429	0.00161847
	NM_001512.3	GSTA4	glutathione S-transferase alpha 4	1.3112	0.000985798								NM_153687.3	IKBIP	IKBKB interacting protein	-1.15331	0.0449113	-1.14059	0.00670677
	NM_001584.2	MPPED2	metallophosphoesterase domain containing 2	2.30734	0.0238504								NM_153705.4	KDELC2	KDEL (Lys-Asp-Glu-Leu) containing 2	1.52408	0.0253138	1.37161	0.000145304
	NM_001609.3	ACADSB	acyl-CoA dehydrogenase, short/branched chain	1.49495	0.0050805								NM_153713.2	LIX1L	limb and CNS expressed 1 like	1.49484	0.00398796	1.01733	0.000620435
	NM_001620.2	AHNAK		1.13754	0.00466203								NM_170743.3	IFNLR1	interferon, lambda receptor 1	2.17697	0.0186464	1.14483	0.0362545
	NM_001683.3	ATP2B2	ATPase, Ca++ transporting, plasma membrane 2	1.01577	0.0105695								NM_170745.3	HIST1H2AA	histone cluster 1, H2aa	1.58562	0.0221906	2.06198	0.000479082
	NM_001710.5	CFB	complement factor B	-1.06451	0.0130225								NM_173511.3	FAM117B	family with sequence similarity 117, member B	1.98515	0.00100042	1.24009	0.0174794
	NM_001755.2	CBFB	core-binding factor, beta subunit	1.10285	0.00574616								NM_173553.1	TRIML2	tripartite motif family like 2	-2.63174	0.0244232	-2.57009	0.00767204
	NM_001821.3	CHML	choroideremia-like (Rab escort protein 2)	1.08315	0.00797589								NM_173557.2	RNF152	ring finger protein 152	1.71764	0.00432949	1.46447	0.00127168
	NM_001850.4	COL8A1	collagen, type VIII, alpha 1	1.19277	6.00612e-05								NM_174983.4	MFSD12	major facilitator superfamily domain containing 12	1.26543	0.008362	1.2788	0.00148645
	NM_001897.4	CSPG4	chondroitin sulfate proteoglycan 4	1.27529	0.0145993								NM_175054.2	HIST4H4	histone cluster 4, H4	1.63299	0.02095	2.1962	7.17235e-05
	NM_001962.2	EFNA5	ephrin-A5	1.12662	0.0025074								NM_175055.2	HIST3H2BB	histone cluster 3, H2bb	1.40402	0.0190397	2.09948	0.000879212
	NM_001999.3	FBN2	fibrillin 2	1.17326	0.0189271								NM_176877.2	INADL		1.91047	0.0059936	1.17744	0.000524393
	NM_002073.2	GNAZ	guanine nucleotide binding protein (G protein), alpha z polypeptide	1.17439	0.0218742								NM_178010.2	SOX5		1.50326	0.0115172	1.15177	0.000792019
	NM_002127.5	HLA-G	major histocompatibility complex, class I, G	-1.09007	0.022265								NM_178148.3			1.31146	0.0115662	1.07899	0.00153171
	NM_002146.4	HOXB3		1.38973	0.0199759								NM_178311.2	ZZZ3	zinc finger, ZZ-type containing 3	-1.28435	0.003214	-1.08661	0.00323899
	NM_002159.3	HTN1	histatin 1	4.18401	0.0422074								NM_178349.1	LCE1B	late cornified envelope 1B	-4.89138	0.00123074	-5.04665	0.000982439
	NM_002175.2	IFNA21	interferon, alpha 21	-1.9366	0.0327472								NM_178537.4	B4GALNT4	beta-1,4-N-acetyl-galactosaminyl transferase 4	1.89416	0.00129591	1.38947	0.0049218
	NM_002213.3	ITGB5	integrin beta 5	1.25085	0.0238648								NM_181724.2	TMEM119	transmembrane protein 119	-2.49019	0.0233473	-2.4396	0.000921907
	NM_002240.3	KCNJ6	potassium channel, inwardly rectifying subfamily J, member 6	-1.33714	0.0182654								NM_182703.4	ANKDD1A	ankyrin repeat and death domain containing 1A	2.6923	0.0110472	1.57391	0.0191832
	NM_002247.3	KCNMA1	potassium channel, calcium activated large conductance subfamily M alpha, member 1	-1.23673	0.0346523								NM_182757.3	RNF144B		-1.56592	0.0239414	-1.42301	0.000205301
	NM_002263.3	KIFC1	kinesin family member C1	1.00302	0.0334714								NM_182910.2	SYNE2		1.52371	0.0241143	1.00169	0.00608917
	NM_002336.2	LRP6	LDL receptor related protein 6	1.03545	0.0129076								NM_182920.1	ADAMTS9	ADAM metallopeptidase with thrombospondin type 1 motif 9	-1.2766	0.0102669	-1.05605	0.0184012
	NM_002356.5	MARCKS	myristoylated alanine-rich protein kinase C substrate	1.04398	0.000457146								NM_182962.2	BIRC3		-4.51894	0.00503115	-3.27437	0.00181372
	NM_002372.3	MAN2A1	mannosidase, alpha, class 2A, member 1	1.01866	0.0150837								NM_182981.2	OSGIN1		-1.07141	0.00312208	-1.30878	7.44598e-05
	NM_002410.4	MGAT5	mannosyl (alpha-1,6-)-glycoprotein beta-1,6-N-acetyl-glucosaminyltransferase	1.13989	0.000558854								NM_183376.2	ARRDC4	arrestin domain containing 4	-2.28686	0.000103432	-2.6233	0.00263792
	NM_002518.3	NPAS2	neuronal PAS domain protein 2	1.11384	0.00666278								NM_198178.2	MITF		1.63713	0.00036809	1.20514	0.00199163
	NM_002534.2	OAS1		-1.20626	0.0365959								NM_198403.3	MMD2	monocyte to macrophage differentiation-associated 2	1.23636	0.036458	1.07859	0.00499697
	NM_002562.5	P2RX7	purinergic receptor P2X, ligand gated ion channel, 7	1.12427	0.00143665								NM_198510.2	ITIH6	inter-alpha-trypsin inhibitor heavy chain family, member 6	1.38241	0.00952378	1.26856	0.0125314
	NM_002709.2	PPP1CB	protein phosphatase 1, catalytic subunit, beta isozyme	1.35506	0.00135487								NM_199001.3	CYSRT1	cysteine-rich tail protein 1	-2.05436	0.00927902	-2.03182	0.00226502
	NM_002737.2	PRKCA	protein kinase C, alpha	1.40501	0.00279092								NM_199367.2	SPG7		1.63611	0.0187808	1.26946	0.000303482
	NM_002847.3	PTPRN2		-1.45464	0.0129184								NM_201612.2	IKBIP		-1.44551	0.0167405	-1.29114	0.00611066
	NM_002881.2	RALB	v-ral simian leukemia viral oncogene homolog B	-1.03609	0.0414838								NM_203374.1	ZNF784	zinc finger protein 784	1.22899	0.0214764	1.23226	0.00861261
	NM_002890.2	RASA1	RAS p21 protein activator (GTPase activating protein) 1	1.02713	0.00914605								NM_206808.3	CLYBL		1.95301	0.00379743	1.63015	0.0389239
	NM_002918.4	RFX1	regulatory factor X, 1 (influences HLA class II expression)	-1.01661	0.0302544								NM_206920.2	MAMDC4	MAM domain containing 4	-1.88496	0.00787071	-2.37563	8.39163e-05
	NM_003017.4	SRSF3	serine/arginine-rich splicing factor 3	1.0263	0.0148057								NM_206966.2	C5orf46	chromosome 5 open reading frame 46	-1.78581	0.0296631	-1.81554	0.0341991
	NM_003036.3	SKI	SKI proto-oncogene	1.30329	0.00309434								NM_207481.3	NCKAP5	NCK-associated protein 5	-1.81329	0.0158276	-1.40535	0.00615556
	NM_003107.2	SOX4	SRY box 4	1.19661	0.00373094								NR_001281.1	PCDHB18P	protocadherin beta 18 pseudogene	1.54438	0.0138299	1.35091	0.00383982
	NM_003122.4	SPINK1	serine peptidase inhibitor, Kazal type 1	-2.31384	0.0113735								NR_001290	SNORD116-19	small nucleolar RNA, C/D box 116-19	-1.69639	0.00280953	-1.18641	0.000217073
	NM_003129.3	SQLE	squalene epoxidase	1.04904	0.0112204								NR_002312.1	RPPH1	ribonuclease P RNA component H1	-1.63391	0.0234118	-1.13475	0.000313621
	NM_003146.2	SSRP1	structure specific recognition protein 1	1.0367	0.0224923								NR_002444.2	SNORA66	small nucleolar RNA, H/ACA box 66	-1.41877	0.0089464	-1.26876	0.00353818
	NM_003179.2	SYP	synaptophysin	-1.46714	0.026508								NR_002569.2	SCARNA9	small Cajal body-specific RNA 9	-2.19358	8.23205e-05	-1.71354	0.00994491
	NM_003185.3	TAF4	TAF4 RNA polymerase II, TATA box binding protein (TBP)-associated factor, 135kDa	1.20547	0.00565094								NR_002722.2	ZNF204P	zinc finger protein 204, pseudogene	2.47339	0.0144851	1.811	0.009227
	NM_003205.3	TCF12	transcription factor 12	1.00195	0.00338284								NR_002728.3	KCNQ1OT1	KCNQ1 opposite strand/antisense transcript 1 (non-protein coding)	3.46502	0.00143112	2.73682	7.67216e-05
	NM_003222.3	TFAP2C	transcription factor AP-2 gamma (activating enhancer binding protein 2 gamma)	1.15089	0.0302764								NR_002809.2	LINC01089	long intergenic non-protein coding RNA 1089	1.57811	0.00631977	1.14147	0.00140996
	NM_003325.3	HIRA	histone cell cycle regulator	1.11336	0.0128196								NR_002916.2	SNORD8	small nucleolar RNA, C/D box 8	-1.68459	0.00130021	-1.05567	0.00544129
	NM_003400.3	XPO1	exportin 1	1.17459	0.00825314								NR_002954.1	SNORA12	small nucleolar RNA, H/ACA box 12	-1.78787	0.000710647	-1.49098	0.0135578
	NM_003468.3	FZD5	frizzled class receptor 5	1.10926	0.00798315								NR_002974.1	SNORA80E	small nucleolar RNA, H/ACA box 80E	-1.45643	0.00212229	-1.04652	0.0143833
	NM_003596.3	TPST1	tyrosylprotein sulfotransferase 1	-1.27142	0.0315472								NR_002996.2	SNORA80A	small nucleolar RNA, H/ACA box 80A	-1.33878	0.000807248	-1.05263	0.00282877
	NM_003706.2	PLA2G4C	phospholipase A2, group IVC (cytosolic, calcium-independent)	-1.5021	0.0173234								NR_003002.1	SCARNA13	small Cajal body-specific RNA 13	-1.51123	0.00152168	-1.00569	0.0405701
	NM_003737.3	DCHS1	dachsous cadherin-related 1	-1.34825	0.0401773								NR_003003.2	SCARNA17	small Cajal body-specific RNA 17	-1.80294	0.000369961	-1.41443	0.00229951
	NM_003806.2	HRK	harakiri, BCL2 interacting protein	-1.25135	0.00977455								NR_003004.1	SCARNA22	small Cajal body-specific RNA 22	-1.53484	0.0122966	-1.2359	0.00192064
	NM_003940.2	USP13	ubiquitin specific peptidase 13 (isopeptidase T-3)	1.18481	0.00801189								NR_003013.1	SCARNA16	small Cajal body-specific RNA 16	-2.78811	0.00165474	-2.34004	0.000600621
	NM_004048.2	B2M	beta-2-microglobulin	-1.1083	0.0062501								NR_003021.2	SNORA79	small nucleolar RNA, H/ACA box 79	-2.09502	0.0334697	-1.80862	0.00013706
	NM_004051.4	BDH1	3-hydroxybutyrate dehydrogenase, type 1	1.43202	0.000960264								NR_003062.1			-4.51276	0.00855866	-5.44972	0.00678187
	NM_004096.4	EIF4EBP2	eukaryotic translation initiation factor 4E binding protein 2	1.02377	0.000168998								NR_003139.1	SCARNA18	small Cajal body-specific RNA 18	-1.38944	0.00694846	-1.03034	0.00201156
	NM_004104.4	FASN	fatty acid synthase	1.22136	7.51564e-05								NR_003267.1	GGT3P	gamma-glutamyltransferase 3 pseudogene	-2.37207	0.000869081	-2.25101	0.00281647
	NM_004204.3	PIGQ	phosphatidylinositol glycan anchor biosynthesis class Q	1.0283	0.00129896								NR_003334.2	SNORD116-20	small nucleolar RNA, C/D box 116-20	-1.68296	0.00365521	-1.16524	0.000280183
	NM_004229.3	MED14	mediator complex subunit 14	1.14222	0.0279261								NR_003366.2	ANKRD20A8P	ankyrin repeat domain 20 family, member A8, pseudogene	-1.76606	0.00779158	-1.74142	0.000231651
	NM_004369.3	COL6A3	collagen, type VI, alpha 3	-1.22221	0.00577101								NR_003578.1			-2.41421	0.0040672	-2.18392	0.00190377
	NM_004459.6	BPTF	bromodomain PHD finger transcription factor	1.01104	0.0350211								NR_004387.1	SCARNA10	small Cajal body-specific RNA 10	-1.80346	0.00648531	-1.20592	0.00354549
	NM_004557.3	NOTCH4	notch 4	-1.30509	0.0271855								NR_004388.1	SCARNA14	small Cajal body-specific RNA 14	-2.0061	0.00589135	-1.63389	0.00209985
	NM_004596.4	SNRPA	small nuclear ribonucleoprotein polypeptide A	1.02251	0.0303504								NR_015415.1	DICER1-AS1	DICER1 antisense RNA 1	1.37036	0.038525	1.33173	0.00823323
	NM_004655.3	AXIN2	axin 2	1.14259	0.0379547								NR_023344.1	RNU6ATAC	RNA, U6atac small nuclear (U12-dependent splicing)	-1.58586	0.00759614	-1.28432	0.00140988
	NM_004687.4	MTMR4	myotubularin related protein 4	1.29381	0.00618729								NR_024008.1	WWC2-AS2	WWC2 antisense RNA 2	1.27558	0.00932469	1.0782	0.0177972
	NM_004753.6	DHRS3	dehydrogenase/reductase (SDR family) member 3	1.26699	0.00160128								NR_024076.1	CXADRP3	coxsackie virus and adenovirus receptor pseudogene 3	-1.72713	0.000795254	-1.68584	6.26045e-05
	NM_004776.3	B4GALT5	UDP-Gal:betaGlcNAc beta 1,4- galactosyltransferase, polypeptide 5	1.00362	0.000288767								NR_024391.1	MIR924HG	MIR924 host gene	1.82903	0.0122859	1.52023	0.0160886
	NM_004887.4	CXCL14	chemokine (C-X-C motif) ligand 14	-1.20377	0.0117021								NR_026576.1	SAA3P	serum amyloid A3 pseudogene	-5.15869	0.00192866	-3.43981	0.00875342
	NM_004907.2	IER2	immediate early response 2	1.09338	0.000532528								NR_026778.1			1.75934	0.0102081	1.12041	0.00505305
	NM_004925.4	AQP3	aquaporin 3 (Gill blood group)	1.38816	0.000285517								NR_026885.1			1.58585	0.0323224	1.32279	0.0195858
	NM_004949.3	DSC2	desmocollin 2	1.05287	0.0204106								NR_026980.2	FRG2DP	FSHD region gene 2 family, member D, pseudogene	1.56961	0.0350417	1.55786	0.00156985
	NM_004985.4	KRAS		1.09699	0.0263575								NR_027054.1	MIR31HG	MIR31 host gene	1.76611	0.0470263	1.14965	0.0106784
	NM_005063.4	SCD	stearoyl-CoA desaturase (delta-9-desaturase)	1.35111	0.00315724								NR_027064.1	TINCR	tissue differentiation-inducing non-protein coding RNA	-1.39031	0.0170291	-1.95199	0.0223832
	NM_005066.2	SFPQ	splicing factor proline/glutamine-rich	1.20567	0.0401269								NR_027337.1	HIST2H2BA	histone cluster 2, H2ba (pseudogene)	1.7935	0.0216369	2.45831	0.000232202
	NM_005069.4			1.22575	0.00846833								NR_027349.1	MIR17HG	miR-17-92 cluster host gene	2.17367	0.0015116	1.38586	0.00161095
	NM_005070.3	SLC4A3	solute carrier family 4 (anion exchanger), member 3	1.23249	0.0114866								NR_027350.1			1.26048	0.00273822	1.75088	0.030251
	NM_005120.2	MED12	mediator complex subunit 12	1.04347	0.0117761								NR_027358.1	LINC00592	long intergenic non-protein coding RNA 592	-1.85411	2.50132e-05	-2.1044	0.0149211
	NM_005144.4	HR		1.14061	0.00743304								NR_027378.1			2.88155	0.0207088	3.03031	0.000251069
	NM_005189.2	CBX2		1.06789	0.000128964								NR_027701.1	LINC00346	long intergenic non-protein coding RNA 346	-1.11352	0.0364341	-1.21898	0.00246262
	NM_005252.3	FOS	FBJ murine osteosarcoma viral oncogene homolog	1.11666	0.027788								NR_028374	SNORA80B	small nucleolar RNA, H/ACA box 80B	-1.43393	0.00268892	-1.00675	0.00661903
	NM_005308.2	GRK5	G protein-coupled receptor kinase 5	1.2478	0.0426878								NR_029605.1	MIR7-1	microRNA 7-1	2.10724	0.0111436	1.11939	0.00652552
	NM_005312.2	RAPGEF1	Rap guanine nucleotide exchange factor 1	1.17212	0.000483731								NR_029663.1	MIR15B	microRNA 15b	2.05355	0.0234194	1.27729	0.0464504
	NM_005330.3	HBE1	hemoglobin, epsilon 1	-1.60789	0.0132479								NR_029701.1	MIR146A	microRNA 146a	-2.49655	0.00964078	-1.70557	0.0472539
	NM_005334.2	HCFC1	host cell factor C1	1.43918	0.00197704								NR_029779.1	MIR200C	microRNA 200c	-1.75647	0.00129531	-2.09522	0.0139004
	NM_005359.5	SMAD4	SMAD family member 4	1.13346	0.000131436								NR_033186.1	C1orf220	chromosome 1 open reading frame 220	1.50296	0.047691	1.29492	0.000207006
	NM_005392.3	PHF2	PHD finger protein 2	1.31882	0.0203187								NR_033752.2			-1.8937	0.0323959	-2.16936	0.00192967
	NM_005445.3	SMC3	structural maintenance of chromosomes 3	1.11082	0.0111747								NR_033946.1			-2.1769	0.0347521	-2.34783	0.00124712
	NM_005481.2	MED16	mediator complex subunit 16	1.02328	0.00476627								NR_034107.2			-1.2736	0.0100282	-1.25441	0.00194893
	NM_005517.3	HMGN2	high mobility group nucleosomal binding domain 2	1.09931	0.0190412								NR_036461.1	HIST2H2BC	histone cluster 2, H2bc (pseudogene)	1.66616	0.0170231	2.28297	7.80258e-05
	NM_005527.3	HSPA1L	heat shock 70kDa protein 1-like	1.05267	0.0297021								NR_036611.1			1.05954	0.0191404	1.1545	0.00822648
	NM_005626.4	SRSF4	serine/arginine-rich splicing factor 4	1.04085	0.0153967								NR_037460.1	MIR3689A	microRNA 3689a	-1.86387	0.0440881	-1.45225	0.011622
	NM_005631.4	SMO	smoothened, frizzled class receptor	1.17003	0.000563294								NR_037597.1			-1.39131	0.0105828	-1.03145	0.000260363
	NM_005633.3	SOS1	SOS Ras/Rac guanine nucleotide exchange factor 1	1.15663	0.00810234								NR_038230.1			-3.17991	0.0255176	-2.31519	0.00332531
	NM_005654.5	NR2F1	nuclear receptor subfamily 2, group F, member 1	1.20384	0.00516221								NR_038253.1			2.05601	0.0173853	1.11859	0.00366859
	NM_005730.3	CTDSP2	CTD small phosphatase 2	1.42793	0.0010526								NR_038854.1	NRAV	negative regulator of antiviral response (non-protein coding)	1.3772	0.00254503	1.36674	0.00409159
	NM_005746.2	NAMPT		-1.22233	0.00139125								NR_038902.1	JAKMIP2-AS1	JAKMIP2 antisense RNA 1	1.48871	0.0232573	1.37829	0.0446548
	NM_005751.4	AKAP9	A kinase (PRKA) anchor protein 9	1.03029	0.0116445								NR_038909.1	LRP4-AS1	LRP4 antisense RNA 1	-1.44127	0.00301865	-1.28773	0.00180706
	NM_005813.3	PRKD3	protein kinase D3	1.02983	0.0209576								NR_038996.1	USP30-AS1	USP30 antisense RNA 1	-2.11148	0.00694028	-1.36314	0.012253
	NM_005921.1	MAP3K1		1.02278	0.0383044								NR_039695.1	MIR3689E	microRNA 3689e	-1.48838	0.0165413	-2.06619	0.00727013
	NM_005923.3	MAP3K5	mitogen-activated protein kinase kinase kinase 5	1.05173	0.0108819								NR_039696.1	MIR3689F	microRNA 3689f	-1.20341	0.00175413	-1.81574	0.000222272
	NM_005937.3	MLLT6	myeloid/lymphoid or mixed-lineage leukemia; translocated to, 6	1.37636	0.00564588								NR_039782.2	MIR4639	microRNA 4639	1.76103	0.00627262	1.56473	0.0127306
	NM_005944.5	CD200		1.09909	0.0252694								NR_039891.2	MIR3064	microRNA 3064	1.03496	0.0314776	1.06741	0.00898413
	NM_005994.3	TBX2	T-box 2	1.31599	0.0035145								NR_039993.1	TMEM161B-AS1	TMEM161B antisense RNA 1	1.98764	0.0228373	2.18905	0.0150252
	NM_005995.4	TBX10	T-box 10	-2.30677	0.00514975								NR_044995.2	GAS6-AS1	GAS6 antisense RNA 1	-1.56617	0.00399106	-1.42074	0.0302837
	NM_006015.4	ARID1A		1.58997	0.000575282								NR_045839.1			1.58624	0.00507041	1.15303	0.00659385
	NM_006044.2	HDAC6	histone deacetylase 6	1.10194	0.00463379								NR_046228.1	ANKRD20A12P	ankyrin repeat domain 20 family, member A12, pseudogene	-3.98429	0.00390726	-3.3489	0.00320468
	NM_006231.3	POLE	polymerase (DNA directed), epsilon, catalytic subunit	1.09089	0.00999275								NR_046343.1	FAM90A7P	family with sequence similarity 90, member A7, pseudogene	-1.66175	0.0090851	-1.1397	0.0383165
	NM_006262.3	PRPH	peripherin	-1.08825	0.0262265								NR_046398.1			-3.07431	0.0021905	-2.46808	0.0106441
	NM_006265.2	RAD21	RAD21 cohesin complex component	1.07438	0.00413296								NR_047671.2	BANCR	BRAF-activated non-protein coding RNA	4.19265	0.00352996	3.71827	0.00569787
	NM_006398.3	UBD	ubiquitin D	-2.04214	0.0352295								NR_073465.1			1.76266	0.00861643	1.84532	0.0102798
	NM_006417.4	IFI44	interferon-induced protein 44	-1.0314	0.0270782								NR_077228.1	MTHFD2P1	methylenetetrahydrofolate dehydrogenase (NADP+ dependent) 2, methenyltetrahydrofolate cyclohydrolase pseudogene 1	-1.27528	0.0428884	-1.12735	0.0244481
	NM_006445.3	PRPF8	pre-mRNA processing factor 8	1.01949	0.00393306								NR_102280.1	KCTD21-AS1	KCTD21 antisense RNA 1	-1.30442	0.0207767	-1.05586	0.000737766
	NM_006460.2	HEXIM1	hexamethylene bis-acetamide inducible 1	1.14149	0.000616597								NR_104228.1			-1.2771	0.000608799	-1.20613	0.00170211
	NM_006465.2	ARID3B	AT rich interactive domain 3B (BRIGHT-like)	1.20262	0.0211475								NR_106961.1	MIR7111	microRNA 7111	1.08469	0.0178364	1.33148	0.0250915
	NM_006467.2	POLR3G	polymerase (RNA) III (DNA directed) polypeptide G (32kD)	1.0824	0.0123884								NR_107040.1	MIR8073	microRNA 8073	-1.00763	0.0466569	-1.0232	0.0284463
	NM_006472.4	TXNIP	thioredoxin interacting protein	-1.25813	0.0390715								NR_109780.1			-1.58264	0.0153877	-1.45046	0.00294329
	NM_006512.3	SAA4	serum amyloid A4, constitutive	-1.31345	0.0198077								NR_109783.1			-4.64759	0.000798953	-4.47447	0.00069651
	NM_006531.3	IFT88	intraflagellar transport 88	1.02531	0.0397478								NR_110761.1			-1.64181	0.0118273	-1.47414	0.00120091
	NM_006651.3	CPLX1	complexin 1	1.31677	0.00558286								NR_122034.1	LINC01419	long intergenic non-protein coding RNA 1419	1.96157	0.0106739	1.21722	0.0107875
	NM_006685.3	SMR3B	submaxillary gland androgen regulated protein 3B	-1.22879	0.0249196								NR_125395.1			2.02605	0.0205836	1.87792	0.00284588
	NM_006717.2	SPIN1	spindlin 1	1.0676	0.0223407								NR_125797.1	ZFPM2-AS1	ZFPM2 antisense RNA 1	1.10514	0.0445492	1.34721	0.0210601
	NM_006726.4	LRBA	LPS-responsive vesicle trafficking, beach and anchor containing	1.03944	0.024731								NR_125984.1			1.14467	0.0318711	1.18888	0.0222344
	NM_006896.3	HOXA7	homeobox A7	1.00681	0.00441011								NR_126355.1	LINC01389	long intergenic non-protein coding RNA 1389	3.19551	0.000701709	3.07421	1.03004e-05
	NM_006901.3	MYO9A	myosin IXA	1.03085	0.0206116								NR_126499.1			-3.24535	0.00327775	-3.07224	0.00685912
	NM_006981.3	NR4A3	nuclear receptor subfamily 4, group A, member 3	1.27941	3.94536e-05								TCONS_l2_00000562	XLOC_l2_000399		-3.60176	4.7252e-05	-3.76555	2.27165e-05
	NM_006989.5	RASA4	RAS p21 protein activator 4	1.29968	0.00861769								TCONS_l2_00008608	XLOC_l2_004640		1.5278	0.0168234	1.24769	0.00407823
	NM_007018.4	CNTRL	centriolin	1.11064	0.0113365								TCONS_l2_00009502	XLOC_l2_004898		1.44294	0.049541	1.34247	0.0355404
	NM_007040.4	HNRNPUL1	heterogeneous nuclear ribonucleoprotein U-like 1	1.34999	0.00624433								TCONS_l2_00017138	XLOC_l2_009136		-2.76699	0.0208974	-2.96821	0.0215994
	NM_007054.6	KIF3A	kinesin family member 3A	1.25512	0.0107718								TCONS_l2_00019755	XLOC_l2_009614		1.63395	0.00901259	2.24577	0.00171062
	NM_007124.2	UTRN	utrophin	1.23245	0.0109505								TCONS_l2_00021410	XLOC_l2_011361		1.18067	0.0322349	1.62956	0.0361812
	NM_007172.3	NUP50		1.06955	0.0210758								TCONS_l2_00021489	XLOC_l2_011423		2.27813	0.00114905	1.8417	0.0010905
	NM_007368.2	RASA3	RAS p21 protein activator 3	1.09202	0.00322089								TCONS_l2_00024286	XLOC_l2_012605		-3.33242	0.00436912	-3.09039	0.011679
	NM_012096.2	APPL1	adaptor protein, phosphotyrosine interaction, PH domain and leucine zipper containing 1	1.12955	0.000809968								TCONS_l2_00024711	XLOC_l2_012953		-1.49213	0.00384666	-1.29739	0.00725969
	NM_012120.2	CD2AP	CD2-associated protein	1.00586	0.0143401								TCONS_l2_00025693	XLOC_l2_013293		-1.73699	0.0223788	-1.50193	0.0211375
	NM_012207.2	HNRNPH3		1.07547	0.019392								TCONS_l2_00029341	XLOC_l2_015209		2.29135	0.0292403	1.76796	0.0336781
	NM_012218.3	ILF3	interleukin enhancer binding factor 3	1.20299	0.0080068								TCONS_l2_00030253	XLOC_l2_015561		1.78117	0.0109888	1.29551	0.00875168
	NM_012316.4	KPNA6	karyopherin alpha 6 (importin alpha 7)	1.03134	0.0134589								TCONS_l2_00030259	XLOC_l2_015561		1.45191	0.0413021	1.38795	0.0340177
	NM_012327.5	PIGN		1.22863	0.0145873								THC2492293			1.11479	0.0203098	1.3999	0.039053
	NM_012393.2	PFAS	phosphoribosylformylglycinamidine synthase	1.07372	0.00243907								THC2527965			-1.39394	0.00598402	-1.00317	0.0220927
	NM_012455.2	PSD4	pleckstrin and Sec7 domain containing 4	-1.02344	0.0354058								THC2533605			2.45596	0.00961075	2.19658	0.0213248
	NM_013239.4	PPP2R3B	protein phosphatase 2, regulatory subunit B'', beta	1.03978	0.0406151								THC2544321			-3.93857	0.000813747	-3.30457	0.0469475
	NM_013250.2	ZNF215		-1.23039	0.0435174								THC2610134			2.29732	0.0107838	2.05406	0.0232994
	NM_013262.3	MYLIP	myosin regulatory light chain interacting protein	1.07582	0.000147494								THC2613185			-1.83835	0.0385093	-2.26403	0.00530994
	NM_013286.4	RBM15B	RNA binding motif protein 15B	1.12872	0.00820765								THC2708064			1.37852	0.00802766	1.03353	0.0124844
	NM_013355.3	PKN3	protein kinase N3	1.07164	0.0197437								THC2728927			2.62645	0.00121121	1.54878	0.0101718
	NM_013358.2	PADI1	peptidyl arginine deiminase, type I	-1.26265	0.0457446								THC2755556			-2.42362	0.000615345	-2.03699	0.0293995
	NM_013368.3	SERTAD3	SERTA domain containing 3	-1.41347	0.028138								XM_005245453.1	NUCKS1		1.56425	0.000167476	1.07638	0.00457771
	NM_013975.3	LIG3	ligase III, DNA, ATP-dependent	1.1673	0.0383143								XM_005246541.2			-3.79836	2.5064e-06	-3.89111	1.08328e-06
	NM_014069.2	PSORS1C2	psoriasis susceptibility 1 candidate 2	-1.18786	0.0189702								XM_005246931.1	B3GALT1		1.22447	0.00286875	1.42044	0.00724565
	NM_014181.2	LGALSL	lectin, galactoside-binding-like	1.04047	0.00686971								XM_005249921.2			1.67701	0.0136977	1.44135	0.00694274
	NM_014247.2	RAPGEF2	Rap guanine nucleotide exchange factor 2	1.10952	0.00648586								XM_005250365.1			-4.2725	0.00783554	-4.57834	0.0164387
	NM_014373.2	GPR160	G protein-coupled receptor 160	1.43551	0.012012								XM_005250506.2			-4.8035	0.00581653	-4.73713	0.000772747
	NM_014460.3	CSDC2	cold shock domain containing C2, RNA binding	-1.12039	0.0243728								XM_005251383.2			1.2611	0.0023468	1.01397	0.0214604
	NM_014566.1	OR1D5	olfactory receptor, family 1, subfamily D, member 5	-1.07989	0.042756								XM_005252887.2	LUZP2		3.42415	0.000535762	2.11815	7.76408e-05
	NM_014616.2	ATP11B	ATPase, class VI, type 11B	1.10026	0.00149755								XM_005253344.2			-1.19833	0.0238315	-1.12571	0.00448176
	NM_014705.3	DOCK4	dedicator of cytokinesis 4	1.10307	0.00253121								XM_005255717.1			1.52451	0.0290192	1.27489	0.00384154
	NM_014712.1	SETD1A	SET domain containing 1A	1.14879	0.00305188								XM_005256390.1			1.39206	0.0121404	1.49542	0.00125765
	NM_014757.4	MAML1	mastermind-like transcriptional coactivator 1	1.06146	0.0308212								XM_005257934.1			-1.42667	0.00664528	-1.50529	0.00493521
	NM_014856.2	DENND4B		1.10984	0.0154916								XM_005258315.2			1.01789	0.0355013	1.39525	0.0274215
	NM_014864.3	FAM20B	family with sequence similarity 20, member B	1.0698	0.00766564								XM_005258527.1	ZNF578		-1.13327	0.019772	-1.06718	0.012459
	NM_014872.2	ZBTB5	zinc finger and BTB domain containing 5	1.03284	0.023499								XM_005262285.1			-2.26165	0.00983528	-2.38164	0.00104057
	NM_014912.4	CPEB3	cytoplasmic polyadenylation element binding protein 3	1.10279	0.0214506								XM_005263199.1			1.05889	0.0330014	1.20132	0.00773707
	NM_014920.3	ICK		1.59525	0.0010601								XM_005266192.1			1.50054	0.00539077	1.23629	0.000885267
	NM_014946.3	SPAST		1.1037	0.0336859								XM_005266416.2			1.78243	0.00634872	1.86811	0.000345963
	NM_014967.4	FAN1	FANCD2/FANCI-associated nuclease 1	1.09831	0.0488163								XM_005266650.1			1.85846	4.69953e-07	1.33986	0.00447572
	NM_014980.2	STXBP5L	syntaxin binding protein 5-like	1.1396	0.0051085								XM_005269287.1			1.54081	0.00332756	1.28693	0.00516411
	NM_015032.3	PDS5B	PDS5 cohesin associated factor B	1.20695	0.0128034								XM_005271503.2			1.09357	0.0374635	1.22883	0.0126524
	NM_015035.3	ZHX3	zinc fingers and homeoboxes 3	1.11006	0.0136224								XM_005273832.1			1.25983	0.0198808	1.10166	0.000950445
	NM_015048.1	SETD1B		1.41617	0.00763629								XM_005275238.1			-1.49484	0.00392693	-1.228	0.010571
	NM_015063.2	SLC8A2	solute carrier family 8 (sodium/calcium exchanger), member 2	-1.50904	0.000665831								XM_005275729.1			1.47858	0.0029258	1.19598	0.00478744
	NM_015074.3	KIF1B	kinesin family member 1B	1.01714	0.0159011								XM_005276430.1			1.55673	0.00602218	1.29668	0.00295668
	NM_015168.1	ZC3H4	zinc finger CCCH-type containing 4	1.33899	0.00543136								XM_006710051.1			-1.15704	0.0166593	-1.08192	0.00180103
	NM_015172.3	PRRC2C	proline-rich coiled-coil 2C	1.11098	0.00486797								XM_006710237.1			-1.37106	0.0420307	-1.86041	0.00872099
	NM_015205.2	ATP11A	ATPase, class VI, type 11A	-1.15073	0.04872								XM_006710781.1	PTGFR		-3.24613	0.0136332	-3.34779	0.000198924
	NM_015210.3	MTCL1	microtubule crosslinking factor 1	1.48486	0.0126735								XM_006711335.1			2.08161	0.0108326	2.62952	0.000101567
	NM_015278.3	SASH1	SAM and SH3 domain containing 1	1.10817	7.07462e-05								XM_006713471.1			1.91954	0.00205134	1.3879	0.000598249
	NM_015285.2	WDR7		1.00784	0.0238804								XM_006715428.1			1.9154	0.0114527	1.63285	0.0059879
	NM_015306.2	USP24	ubiquitin specific peptidase 24	1.12454	0.0383216								XM_006716464.1			1.45946	0.00138343	1.04447	0.0208304
	NM_015319.2	TNS2		1.25307	0.00533651								XM_006716679.1			1.53647	0.0145873	1.5706	0.000311841
	NM_015325.2	ICE1		1.14448	0.0115466								XM_006716853.1			1.2493	0.0108814	1.11205	0.00114101
	NM_015336.2	ZDHHC17	zinc finger, DHHC-type containing 17	1.24793	0.0162529								XM_006716875.1			1.55876	0.0192022	1.24754	0.00712812
	NM_015455.3	CNOT6	CCR4-NOT transcription complex subunit 6	1.20527	0.0116664								XM_006716905.1			-3.44161	0.000300787	-3.3381	0.000142403
	NM_015463.2	CNRIP1	cannabinoid receptor interacting protein 1	1.06329	0.0104147								XM_006716906.1			-1.31866	0.0446817	-1.31314	0.00533031
	NM_015641.3	TES	testin LIM domain protein	-1.17077	0.0204114								XM_006717030.1			-1.06112	0.040145	-1.20209	0.0325878
	NM_015695.2	BRPF3	bromodomain and PHD finger containing 3	-1.66605	0.00969858								XM_006718045.1			1.69931	0.00791553	1.49278	0.0175677
	NM_015704.2	DESI1	desumoylating isopeptidase 1	-2.13859	0.00296583								XM_006718087.1			1.70274	0.00110004	1.60422	0.00495211
	NM_016089.2	ZNF589	zinc finger protein 589	-1.10943	0.00517494								XM_006718913.1			1.38796	0.0464119	1.19045	0.0353747
	NM_016235.1	GPRC5B	G protein-coupled receptor, class C, group 5, member B	1.17214	0.0116568								XM_006720992.1			1.34259	0.00654022	1.07338	0.00400265
	NM_016331.1	ZNF639	zinc finger protein 639	1.01481	0.0450867								XM_006721552.1			-2.50352	0.0190339	-2.27954	0.0116078
	NM_016337.2	EVL	Enah/Vasp-like	1.16657	0.00289009								XM_006721891.1			-1.22526	0.0214083	-1.30515	0.0317745
	NM_016343.3	CENPF	centromere protein F	1.17453	0.00889463								XM_006722934.1			-1.26611	0.0348596	-1.46525	0.000570644
	NM_016436.4	PHF20	PHD finger protein 20	1.10231	0.0165565								XM_006723681.1			1.13384	0.00589659	1.02471	0.00086028
	NM_016506.5	KBTBD4	kelch repeat and BTB (POZ) domain containing 4	1.01446	0.0358865								XM_006723877.1			-1.06553	0.00393915	-1.09263	0.00234378
	NM_016531.5	KLF3	Kruppel-like factor 3 (basic)	1.21032	0.00741414								XM_006724074.1			-1.35523	0.0303282	-1.16319	0.00350591
	NM_016604.3	KDM3B	lysine (K)-specific demethylase 3B	1.13908	0.0102548								XM_006724592.1			-1.00055	0.0200326	-1.19161	0.00445638
	NM_016653.2			-1.29531	0.0212044								XM_006724691.1			-1.26029	0.00554686	-1.10357	0.00374182
	NM_016848.5	SHC3	SHC (Src homology 2 domain containing) transforming protein 3	2.74503	0.00668599								XR_109916.2			2.19275	0.03402	1.47776	0.0111431
	NM_017423.2	GALNT7	polypeptide N-acetylgalactosaminyltransferase 7	1.13013	0.0139577								XR_158837.2			1.55613	0.0238741	1.71916	0.00588829
	NM_017512.5	ENOSF1	enolase superfamily member 1	1.06495	0.00975962								XR_242718.1			-2.03687	0.000527382	-1.6198	0.0021738
	NM_017519.2	ARID1B		1.01114	0.0146942								XR_242914.1			1.54802	0.0336149	1.54976	0.0106416
	NM_017553.2	INO80	INO80 complex subunit	1.10904	0.0267015								XR_245126.1			-1.98898	0.00235104	-1.96512	0.000298952
	NM_017762.2	MTMR10	myotubularin related protein 10	1.1642	0.0200116								XR_245584.1			-3.76807	0.00575725	-3.08414	0.0104784
	NM_017797.3	BTBD2		1.0057	0.000185978								XR_246956.2			-1.52468	0.043308	-1.20798	0.000569542
	NM_017831.3	RNF125	ring finger protein 125, E3 ubiquitin protein ligase	1.23788	0.0202399								XR_246962.1			-1.90981	0.000895151	-1.54171	0.0116328
	NM_017890.4	VPS13B		1.12911	0.0279601								XR_246983.2			-3.55606	6.57088e-05	-3.85295	5.64967e-05
	NM_017931.2	TTC38	tetratricopeptide repeat domain 38	1.02012	0.00798726								XR_249053.2			1.02918	0.0186901	1.05509	0.0185194
	NM_018043.5	ANO1	anoctamin 1, calcium activated chloride channel	1.78541	0.0216616								XR_251682.1			-1.30955	0.0371354	-1.29735	0.00658003
	NM_018051.4	WDR60	WD repeat domain 60	1.14772	0.0211605								XR_251983.2			2.36206	0.0125821	1.63829	0.00537296
	NM_018143.1	KLHL11	kelch-like family member 11	1.05982	0.0134642								XR_254243.2			1.21138	0.0268012	1.18642	0.00341721
	NM_018169.3	KIAA1551	KIAA1551	1.09947	0.0306175								XR_424053.1			-3.96853	0.0010649	-3.73216	0.000578511
	NM_018216.1	PANK4	pantothenate kinase 4	1.10169	0.041186								XR_424060.1			-3.86577	0.00054656	-3.81153	7.76419e-05
	NM_018346.1	RSAD1	radical S-adenosyl methionine domain containing 1	1.06749	0.00867917								XR_424100.1			-1.6029	0.00375857	-1.721	0.0013784
	NM_018351.3	FGD6	FYVE, RhoGEF and PH domain containing 6	1.63034	0.00996982								XR_424924.1			1.86406	0.00117314	1.37429	0.000244885
	NM_018390.3	PLCXD1	phosphatidylinositol-specific phospholipase C, X domain containing 1	1.26398	0.001973								XR_425151.1			1.75919	0.0062256	1.80934	0.00271831
	NM_018476.3	BEX1	brain expressed X-linked 1	-1.07151	0.00118372								XR_425423.1			-3.8064	0.00260304	-3.92524	0.0119976
	NM_018490.2	LGR4	leucine-rich repeat containing G protein-coupled receptor 4	1.41497	0.0191141								XR_425664.1			1.87902	0.00168702	1.56934	0.00136642
	NM_018653.3	GPRC5C		-1.04477	0.0413317								XR_425710.1			-1.80436	0.0282312	-1.43947	0.0011929
	NM_018706.6	DHTKD1	dehydrogenase E1 and transketolase domain containing 1	1.27068	0.00257353								XR_426217.1			-3.71749	0.00195703	-2.49722	0.0405616
	NM_018841.5	GNG12	guanine nucleotide binding protein (G protein), gamma 12	1.07458	0.00396747								XR_426254.1			1.33942	0.0305286	1.03173	0.0140288
	NM_018891.2	LAMC2		-2.58609	0.00703089								XR_426405.1			-1.98998	0.00873834	-1.73242	0.0152415
	NM_018920.3	PCDHGA7	protocadherin gamma subfamily A, 7	1.15455	0.000278219								XR_426431.1			-1.5668	0.0318887	-1.64105	0.0494515
	NM_018934.3	PCDHB14	protocadherin beta 14	1.31937	0.0171102								XR_428509.1			2.13279	0.00430996	1.45755	0.0452477
	NM_018959.3	DAZAP1		1.03004	0.000305571								XR_429201.1			1.77876	0.035618	1.10983	0.00195448
	NM_018965.3	TREM2	triggering receptor expressed on myeloid cells 2	-1.16895	0.016438								XR_430105.1			2.15383	0.0189996	1.75825	0.0201241
	NM_018984.3	SSH1	slingshot protein phosphatase 1	1.02966	0.0125516								XR_431236.1			-3.85263	4.0127e-05	-3.98733	0.00067527
	NM_019589.2	YLPM1	YLP motif containing 1	1.16835	0.0110689								XR_431950.1			-1.11036	0.0397829	-1.34357	0.0155017
	NM_019892.4	INPP5E	inositol polyphosphate-5-phosphatase E	1.05667	0.0034432
	NM_020070.3	IGLL1	immunoglobulin lambda-like polypeptide 1	1.14846	0.0384933
	NM_020133.2	AGPAT4	1-acylglycerol-3-phosphate O-acyltransferase 4	1.07649	0.016232
	NM_020242.2	KIF15	kinesin family member 15	1.22885	0.0188799
	NM_020338.3	ZMIZ1	zinc finger, MIZ-type containing 1	1.45696	0.00482195
	NM_020673.2	RAB22A	RAB22A, member RAS oncogene family	1.20583	0.00961007
	NM_020699.2	GATAD2B	GATA zinc finger domain containing 2B	1.88288	0.0130418
	NM_020715.2	PLEKHH1		1.04765	0.0419624
	NM_020724.1	RNF150		1.38748	0.000151345
	NM_020770.2	CGN	cingulin	1.07255	0.0223432
	NM_020795.3	NLGN2	neuroligin 2	1.23446	0.00555399
	NM_020810.3	TRMT5		1.10632	0.0210449
	NM_020832.1	ZNF687	zinc finger protein 687	1.02216	0.0123311
	NM_020848.2	KIAA1462	KIAA1462	1.03421	0.0454816
	NM_020882.2	COL20A1	collagen, type XX, alpha 1	1.21245	0.0467051
	NM_020946.1	DENND1A		1.36256	0.00319556
	NM_020978.4	AMY2B	amylase, alpha 2B (pancreatic)	1.17699	0.0379516
	NM_021120.3	DLG3	discs, large homolog 3 (Drosophila)	1.00627	0.0433713
	NM_021127.2	PMAIP1	phorbol-12-myristate-13-acetate-induced protein 1	-1.08406	0.0409731
	NM_021623.1	PLEKHA2	pleckstrin homology domain containing, family A (phosphoinositide binding specific) member 2	1.37936	0.00825787
	NM_021916.2	ZNF70	zinc finger protein 70	1.19509	0.0229335
	NM_021955.3	GNGT1	guanine nucleotide binding protein (G protein), gamma transducing activity polypeptide 1	1.04306	0.0410376
	NM_021978.3	ST14	suppression of tumorigenicity 14 (colon carcinoma)	-1.42427	0.0015597
	NM_022092.2	CHTF18	chromosome transmission fidelity factor 18	1.20656	0.0125544
	NM_022445.3	TPK1	thiamin pyrophosphokinase 1	1.13958	0.0335321
	NM_022731.4	NUCKS1	nuclear casein kinase and cyclin-dependent kinase substrate 1	1.18578	0.00241024
	NM_022835.2	PLEKHG2	pleckstrin homology domain containing, family G (with RhoGef domain) member 2	1.10698	0.0313974
	NM_022892.1	NAIP		1.15907	0.00773538
	NM_023039.4	ANKRA2	ankyrin repeat, family A (RFXANK-like), 2	-1.10936	0.0461808
	NM_024086.3	METTL16	methyltransferase like 16	1.17042	0.0104544
	NM_024330.1	SLC27A3	solute carrier family 27 (fatty acid transporter), member 3	1.10779	0.0378302
	NM_024408.3	NOTCH2	notch 2	1.47407	0.00278267
	NM_024561.4	NAA16		1.11518	0.0421973
	NM_024574.3	NDNF	neuron-derived neurotrophic factor	1.08627	0.046522
	NM_024592.4	SRD5A3	steroid 5 alpha-reductase 3	1.14412	0.00480384
	NM_024602.5	HECTD3	HECT domain containing E3 ubiquitin protein ligase 3	1.06166	0.00488744
	NM_024648.2	OGFOD3		1.00407	0.00471684
	NM_024665.4	TBL1XR1	transducin (beta)-like 1 X-linked receptor 1	1.43274	0.00247461
	NM_024672.4	THAP9	THAP domain containing 9	1.99194	0.0116605
	NM_024721.4	ZFHX4	zinc finger homeobox 4	1.27409	0.0199254
	NM_024761.4	MOB3B	MOB kinase activator 3B	1.9507	0.0230421
	NM_024947.3	PHC3	polyhomeotic homolog 3 (Drosophila)	1.03574	0.00895076
	NM_024980.4	GPR157	G protein-coupled receptor 157	-1.04946	0.0417425
	NM_025004.2	CCDC15	coiled-coil domain containing 15	-1.00751	0.000864371
	NM_025009.4	CEP135	centrosomal protein 135kDa	1.23858	0.0221747
	NM_025092.4	ATHL1	ATH1, acid trehalase-like 1 (yeast)	1.10158	0.0211738
	NM_025134.4	CHD9	chromodomain helicase DNA binding protein 9	1.05339	0.0239207
	NM_025161.5	FAAP100	Fanconi anemia core complex associated protein 100	1.02307	8.36603e-05
	NM_025185.3	TANC2	tetratricopeptide repeat, ankyrin repeat and coiled-coil containing 2	1.3862	0.00718229
	NM_025244.2	TSGA10		1.26586	0.0205887
	NM_030665.3	RAI1	retinoic acid induced 1	1.60632	0.000799892
	NM_030763.2	HMGN5	high mobility group nucleosome binding domain 5	1.31245	0.0211637
	NM_030797.3	FAM49A	family with sequence similarity 49, member A	-1.45464	0.0491084
	NM_030802.3	FAM117A	family with sequence similarity 117, member A	1.17707	0.0250481
	NM_030962.3	SBF2	SET binding factor 2	1.28531	0.0177613
	NM_031215.2	CABLES2		1.25753	0.0187584
	NM_031297.4	RNF208	ring finger protein 208	1.1117	0.0395094
	NM_031935.2	HMCN1	hemicentin 1	1.26993	0.00619399
	NM_031959.2	KRTAP3-2	keratin associated protein 3-2	-1.41862	0.00194205
	NM_032047.4	B3GNT5	UDP-GlcNAc:betaGal beta-1,3-N-acetylglucosaminyltransferase 5	1.04652	0.0244787
	NM_032054.1	PCDHGA5		-1.19989	0.0260125
	NM_032101.2	PCDHGB7		1.13218	0.0282434
	NM_032102.3	SRSF8	serine/arginine-rich splicing factor 8	1.01395	0.00535655
	NM_032151.4	PCBD2	pterin-4 alpha-carbinolamine dehydratase/dimerization cofactor of hepatocyte nuclear factor 1 alpha (TCF1) 2	1.03627	0.0296283
	NM_032208.2	ANTXR1	anthrax toxin receptor 1	1.19785	0.00218019
	NM_032242.3	PLXNA1	plexin A1	1.37129	0.025039
	NM_032246.4	MEX3B		1.80261	0.0363227
	NM_032402.1	PCDHGC3		1.21911	1.6004e-05
	NM_032413.3	C15orf48	chromosome 15 open reading frame 48	1.29968	0.0439392
	NM_032427.2	MAML2	mastermind-like transcriptional coactivator 2	1.38747	0.0266384
	NM_032482.2	DOT1L	DOT1-like histone H3K79 methyltransferase	1.06012	0.0138104
	NM_032646.5	TTYH2	tweety family member 2	1.37612	0.00787702
	NM_032664.3	FUT10	fucosyltransferase 10 (alpha (1,3) fucosyltransferase)	1.03531	0.0305306
	NM_032737.3	LMNB2	lamin B2	1.00253	0.0249775
	NM_032784.4	RSPO3	R-spondin 3	-1.14207	0.0434701
	NM_032792.2	ZBTB45	zinc finger and BTB domain containing 45	1.02187	0.00274266
	NM_032826.4	SLC35B4	solute carrier family 35 (UDP-xylose/UDP-N-acetylglucosamine transporter), member B4	1.14287	0.0283006
	NM_032853.3	MUM1	melanoma associated antigen (mutated) 1	1.05327	0.00459211
	NM_033089.6	ZCCHC3	zinc finger, CCHC domain containing 3	1.21354	0.000313238
	NM_033113.2	ZNF628		1.01592	0.0209196
	NM_033181.3	CNR1		-1.30325	0.0266566
	NM_033211.2	C5orf30	chromosome 5 open reading frame 30	1.20782	0.0185265
	NM_033226.2	ABCC12	ATP binding cassette subfamily C member 12	-1.04141	0.0378125
	NM_033261.2	IDI2	isopentenyl-diphosphate delta isomerase 2	1.43568	0.0180927
	NM_033446.2	MVB12B		1.53981	0.00802541
	NM_033510.1	DISP2	dispatched homolog 2 (Drosophila)	1.49597	0.0120504
	NM_033661.4	WDR4		1.18655	0.0114989
	NM_033670.2	CCNB3		1.50577	0.0348147
	NM_052890.3	PGLYRP2	peptidoglycan recognition protein 2	-1.15592	0.0296833
	NM_053055.4	THEM4	thioesterase superfamily member 4	1.18411	0.00700614
	NM_080430.2			-1.14927	0.00108395
	NM_080657.4	RSAD2	radical S-adenosyl methionine domain containing 2	-1.33946	0.00121683
	NM_130807.2	MOB3A	MOB kinase activator 3A	1.00783	0.00132087
	NM_133335.3	WHSC1		1.07755	0.0207842
	NM_133467.2	CITED4	Cbp/p300-interacting transactivator, with Glu/Asp rich carboxy-terminal domain, 4	1.14355	0.00130011
	NM_133637.2	DQX1	DEAQ box RNA-dependent ATPase 1	1.08781	0.0418221
	NM_138376.2	TTC5	tetratricopeptide repeat domain 5	1.16068	0.015577
	NM_138426.3	GLCCI1	glucocorticoid induced 1	1.24114	0.0158577
	NM_144616.3	JSRP1	junctional sarcoplasmic reticulum protein 1	-1.00496	0.0153622
	NM_144682.5	SLFN13	schlafen family member 13	-1.50322	0.0107305
	NM_144708.3	ANKAR	ankyrin and armadillo repeat containing	1.08978	0.00788612
	NM_144966.5	FREM1	FRAS1 related extracellular matrix 1	1.14658	0.0104309
	NM_145115.2	ZSCAN25	zinc finger and SCAN domain containing 25	-1.15156	0.0398346
	NM_145257.4	CCSAP	centriole, cilia and spindle-associated protein	1.10501	0.00195533
	NM_145305.2	SLC25A43	solute carrier family 25, member 43	-1.08391	0.0351725
	NM_145326.2	ZNF493		1.06429	0.0340366
	NM_145343.2	APOL1	apolipoprotein L1	-1.02158	0.0141896
	NM_148897.2	SDR9C7	short chain dehydrogenase/reductase family 9C, member 7	-1.09994	0.00909495
	NM_152271.3	LONRF1	LON peptidase N-terminal domain and ring finger 1	1.05222	0.00772356
	NM_152383.4	DIS3L2	DIS3 like 3'-5' exoribonuclease 2	1.02714	0.0165591
	NM_152387.2	KCTD18	potassium channel tetramerization domain containing 18	1.10723	0.0188418
	NM_152401.2	PDCL2	phosducin like 2	-1.1642	0.0196611
	NM_152465.1	PROCA1	protein interacting with cyclin A1	1.42734	0.0161697
	NM_152493.2	ZNF362	zinc finger protein 362	1.19241	0.000272098
	NM_152678.2	DENND6A	DENN/MADD domain containing 6A	1.23008	0.00145032
	NM_152695.5	ZNF449	zinc finger protein 449	1.35302	0.000892233
	NM_152742.1	GPC2	glypican 2	1.22416	0.012043
	NM_152787.3	TAB3	TGF-beta activated kinase 1/MAP3K7 binding protein 3	1.58204	0.00016346
	NM_152999.3	STEAP2	STEAP family member 2, metalloreductase	1.24087	0.00815828
	NM_153047.3	FYN		1.04429	0.00727902
	NM_153211.3	TTC39C	tetratricopeptide repeat domain 39C	-1.06761	0.0407295
	NM_153255.4	MCM9	minichromosome maintenance 9 homologous recombination repair factor	1.03292	0.0307581
	NM_153350.3	FBXL16	F-box and leucine-rich repeat protein 16	1.11587	0.00412665
	NM_153464.2	ILF3		1.0514	0.000629843
	NM_173078.4	SLITRK4	SLIT and NTRK-like family, member 4	1.511	0.0161885
	NM_173497.3	HECTD2		1.16119	0.0229585
	NM_173649.2	C2orf61	chromosome 2 open reading frame 61	-1.13073	0.0227627
	NM_173794.3	FUNDC1	FUN14 domain containing 1	-1.23612	0.0225054
	NM_174899.4	FBXO36	F-box protein 36	1.04113	0.0109643
	NM_174911.4	FAM84B	family with sequence similarity 84, member B	1.28129	0.0160149
	NM_175854.7	PAN3	PAN3 poly(A) specific ribonuclease subunit	1.23991	0.00406313
	NM_175859.2	CTPS2		1.15817	0.00599456
	NM_175907.4	ZADH2	zinc binding alcohol dehydrogenase domain containing 2	1.02087	0.000547654
	NM_178448.3	SAPCD2	suppressor APC domain containing 2	1.16515	0.0106483
	NM_178450.4	MARCH3	membrane associated ring finger 3	-1.50711	0.0445476
	NM_178460.2	SIRPD	signal-regulatory protein delta	-1.08003	0.0278146
	NM_181719.4	TMCO4	transmembrane and coiled-coil domains 4	1.211	0.0160056
	NM_181840.1	KCNK18	potassium channel, two pore domain subfamily K, member 18	-1.86169	0.00405805
	NM_182978.3	GNAL	guanine nucleotide binding protein (G protein), alpha activating activity polypeptide, olfactory type	-1.54058	0.0410464
	NM_194314.2	ZBTB41	zinc finger and BTB domain containing 41	1.23277	0.0199415
	NM_194318.3	B3GLCT	beta 3-glucosyltransferase	1.14836	0.0215708
	NM_198963.1	DHX57		1.1599	0.00644777
	NM_201516.2	H2AFV		1.02648	0.0150982
	NM_201566.2	SLC16A13	solute carrier family 16, member 13	1.02315	0.0419673
	NM_203403.1	LURAP1L	leucine rich adaptor protein 1-like	-1.05297	0.0099991
	NM_205855.3	FAM180A	family with sequence similarity 180, member A	-1.10533	0.0186763
	NM_206909.2	PSD3		1.10041	0.0172337
	NM_207333.2	ZNF320	zinc finger protein 320	-1.03302	0.0409714
	NM_207361.5	FREM2	FRAS1 related extracellular matrix protein 2	1.03562	0.0265274
	NM_207398.2	GBP7	guanylate binding protein 7	-1.2983	0.00365571
	NM_207410.2	GFRAL	GDNF family receptor alpha like	-1.51994	0.0328138
	NR_000005.1	SNORD15A	small nucleolar RNA, C/D box 15A	-1.1869	0.0469177
	NR_000014.1	SNORD42A	small nucleolar RNA, C/D box 42A	-1.79603	0.0487979
	NR_000021.1	SNORD32A	small nucleolar RNA, C/D box 32A	-1.28561	0.00577035
	NR_000025.1	SNORD15B	small nucleolar RNA, C/D box 15B	-1.24548	0.0283264
	NR_000028.1	SNORD83B	small nucleolar RNA, C/D box 83B	-1.53773	0.00109635
	NR_002449.2	SNORA65	small nucleolar RNA, H/ACA box 65	-1.26284	0.0371066
	NR_002450.1	SNORD68	small nucleolar RNA, C/D box 68	-1.26975	0.00186331
	NR_002576.1	SNORA21	small nucleolar RNA, H/ACA box 21	-1.32267	0.0218947
	NR_002580.1	SNORA3A	small nucleolar RNA, H/ACA box 3A	-1.06991	0.0120566
	NR_002585.1	SNORA52	small nucleolar RNA, H/ACA box 52	-1.12594	0.00347002
	NR_002586.1	SNORA63	small nucleolar RNA, H/ACA box 63	-1.1877	0.0139258
	NR_002604.2	ZZZ3	zinc finger, ZZ-type containing 3	-1.04808	0.0437858
	NR_002712.1	CXCR2P1	chemokine (C-X-C motif) receptor 2 pseudogene 1	-1.72165	0.0399261
	NR_002738.1	SNORD57	small nucleolar RNA, C/D box 57	-1.42245	0.00641925
	NR_002825.1	SIGLEC16	sialic acid binding Ig-like lectin 16 (gene/pseudogene)	-1.12414	0.0253876
	NR_002907.2	SNORA73A	small nucleolar RNA, H/ACA box 73A	-1.15956	0.0308523
	NR_002910.2	SNORA71B	small nucleolar RNA, H/ACA box 71B	-1.2251	0.00132971
	NR_002911.1	SNORA71A	small nucleolar RNA, H/ACA box 71A	-1.14304	0.00210528
	NR_002912.1	SNORA67	small nucleolar RNA, H/ACA box 67	-1.15923	0.00647229
	NR_002918.1	SNORA48	small nucleolar RNA, H/ACA box 48	-1.27219	0.0208411
	NR_002919.1	SNORA5A	small nucleolar RNA, H/ACA box 5A	-1.44657	0.000193149
	NR_002920.1	SNORA8	small nucleolar RNA, H/ACA box 8	-1.04011	0.00274864
	NR_002922.1	SNORA13	small nucleolar RNA, H/ACA box 13	-1.02507	0.0256522
	NR_002930.2			-1.15521	0.0158494
	NR_002934.2			1.14231	0.0453299
	NR_002950.1	SNORA2A	small nucleolar RNA, H/ACA box 2A	-1.18694	0.00384905
	NR_002951.1	SNORA2B	small nucleolar RNA, H/ACA box 2B	-1.28512	0.0104196
	NR_002952.1	SNORA9	small nucleolar RNA, H/ACA box 9	-1.35948	0.00681062
	NR_002960.1	SNORA20	small nucleolar RNA, H/ACA box 20	-1.15192	0.0101711
	NR_002961.1	SNORA22	small nucleolar RNA, H/ACA box 22	-1.05768	0.00614311
	NR_002963.1	SNORA24	small nucleolar RNA, H/ACA box 24	-1.20722	0.00431406
	NR_002968.1	SNORA2C	small nucleolar RNA, H/ACA box 2C	-1.56445	0.00579558
	NR_002975.2	SNORA17B	small nucleolar RNA, H/ACA box 17B	-1.12231	0.0380522
	NR_002976.1	SNORA44	small nucleolar RNA, H/ACA box 44	-1.12039	0.004088
	NR_002979.2	SNORA49	small nucleolar RNA, H/ACA box 49	-1.14168	0.0039426
	NR_002981.1	SNORA51	small nucleolar RNA, H/ACA box 51	-1.14129	0.0292785
	NR_002982.1	SNORA54	small nucleolar RNA, H/ACA box 54	-1.66204	0.00263463
	NR_002986.1	SNORA60	small nucleolar RNA, H/ACA box 60	-1.18359	0.00943915
	NR_002990.1	SNORA5B	small nucleolar RNA, H/ACA box 5B	-1.13849	0.0084329
	NR_002997.1	SCARNA1	small Cajal body-specific RNA 1	-1.15245	0.0224399
	NR_002999.2	SCARNA20	small Cajal body-specific RNA 20	-1.30683	0.0147161
	NR_003000.1	SCARNA21	small Cajal body-specific RNA 21	-1.16311	0.0464877
	NR_003001.1	SCARNA7	small Cajal body-specific RNA 7	-1.3155	0.00121128
	NR_003005.1	SCARNA4	small Cajal body-specific RNA 4	-1.12029	0.00960034
	NR_003008.2	SCARNA5	small Cajal body-specific RNA 5	-1.24971	0.00153687
	NR_003009.1	SCARNA8	small Cajal body-specific RNA 8	-1.01508	0.00531379
	NR_003010.1	SCARNA12	small Cajal body-specific RNA 12	-1.4015	0.00126583
	NR_003019.1	SNORA77	small nucleolar RNA, H/ACA box 77	-1.05935	0.0289992
	NR_003020.1	SNORA78	small nucleolar RNA, H/ACA box 78	-1.04052	0.00524364
	NR_003023.1	SCARNA2	small Cajal body-specific RNA 2	-1.39302	0.00825667
	NR_003029.2	ZZZ3	zinc finger, ZZ-type containing 3	-1.26761	0.0186393
	NR_003035.1	SNORA16A	small nucleolar RNA, H/ACA box 16A	-1.3261	0.0124283
	NR_003045.1	SNORD17	small nucleolar RNA, C/D box 17	-1.45235	0.0187505
	NR_003049.1	SNORD32B	small nucleolar RNA, C/D box 32B	-1.07714	0.0167369
	NR_003056.1	SNORD67	small nucleolar RNA, C/D box 67	-1.45652	0.00256807
	NR_003059.1	SNORD71	small nucleolar RNA, C/D box 71	-1.01684	0.00705103
	NR_003066.1	SNORD103C	small nucleolar RNA, C/D box 103C	-1.05111	0.00932062
	NR_003070.1	SNORD89	small nucleolar RNA, C/D box 89	-1.20302	0.00607725
	NR_003071.1	SNORD90	small nucleolar RNA, C/D box 90	-1.23077	0.00403949
	NR_003078.1	SNORD110	small nucleolar RNA, C/D box 110	-1.21157	0.00292021
	NR_003143.2			1.28664	0.00034812
	NR_003228.1			1.00634	0.0449138
	NR_003316.1	SNORD116-1	small nucleolar RNA, C/D box 116-1	-1.31721	0.0116914
	NR_003321	SNORD116-6	small nucleolar RNA, C/D box 116-6	-1.419	0.00767499
	NR_003687.1	SNORD19B	small nucleolar RNA, C/D box 19B	1.20164	0.00791859
	NR_003688.1	SNORD105B	small nucleolar RNA, C/D box 105B	-1.18713	0.00559348
	NR_003704.2	SNORA84	small nucleolar RNA, H/ACA box 84	-1.59396	0.000362788
	NR_003710.1	SNORA11C	small nucleolar RNA, H/ACA box 11C	-1.2165	0.0128051
	NR_004378.1	SNORD94	small nucleolar RNA, C/D box 94	-1.24976	0.00334583
	NR_004389.1	SNORA16B	small nucleolar RNA, H/ACA box 16B	-1.37507	0.0173207
	NR_004403.1	SNORD97	small nucleolar RNA, C/D box 97	-1.25293	0.0179525
	NR_004404.1			-1.00711	0.0185145
	NR_004405.1	LAMB2P1	laminin, beta 2 pseudogene 1	1.00539	0.0355996
	NR_015375.1	VLDLR-AS1	VLDLR antisense RNA 1	-1.29881	0.0132194
	NR_015395.1	MIR4435-2HG	MIR4435-2 host gene	-1.00167	0.0240511
	NR_016021.1			-1.06982	0.0486173
	NR_022014.1	HMGN2P46	high mobility group nucleosomal binding domain 2 pseudogene 46	1.03461	0.041696
	NR_023925.1	LINC00470	long intergenic non-protein coding RNA 470	1.2151	0.01492
	NR_024011.1			1.37056	0.00901215
	NR_024042.1	GUCY2EP	guanylate cyclase 2E, pseudogene	-1.0092	0.0412133
	NR_024204.1			-1.02549	0.0307203
	NR_024330.1	SPACA6	sperm acrosome associated 6	1.17914	0.00303476
	NR_024373.1			-1.26143	0.0108094
	NR_024408.1	PSMD5-AS1	PSMD5 antisense RNA 1 (head to head)	1.20183	0.0419217
	NR_024451.1	JHDM1D-AS1	JHDM1D antisense RNA 1 (head to head)	-1.19618	0.0122553
	NR_024458.1	TPT1-AS1	TPT1 antisense RNA 1	-1.0808	0.0156886
	NR_024461.1	RAMP2-AS1	RAMP2 antisense RNA 1	-1.1117	0.0498495
	NR_024498.1			-1.40409	0.0340707
	NR_024618.1			1.76055	0.00974828
	NR_026554.1			-1.03384	0.0298462
	NR_026703.1	VTRNA1-1	vault RNA 1-1	-1.20702	0.00725469
	NR_026838.1	DSCR8	Down syndrome critical region 8	1.21467	0.0092214
	NR_026857.1	BAIAP2-AS1	BAIAP2 antisense RNA 1 (head to head)	1.33875	0.00359629
	NR_026946.1	LINC00301	long intergenic non-protein coding RNA 301	1.07058	0.00257749
	NR_026995.1	RAPGEF4-AS1	RAPGEF4 antisense RNA 1	-1.15194	0.0246173
	NR_027046.1			1.02883	0.0455775
	NR_027231.1	LINC00685	long intergenic non-protein coding RNA 685	1.44512	0.0435352
	NR_027237.1			1.29896	0.0253027
	NR_027425.1	FAM66D	family with sequence similarity 66, member D	1.00819	0.0407087
	NR_027439.1			1.41893	0.0126217
	NR_027512.1	BEND3P3	BEN domain containing 3 pseudogene 3	1.24345	0.0316695
	NR_027688.2	OR7E5P	olfactory receptor, family 7, subfamily E, member 5 pseudogene	-1.18562	0.0277568
	NR_027715.1	BIN3-IT1	BIN3 intronic transcript 1	1.43159	0.0211262
	NR_028477.1			1.00181	0.0406532
	NR_028482.1			1.17004	0.0145399
	NR_029378.1			1.01174	0.0153991
	NR_029426.1			1.3483	0.00148252
	NR_029477.1	MIRLET7A2	microRNA let-7a-2	1.72471	0.00702466
	NR_029487.1	MIR17	microRNA 17	1.36792	0.00890834
	NR_029690.1	MIR191	microRNA 191	1.2435	0.0286357
	NR_029707.1	MIR186	microRNA 186	1.21581	0.00737309
	NR_030299.1	MIR573	microRNA 573	1.47876	0.0440977
	NR_030359.1	MIR630	microRNA 630	2.21521	0.0456417
	NR_033988.1			-1.253	0.0197784
	NR_034102.2			-1.28217	0.0249857
	NR_034127.1			1.04687	0.0328819
	NR_034132.1	LINC00939	long intergenic non-protein coding RNA 939	-1.38048	0.0343093
	NR_036052.1	MIR1244-1	microRNA 1244-1	1.16434	0.00538113
	NR_036060.1	MIR3117	microRNA 3117	-1.5	0.0360756
	NR_036095.1	MIR3142	microRNA 3142	-1.44354	0.0264358
	NR_036242.1	MIR4278	microRNA 4278	-1.01467	0.0233657
	NR_036488.1	LINC00673	long intergenic non-protein coding RNA 673	1.03769	0.00128698
	NR_036502.1	PRKCQ-AS1	PRKCQ antisense RNA 1	-1.41079	0.0362106
	NR_036551.1			1.12734	0.0282461
	NR_037642.1	LHX4-AS1	LHX4 antisense RNA 1	1.20559	0.0234611
	NR_037877.1			1.28637	0.0375242
	NR_038256.1	LINC00943	long intergenic non-protein coding RNA 943	-1.76009	0.00278343
	NR_038271.1			1.39559	0.0236136
	NR_038357.1	ZSWIM8-AS1	ZSWIM8 antisense RNA 1	1.76	0.0269322
	NR_038848.1	LINC01021	long intergenic non-protein coding RNA 1021	-1.42628	0.0331378
	NR_038876.1			-1.0806	0.000226366
	NR_038888.1			-1.01499	0.0384765
	NR_039643.1	MIR4441	microRNA 4441	1.09585	0.0139351
	NR_039659.1	MIR4454	microRNA 4454	1.05508	0.0317509
	NR_039718.1	MIR4497	microRNA 4497	-1.03097	0.00888864
	NR_039788.1	MIR4645	microRNA 4645	-1.24015	0.0315627
	NR_039897.2	MIR4743	microRNA 4743	-1.36973	0.0212421
	NR_039981.2	LINC01004	long intergenic non-protein coding RNA 1004	1.15544	0.0275233
	NR_040058.1	RAD51-AS1	RAD51 antisense RNA 1 (head to head)	1.14383	0.00664301
	NR_040113.1	ANKRD20A5P	ankyrin repeat domain 20 family, member A5, pseudogene	1.23317	0.000301938
	NR_045196.2	SNHG18	small nucleolar RNA host gene 18	1.20496	0.0162866
	NR_046216.1			1.09647	0.0189114
	NR_046400.1	DIP2A-IT1	DIP2A intronic transcript 1	1.19545	0.00410596
	NR_046848.1	FAM155A-IT1	FAM155A intronic transcript 1	-1.16744	0.0357302
	NR_048575.1	GLUD1P3	glutamate dehydrogenase 1 pseudogene 3	-1.2073	0.0157462
	NR_049804.1	MIR5007	microRNA 5007	1.45239	0.0215333
	NR_049850.1	MIR5585	microRNA 5585	1.51115	0.0304888
	NR_073404.1			1.45953	0.00924873
	NR_103482.1			-1.04253	0.047022
	NR_103553.1	LIFR-AS1	LIFR antisense RNA 1	1.42319	0.0366723
	NR_103711.1			-1.09856	0.0398297
	NR_103714.2			1.10207	0.0312894
	NR_103746.1	LINC01356	long intergenic non-protein coding RNA 1356	-1.05578	0.0220137
	NR_103833.1			1.11934	0.0151606
	NR_103844.1	NPTN-IT1	NPTN intronic transcript 1	1.0627	0.0284248
	NR_108047.1	RNF139-AS1	RNF139 antisense RNA 1 (head to head)	2.9078	0.00407299
	NR_109989.1			2.07148	0.0290935
	NR_110003.1			-1.1187	0.0316672
	NR_110034.1			-1.03139	0.0234816
	NR_110204.1			1.61225	0.00875297
	NR_110228.1	LINC01250	long intergenic non-protein coding RNA 1250	-1.111	0.0210422
	NR_110252.1			-1.15887	0.00793184
	NR_110616.1	LINC01355	long intergenic non-protein coding RNA 1355	1.18554	0.00673787
	NR_111981.1			1.30623	0.000888793
	NR_119376.1			1.3528	0.00719176
	NR_120556.1			-1.24449	0.00488997
	NR_120564.1			1.06898	0.00392492
	NR_121599.1	PTPRD-AS1	PTPRD antisense RNA 1	-1.01995	0.0337964
	NR_121682.1	LINC01465	long intergenic non-protein coding RNA 1465	-1.18621	0.0205103
	NR_125340.1			1.28653	0.00418989
	NR_125366.1	CASC23	cancer susceptibility candidate 23 (non-protein coding)	-1.50493	0.00246541
	NR_125375.1			1.00557	0.00435076
	NR_125382.1			1.03829	0.00628233
	NR_125739.1	CEBPB-AS1	CEBPB antisense RNA 1	2.00125	0.0271979
	NR_126041.1			-1.0764	0.00582282
	NR_126331.1			1.29289	0.0138931
	TCONS_l2_00000272	XLOC_l2_000196		-1.22267	0.0430768
	TCONS_l2_00001274	XLOC_l2_000942		-1.55191	0.0371512
	TCONS_l2_00001391	XLOC_l2_001011		-1.10104	0.0233176
	TCONS_l2_00001553	XLOC_l2_001134		-1.12241	0.0498503
	TCONS_l2_00002974	XLOC_l2_001549		-1.66641	0.015076
	TCONS_l2_00003054	XLOC_l2_001597		1.40252	0.00910107
	TCONS_l2_00004169	XLOC_l2_001953		1.25612	0.0159101
	TCONS_l2_00005503	XLOC_l2_002886		1.16741	0.0182226
	TCONS_l2_00005589	XLOC_l2_002945		1.44903	0.0309333
	TCONS_l2_00006715	XLOC_l2_003626		1.35488	0.013785
	TCONS_l2_00007673	XLOC_l2_004157		-2.39078	0.0100098
	TCONS_l2_00008931	XLOC_l2_004844		1.30153	0.0296651
	TCONS_l2_00011430	XLOC_l2_006173		2.57429	0.0427966
	TCONS_l2_00012420	XLOC_l2_006665		1.29836	0.0360281
	TCONS_l2_00014793	XLOC_l2_008203		1.04231	0.0282688
	TCONS_l2_00018431	XLOC_l2_009613		-1.80823	0.00198337
	TCONS_l2_00018861	XLOC_l2_009887		1.08245	0.000388568
	TCONS_l2_00019725	XLOC_l2_010511		1.57915	0.0180896
	TCONS_l2_00020391	XLOC_l2_010558		1.94727	0.0242635
	TCONS_l2_00022336	XLOC_l2_011603		1.46413	0.00976033
	TCONS_l2_00022886	XLOC_l2_012023		1.20551	0.0496127
	TCONS_l2_00024508	XLOC_l2_012788		1.10918	0.0214045
	TCONS_l2_00024964	XLOC_l2_013153		-1.95605	0.035044
	TCONS_l2_00025857	XLOC_l2_013383		-1.31603	0.0241158
	TCONS_l2_00026102	XLOC_l2_013513		-2.70343	7.26217e-05
	TCONS_l2_00026664	XLOC_l2_013875		-1.25571	0.0478643
	TCONS_l2_00028700	XLOC_l2_014757		1.04683	0.00568072
	TCONS_l2_00028768	XLOC_l2_014821		1.41381	0.0259968
	TCONS_l2_00028790	XLOC_l2_014830		1.20818	0.0294928
	TCONS_l2_00029348	XLOC_l2_015213		1.12192	0.00376761
	TCONS_l2_00029403	XLOC_l2_015239		-1.11196	0.0492176
	TCONS_l2_00030216	XLOC_l2_015529		-1.93246	0.00215444
	TCONS_l2_00030308	XLOC_l2_015585		1.06837	0.0299428
	THC2511093			1.20698	0.0127934
	THC2515563			1.08995	0.0270854
	THC2520108			1.07348	0.0206653
	THC2581562			-1.53292	0.0133449
	THC2626681			1.11102	0.0214422
	THC2652934			2.20906	0.0177804
	THC2685750			1.77257	0.00419347
	THC2686537			-2.49192	0.0250241
	THC2779442			-1.00117	0.000920826
	XM_003403510.2			-1.2379	0.0179827
	XM_003959932.2			-1.12545	0.0212427
	XM_003960735.2			1.00779	0.0107345
	XM_005244891.2			-1.58747	0.00166986
	XM_005245413.1			1.04074	0.0201497
	XM_005246380.1			1.02304	0.00431743
	XM_005246661.1			1.22537	0.00876186
	XM_005247671.2			1.05276	0.0108129
	XM_005248378.1			1.20069	0.0289551
	XM_005250599.1			1.10577	0.0427139
	XM_005251780.2			-1.08724	0.00405675
	XM_005257014.1			1.01734	0.00440191
	XM_005257296.2			1.65377	0.0230469
	XM_005259705.2			-1.10584	0.014299
	XM_005259912.2			1.25486	0.00178562
	XM_005263683.1			-1.07246	0.0475872
	XM_005264873.1			-1.15738	0.0157097
	XM_005264943.2			1.08506	0.0288306
	XM_005265313.1			1.07477	0.0122026
	XM_005265352.2	PTPRG		1.16448	0.001495
	XM_005265962.2			1.36086	0.025923
	XM_005267498.2			1.1609	0.02402
	XM_005268500.1			-1.73758	0.0209356
	XM_005268864.1			-1.3865	0.0273579
	XM_005270579.1	AGO4		1.78052	0.0130383
	XM_005270689.2			1.29568	0.016719
	XM_005273052.1	SPATA17		1.1331	0.00279766
	XM_005273333.1			1.02285	0.00895714
	XM_005276049.1			-1.18403	0.0262976
	XM_005276527.1			-1.65327	0.0107624
	XM_006710189.1			-1.38956	0.011351
	XM_006710193.1			-2.09384	0.0398336
	XM_006710816.1			1.228	0.0213539
	XM_006712029.1			1.45898	0.00248936
	XM_006712106.1			1.16904	0.0344279
	XM_006712761.1			1.23003	0.0354456
	XM_006713780.1			1.03392	0.0264537
	XM_006713936.1			1.56099	0.00465304
	XM_006714512.1			2.01277	0.0301354
	XM_006715836.1			-1.09472	0.00148103
	XM_006716252.1			-1.27048	0.0190046
	XM_006716848.1			1.24763	0.0396534
	XM_006716944.1			1.17003	0.0131783
	XM_006717543.1			1.22511	0.0212944
	XM_006718225.1			-1.39807	0.0328055
	XM_006719290.1			1.34424	0.0292338
	XM_006719695.1			-1.08067	0.0369838
	XM_006720280.1			-1.08257	0.011451
	XM_006721467.1			-1.23183	0.00701676
	XM_006722133.1			-1.54871	0.00161576
	XM_006722358.1			-1.20726	0.00224445
	XM_006722482.1			1.311	0.0157061
	XM_006724505.1			1.72036	0.00188344
	XM_006726357.1			-1.27289	0.0399551
	XR_109712.4			1.33836	0.043428
	XR_109959.2			-1.29444	0.0408826
	XR_110231.4			-1.18276	0.0207012
	XR_110530.2			1.09058	0.00174722
	XR_110893.2			-1.05394	0.0449229
	XR_111287			1.52839	0.0268819
	XR_132744	LOC100506276		-1.24351	0.0373204
	XR_171111			1.1557	0.0343339
	XR_241165.1			-1.25584	0.00272108
	XR_241333.1			-1.10261	0.00301256
	XR_241395.2			-1.21352	0.0211001
	XR_241661.1			-1.05009	0.0366439
	XR_241724.1			-2.81978	0.0166252
	XR_241816.1			1.42354	0.0278628
	XR_241869.2			-2.08603	0.0436904
	XR_242312.2			1.5428	0.0110537
	XR_242408.2			-1.07507	0.0329473
	XR_242635.2			1.86641	0.0261856
	XR_242921.1			-1.08892	0.0497776
	XR_242931.1			-1.25431	0.0326232
	XR_243871.1			1.2763	0.015371
	XR_244202.1			-1.08529	0.0498372
	XR_244293.1			1.14459	0.0207988
	XR_244909.1			-1.55819	0.00768305
	XR_245024.2			1.29096	0.00924249
	XR_245252.1			-1.04844	0.029204
	XR_245255.1			-1.17547	0.0479989
	XR_245452.2			-1.19535	0.0267663
	XR_245586.2			1.03347	0.0265169
	XR_245618.2			1.53082	0.0240003
	XR_246174.1			-1.08598	0.0172839
	XR_247088.1			-1.21998	0.0225248
	XR_247114.1			-1.24142	0.0392876
	XR_247337.2			1.73397	0.017902
	XR_249341.2			-1.02555	0.0308865
	XR_251534.2			-1.12078	0.034894
	XR_252194.2			-1.15366	0.047383
	XR_424162.1			1.10863	0.02938
	XR_424349.1			1.2534	0.0281958
	XR_424357.1			1.17442	0.0480724
	XR_424453.1			-1.30728	0.0347484
	XR_424664.1			-1.19686	0.0498274
	XR_424900.1			-1.37437	0.0242539
	XR_425065.1			1.10754	0.0184541
	XR_425106.1			1.11638	0.0239952
	XR_425227.1			-1.04489	0.00278268
	XR_425279.1			-1.2822	0.0106076
	XR_425581.1			-1.07423	0.0028278
	XR_425790.1			-1.06204	0.0407818
	XR_425868.1			-1.02137	0.020169
	XR_425959.1			-1.13422	0.0119262
	XR_426180.1			1.05739	0.0426094
	XR_426250.1			-1.0147	0.0350622
	XR_426272.1			-1.33411	0.0148343
	XR_426276.1			1.04028	0.000244865
	XR_426312.1			-1.95869	0.0105198
	XR_426359.1			1.00915	0.0259133
	XR_426363.1			1.40075	0.00949028
	XR_426381.1			-1.54723	0.0325019
	XR_426388.1			1.49623	0.0162191
	XR_426531.1			1.29094	0.0459258
	XR_426539.1			1.02532	0.0476009
	XR_427295.1	TSEN2		1.20256	0.0029398
	XR_427731.1			1.10234	0.0315259
	XR_427732.1			1.10234	0.0275596
	XR_428056.1			-1.13049	0.00453106
	XR_428417.1			1.18395	0.0116273
	XR_428683.1			1.40477	0.0260955
	XR_429941.1			1.145	0.0315978
	XR_430885.1			1.64248	0.0249295
	XR_431570.1	EFHB		-1.03221	0.0214011
	XR_431997.1	HCG16	HLA complex group 16 (non-protein coding)	-1.11235	0.0353744
	XR_432393.1			2.08368	0.0137405
	XR_432440.1			2.06385	0.0486719
	XR_432870.1			-1.20781	0.0313014
