# Supplementary material for: Entry and exit of chemotherapeutically-promoted cellular dormancy in glioblastoma cells is differentially affected by the chemokines CXCL12, CXCL16, and CX3CL1
Source: Oncogene. 2020 Apr 28;39(22):4421–35. doi: 10.1038/s41388-020-1302-8 (PMC7253351; doi:10.1038/s41388-020-1302-8)
Supplement: Supplementary file 5 — Supplementary table 2 [file 41388_2020_1302_MOESM5_ESM.xlsx]

## Sheet: Dormancy exit
	Dormancy exit
	only TMZ versus DMSO recorvery						only TMZ versus DMSO + chemokines recovery						combined TMZ versus DMSO and TMZ versus DMSO + chemokines recovery
	Target	GeneSymbol	GeneName	Log2FC	PValue		Target	GeneSymbol	GeneName	Log2FC	PValue		Target	GeneSymbol	GeneName	Log2FC (TMZ versus DMSO)	Pvalue (TMZ versus DMSO)	Log2FC (TMZ versus DMSO + chemokines)	Pvalue (TMZ versus DMSO + chemokines)
	AB128931	LOC100128226		1.04617	0.000327819		A25969	XLOC_l2_003293		2.01962	0.00615076		AA378382	SNORA12		-2.44963	0.00565018	-1.92685	0.000615538
	AF006514	CHD2		1.77711	0.0215807		AA504818			1.53874	0.0376292		AF119882			2.24017	0.00928118	1.41056	0.0457892
	AF116655	PRO1082		1.95612	0.0118859		AA626923			1.55514	0.0293608		AF318328	PP12719		1.94131	0.0107752	1.37585	0.0172986
	AF118083	EXOC5		1.6012	0.0495956		AB051441			1.24688	0.0043392		AF463496	TNAP		1.23353	0.0231358	1.61291	0.00377177
	AF119865	SLCO4C1		1.10082	0.0136659		AB088847	SLC14A1	solute carrier family 14 (urea transporter), member 1 (Kidd blood group)	-2.97487	0.0156895		AK000175	LOC93444		1.30748	0.0296172	1.99364	0.0151355
	AF130055	TRAM1		-1.08974	0.0491075		AB208828	KRT80		-3.61201	0.00546704		AK001057			2.67752	0.00621436	1.69355	0.0453209
	AF130086			2.45816	0.0324429		AB586693	LINC01021		-3.73115	0.000531358		AK021772	FLJ11710		2.20155	0.0161329	1.45481	0.00121191
	AF204269			-1.43767	0.0463044		AF118084	ARRB1	arrestin, beta 1	-1.2944	0.0350045		AK022348	SPATA5L1		1.4628	0.0122888	2.62308	0.0287856
	AF289611			1.03637	0.0442369		AF130091	TEX29	testis expressed 29	-2.53955	0.0297731		AK023341	NAMPT		1.88628	0.0239135	1.92157	0.00420094
	AF461897			2.20571	0.0161037		AF151083	IL1R2	interleukin 1 receptor, type II	-1.71155	0.0470061		AK092862	GAS6-AS1		-3.08085	0.0492758	-4.12718	2.83592e-05
	AF521131	MAGI2-IT1		1.30252	0.0167841		AF289615	lnc-PSMG1-1		1.33067	0.00201613		AK093188	LOC100289333		2.90929	0.0127429	2.39204	0.00712541
	AJ271790	RAI1		1.05856	0.00241417		AF307332			1.2663	0.0381607		AK093862	LOC283485		-2.60621	0.0103405	-3.08416	0.00165776
	AK022058			2.69033	0.0139174		AF370399	CXCL3	chemokine (C-X-C motif) ligand 3	3.84032	0.0201365		AK097991			1.69087	0.00233369	1.43019	0.0116688
	AK022088			2.68414	0.00247615		AF461900	CPSF4L		1.75229	0.00826758		AK127766			1.86844	0.00338425	1.31154	0.0404655
	AK022213			1.06282	0.0474654		AI792523			-1.16972	0.0169136		AK129520	C2CD2		1.82041	0.0307026	1.95996	0.00083199
	AK023887			1.44478	0.0204921		AK001094			-2.20214	0.00315974		AK129895	LOC100507663		3.90211	0.00388977	2.97399	0.0386466
	AK027583	UNC80		2.69972	0.0435398		AK022255	PMEL		2.14093	0.0350709		AK131413	LOC642980		-2.27931	0.00648446	-1.6066	0.00156147
	AK074630			1.45501	0.000917763		AK026323			1.24499	0.0461762		BC008131	LOC142937		2.34984	0.00209559	1.84986	0.0217037
	AK090664	LOC729680		1.40684	0.0229841		AK057458			-2.28241	0.0253077		BC010926	HIST1H4H		-3.44377	0.0238662	-4.26232	0.000976399
	AK091302			1.40287	0.0276248		AK074459	SLC26A5		1.61815	0.0310777		BC015320	PRO0628		1.79738	0.00213027	1.79005	5.662e-05
	AK092445	LOC100132014		1.08696	0.00183794		AK090403	MSS51		1.25261	0.00157784		BC063316	FBXL17		1.84461	0.0200561	2.43574	0.0418573
	AK096194	LOC100131150		1.13893	0.0287609		AK091013	ZNF432	zinc finger protein 432	-1.27527	0.00355374		BC069659			1.43288	0.0334453	1.02926	0.00437392
	AK096649			1.20717	0.0235957		AK091571			1.49483	0.00435286		BX647090	SMCR6		2.30458	0.00730649	2.3555	0.00147007
	AK096807			1.78588	0.0203996		AK091759	TGFB1	transforming growth factor beta 1	-2.64546	0.0169821		CU457294	SNORA16B		3.05003	0.00947566	1.37476	0.0486959
	AK096941	C5orf56		2.2352	0.022109		AK093004	DMBT1	deleted in malignant brain tumors 1	-2.62867	0.00159296		DQ786257			1.43168	0.00861471	1.01038	0.0174271
	AK097098			1.72979	0.00823156		AK094853	QPCT	glutaminyl-peptide cyclotransferase	2.73179	0.00108686		DW407923	SCARNA23		2.62235	0.00085449	1.95087	0.0158817
	AK098207			2.05157	0.0127434		AK096102			-1.92449	0.0014706		ENST00000008876	MAPK8IP2		-1.86067	0.0403779	-1.69983	0.0185456
	AK098403	LOC100131170		-2.17302	0.00359052		AK096235	lnc-CTBP2-1		1.92278	0.000279257		ENST00000238831	YIPF4		1.05576	0.026562	1.64758	0.00672177
	AK123926	LOC256880		1.39564	0.0208639		AK096897	lnc-CLEC4D-1		-1.42165	0.010394		ENST00000264833	OLFM2		-1.40288	0.0368728	-1.09824	0.0421993
	AK124533	LOC100131180		-2.2106	0.0453532		AK097143			-1.21516	0.0231168		ENST00000272233	RHOB		-2.14258	0.00375081	-1.55413	0.00146431
	AK125166	LOC441268		-1.08739	0.0282238		AK097323	TINCR	tissue differentiation-inducing non-protein coding RNA	-3.11887	0.00196906		ENST00000301031	SPATA33		-1.85286	0.0111992	-1.47564	0.00420163
	AK125720	LOC100128001		1.85939	0.0169321		AK097358	LAMC1	laminin, gamma 1 (formerly LAMB2)	1.59651	0.00248802		ENST00000339381	TAS1R3		-2.24757	0.00475295	-1.83045	0.00988869
	AK126136	AKNA		1.58592	0.0321607		AK098235	PDE8A		-1.18251	7.9804e-05		ENST00000361390	ND1		-1.53281	0.000652274	-1.20988	0.00474738
	AK126439	LOC100131929		1.35572	0.0254087		AK098514	MARVELD3		1.63568	0.0258124		ENST00000366704	OBSCN		2.63278	0.00542146	1.68295	0.0363183
	AK126671	FLJ44715		1.16574	0.0360784		AK123323	DRC1	dynein regulatory complex subunit 1	1.18059	0.0356312		ENST00000367808	BLZF1		-1.01079	0.00742027	-1.26473	0.00225497
	AK126787	ERV18-1		-1.91225	0.0222289		AK124300	lnc-QRSL1-2		1.59224	0.0496754		ENST00000375353	TMEM255B		-4.26285	0.00110757	-4.03424	0.00013153
	AK127068	LOC100131101		1.47432	0.0412468		AK124496	lnc-GMDS-2		-2.33038	0.00779553		ENST00000378392	ANKEF1		-3.93954	0.0270122	-4.46447	0.0022922
	AK127417			1.50335	0.0056679		AK124758			-1.29249	0.0447695		ENST00000380201	DDRGK1		1.09738	0.0192966	1.36894	0.0204237
	AK127655	SECISBP2		2.66754	0.000930746		AK125905	SNORD37	small nucleolar RNA, C/D box 37	2.72154	0.0332568		ENST00000382881	ZMYM2		2.12691	0.0404377	1.54256	0.0247229
	AK127669	LOC100130597		1.99195	0.00830797		AK126237	lnc-NR5A2-1		1.18719	0.021374		ENST00000390547			-4.54385	0.00807607	-4.44581	0.00174237
	AK127916	LOC100129408		1.86519	0.0467124		AK126643	VIT		1.62786	0.00542842		ENST00000392645	ATXN2		3.80109	0.00428374	3.6456	0.00301109
	AK129565			2.98614	0.00174155		AK128708	TRIM5	tripartite motif containing 5	-1.79723	0.0112042		ENST00000394157	PSEN1		-1.05298	0.0221074	-1.27352	2.41654e-05
	AK129626	LOC100507445		2.4645	0.00343501		AK129545	ZNF808	zinc finger protein 808	-1.4314	0.00106822		ENST00000394607	ELOVL6		1.43302	0.0132867	1.45676	0.0318933
	AK130248	LOC100129233		1.12051	0.0090995		AK129633	FETUB	fetuin B	-4.52226	0.0014684		ENST00000402468	C1GALT1		-1.11747	0.0428821	-1.34519	0.000349797
	AK130265			1.01434	0.00975856		AK130290	SDIM1		3.49229	0.0012822		ENST00000405223	PLEKHH2		2.01547	0.00313709	1.20951	0.0222472
	AK130276			1.69342	0.00130786		AK130567	CASK		-1.38828	0.00122594		ENST00000409401	DIS3L2		1.36079	0.0257784	1.13422	0.0226256
	AK130387			1.40809	0.0177293		AK130915			1.70942	0.00165261		ENST00000412431	CSNK1A1		-1.23346	0.00754478	-1.36107	0.0056459
	AK130794			2.49983	0.00234802		AK130923	lnc-RPL19-1		2.05953	0.00189446		ENST00000412639	LOC102724571		-1.99392	0.014027	-1.86864	0.00425347
	AK304854			3.31242	0.00678328		AK130928	SNORD1C	small nucleolar RNA, C/D box 1C	1.81643	0.00324186		ENST00000415205	OGFRP1		-2.42406	0.0168633	-2.61607	0.020451
	AL137361			-1.44765	0.00111156		AK131268	lnc-ANP32A-3		-1.42631	0.0241105		ENST00000415536	LOC102723946		-5.14946	0.0175237	-2.40687	0.0191042
	AL359570	LOC100506282		2.73588	0.00671531		AK131474	AZGP1P1	alpha-2-glycoprotein 1, zinc-binding pseudogene 1	1.62509	0.00775539		ENST00000416186			1.27651	0.0360213	1.49483	0.00435286
	AL832677	N4BP2L1		3.17679	0.00668646		AK131514	lnc-AC112512.1-1		1.51378	0.00703256		ENST00000416576			-1.50987	0.029442	1.32791	0.0490757
	AY358248	LOC100131541		4.42567	0.0011472		AK293975	HRNR		1.64531	0.0211495		ENST00000417112	LOC102723721		-3.70222	0.0204614	-3.61805	0.00107792
	BC001407	SLC25A16		1.3801	0.0131617		AL110203			1.39055	0.0123849		ENST00000419836			-1.62046	0.00154963	-1.10357	0.0161578
	BC005372	MGC12488		2.25353	0.0220622		AL136554	RPS15AP10	ribosomal protein S15a pseudogene 10	1.22693	0.0112061		ENST00000420492			-1.37386	0.0191596	-1.65371	0.0120111
	BC017961	LRIG2		1.00607	0.0324992		AL137458	ZNF765		-2.9323	0.0016485		ENST00000420693			2.27639	0.0320681	1.77667	0.0420515
	BC030809	LOC641510		2.68053	0.00238993		AL359592	PHACTR3		-3.46208	0.0293099		ENST00000422682			-2.85221	0.0321769	-3.1562	0.000657891
	BC035659	HCP5B		1.70977	0.0361889		AL713682			-2.10735	0.00882987		ENST00000423380			1.6479	0.0269388	1.31008	0.0148987
	BC037956	TRIP12		1.30154	0.0355452		AY358662	lnc-C14orf166B-3		-1.50479	0.0211125		ENST00000423476			-2.00553	0.038107	-1.7128	0.00258302
	BC065041	PLB1		-3.72016	0.00352371		AY358807	AGAP6	ArfGAP with GTPase domain, ankyrin repeat and PH domain 6	1.1748	0.0451571		ENST00000424306			1.68431	0.00696767	1.76562	0.0481613
	BC066989			1.22705	0.040809		AY726562			-1.57631	0.001603		ENST00000424569			-1.38409	0.00561169	-1.11888	0.00075982
	BC071853	GREB1		-1.15035	0.0151893		BC004943	KLRG2	killer cell lectin-like receptor subfamily G, member 2	1.16798	0.0161057		ENST00000424684			-1.72759	0.0404401	-1.54821	0.00415624
	BC104430			3.19913	0.04787		BC015643			-1.97944	0.00012572		ENST00000427188			-2.96276	0.00232708	-1.88353	0.0232631
	BC112254	HIST1H2AI		1.76416	0.00490342		BC017346	MIR4511	microRNA 4511	1.94317	0.00379774		ENST00000429208			-1.43919	0.0334856	-1.77642	0.0418168
	BE172294	SNORD9		-1.55099	0.0312987		BC026272	lnc-CILP-1		2.58695	0.00556407		ENST00000432423			-2.36622	0.00397361	-1.4701	0.00672623
	BG944179	SNORD8		1.13401	0.024972		BC028180	TUFT1		-2.0797	0.00981417		ENST00000432783			1.6494	0.0152952	1.92503	0.00282392
	BG987537	SNORA10		1.28431	0.0203395		BC038429	lnc-C1QBP-1		1.64657	0.031193		ENST00000436469			-3.53395	0.0128575	-2.81918	0.00105464
	BQ934349			1.61823	0.0251038		BC038847	MAGI1-AS1	MAGI1 antisense RNA 1	-1.52291	0.0477336		ENST00000437243			1.16302	0.00759632	2.301	0.0165139
	BX092453			1.00733	0.0317376		BC045716	RGAG4	retrotransposon gag domain containing 4	-1.24425	0.0104571		ENST00000437504	ANKEF1		-2.3239	0.00152302	-2.1839	0.00346973
	BX648392			1.10992	0.0270528		BC048301	ABCA13	ATP binding cassette subfamily A member 13	2.12044	0.000417777		ENST00000438158			-7.22795	0.000522869	-5.24653	0.00219138
	DB321672			1.37772	0.0389322		BC060765	LIMCH1		-1.76607	0.00123139		ENST00000438331	ANXA11		1.01863	0.049325	2.25005	0.0240425
	DB461001			1.97369	0.00755221		BC062331	REL		1.71813	0.00239701		ENST00000438342			-1.33364	0.0060702	-1.29827	0.0052761
	DQ516750			1.59823	0.0311142		BC108702	MIR100	microRNA 100	2.56983	0.0304063		ENST00000438538	LOC102723946		-4.95997	0.0248876	-3.21955	0.00710003
	DQ516783			1.57158	0.00650685		BC109228			-1.32851	0.00446751		ENST00000439215			-1.25283	0.0257093	-1.26945	0.000336962
	DQ883656			-1.52511	0.0021815		BC110990	lnc-ITGA2-1		-2.55888	0.00336864		ENST00000443593			-2.4024	0.0320357	-1.40638	0.040163
	ENST00000253407	C1QL1		1.42805	0.00588823		BE972465	TAC3		1.64785	0.026691		ENST00000443965			-1.72922	0.00612137	-1.9851	0.0468053
	ENST00000262160	SMAD2		1.94042	0.00998421		BG182803	P2RY6		-2.76132	0.00643348		ENST00000447680			1.04687	0.0118827	1.01039	0.0412799
	ENST00000269197	ASXL3		-1.13482	0.0480529		BG205415	USP45		1.63776	0.0193579		ENST00000448580			2.16735	0.0388382	1.52316	0.0425249
	ENST00000294161	TTC9C		1.5992	0.0223608		BM917410			1.60441	0.0372233		ENST00000449712	LINC00704		-1.87061	0.0157171	-1.7229	0.00431765
	ENST00000298715	VWA2		1.10797	0.0439662		BQ029156			1.48428	0.0499847		ENST00000451663	ANKRD20A11P		-4.18724	0.000932732	-4.23546	0.00131597
	ENST00000319406	LCLAT1		1.52033	0.0214897		BQ719082	lnc-NCOA3-11		-1.98177	0.0166251		ENST00000453688			-1.18608	0.030589	-1.49169	0.0274758
	ENST00000344312	STARD13		2.03743	0.0273712		BU171032	SCARNA16	small Cajal body-specific RNA 16	-1.31238	0.0126417		ENST00000454116			-4.97935	0.00211425	-5.11609	5.07808e-05
	ENST00000346693	CD99L2		1.25378	0.0399645		BU963192			-1.3446	0.00074884		ENST00000455434			1.19139	0.0193961	1.29923	0.0416301
	ENST00000359193	HIST1H2AG		-1.4515	0.0381664		BX248747			-1.43512	0.00571402		ENST00000455995			-1.33182	0.0139977	-1.05465	0.00762504
	ENST00000367469	SASH1		1.55106	0.0372531		BX647890			-1.76984	8.35398e-05		ENST00000456535			-3.70059	0.0366876	-3.42233	0.00214921
	ENST00000368681	ILF2		1.43543	0.0356448		CD050382	TPM3P9	tropomyosin 3 pseudogene 9	-2.00642	0.00142661		ENST00000458154			-2.43958	0.0115143	-2.03683	0.0476875
	ENST00000369053			1.42343	0.0400171		CR936830	C2CD2L	C2CD2-like	-1.65936	0.0116967		ENST00000463343	SF1		1.83895	0.00450351	1.34541	0.000757401
	ENST00000369494	ATP1A1		2.86164	0.0446645		DA144211	RNF19B	ring finger protein 19B	-2.20124	0.00336031		ENST00000466213	SFPQ		1.08705	0.00503661	1.04382	9.03027e-05
	ENST00000369578	ZNF292		1.51757	0.00629151		DB066855	SNORD126	small nucleolar RNA, C/D box 126	2.71049	0.0131419		ENST00000466831	SPATA13		1.82775	0.00684827	1.38219	0.000609324
	ENST00000369703	CFAP58		1.19926	0.00415108		DB080651	lnc-LAMC2-1		2.90467	0.00961665		ENST00000467997	PACRGL		1.20257	0.047507	1.499	0.000411971
	ENST00000371727	EPS15		1.14113	0.0333057		DB304787	CXCL1	chemokine (C-X-C motif) ligand 1 (melanoma growth stimulating activity, alpha)	2.54775	0.0249928		ENST00000470598			1.21961	0.0171127	1.21366	0.0126476
	ENST00000372450	SZT2		1.60417	0.0321967		DQ516748			2.04627	0.00448476		ENST00000471857			-1.39161	0.00168323	-1.33391	0.00511355
	ENST00000373248	AIFM2		1.12399	0.0104786		DQ883669			-1.47198	0.0102497		ENST00000473333			2.08882	0.00435876	1.55757	0.00219715
	ENST00000375838	DNAJC16		1.66355	0.0337821		ENST00000254810	BIN3-IT1	BIN3 intronic transcript 1	1.91719	0.00436344		ENST00000473357	SLC2A11		1.40251	0.0136949	1.35962	0.00866161
	ENST00000376332	CHRDL2		-1.00101	0.0368088		ENST00000257572	lnc-FER1L6-1		-4.53417	0.000505255		ENST00000473756			-2.74376	0.0345421	-1.76537	0.0111535
	ENST00000376484	TLE1		1.79691	0.019637		ENST00000267814			-2.35329	0.00559338		ENST00000476484	FAM120AOS		-1.20707	0.0332769	-1.31452	0.00287638
	ENST00000377547			2.40989	0.0141718		ENST00000267970	SRPRB	signal recognition particle receptor, B subunit	-1.18286	0.01166		ENST00000478301			4.03287	0.000758154	2.80858	0.00967596
	ENST00000379253	SAT1		1.09847	0.0322174		ENST00000276974	TAS1R3		-1.83045	0.00988869		ENST00000478672			1.39255	0.0040951	1.21766	0.00566002
	ENST00000379319	C1orf159		1.0041	0.0383653		ENST00000284061			2.46408	0.006136		ENST00000479351			1.75489	0.0202497	1.8292	0.00610902
	ENST00000380799	SNAPC3		1.34554	0.033955		ENST00000287594	IMMT		1.88942	6.40325e-05		ENST00000479981			-1.9155	0.00152411	-1.65169	0.00307621
	ENST00000383771	NEK10		-1.59227	0.022551		ENST00000296615			-1.35391	0.0288098		ENST00000485040	POGZ		2.18715	0.00556574	1.46122	0.00404043
	ENST00000388995	FAM83G		-1.58917	0.00851754		ENST00000299512	HIST1H2BD		-3.0415	0.0115349		ENST00000485364	NOL4L		-4.51406	0.0018602	-4.31056	0.00162766
	ENST00000390318			-1.24943	0.0476449		ENST00000300992	lnc-BBS12-1		3.02139	0.0079669		ENST00000487412	STARD13		3.0177	0.000723501	2.09313	0.0064515
	ENST00000390362			-1.60265	0.028655		ENST00000312918	SNORA16B		1.37476	0.0486959		ENST00000492051			1.20255	0.00772746	1.35027	0.00420213
	ENST00000390467			1.20626	0.0407181		ENST00000314088	RGS16	regulator of G-protein signaling 16	-3.44588	0.000240676		ENST00000492981			-2.17289	0.00827187	-1.4869	0.0348137
	ENST00000394156	CDH11		2.04659	0.00753206		ENST00000316506			-1.81069	0.000992726		ENST00000497246			1.67895	0.0486211	3.5738	0.0120382
	ENST00000397102	SEC13		1.22108	0.00201174		ENST00000317419	CYP2S1	cytochrome P450, family 2, subfamily S, polypeptide 1	-2.59487	0.00169142		ENST00000504935			1.502	0.00434671	2.17158	0.0304404
	ENST00000399581	CHMP1B2P		1.14712	0.0236008		ENST00000324142	HS6ST3	heparan sulfate 6-O-sulfotransferase 3	-1.73474	0.0362223		ENST00000506769	LOC101927280		-1.93687	0.032919	-2.08452	0.0354535
	ENST00000402115	LOC100129603		-1.50224	0.0139997		ENST00000324799	B3GALT5-AS1	B3GALT5 antisense RNA 1	1.2788	0.0231002		ENST00000506911			1.0188	0.0132558	1.30675	0.00275072
	ENST00000403537	THUMPD2		1.11739	0.0189953		ENST00000326071	lnc-STIM2-3		1.94645	0.0469753		ENST00000507639	LOC100506827		-2.24679	0.00688825	-1.53401	0.00472214
	ENST00000404008	USP42		1.59374	0.0332477		ENST00000327381	TMEM255B		-4.03424	0.00013153		ENST00000509709	ARHGAP24		1.6364	0.0171609	1.05394	0.0340456
	ENST00000405961	DAAM2		1.03074	0.0125154		ENST00000328429	DMXL1	Dmx-like 1	-1.1816	0.00488349		ENST00000509729			-1.3087	0.0130968	-1.15362	0.0145229
	ENST00000406297	AAK1		1.81126	0.0129898		ENST00000331569	SERP2	stress-associated endoplasmic reticulum protein family member 2	1.98611	0.0224724		ENST00000510083	RNASET2		-1.73245	0.0228259	1.18985	0.0425291
	ENST00000411581			-1.50904	0.0458661		ENST00000334003	SEC31A	SEC31 homolog A, COPII coat complex component	-1.80015	0.00274879		ENST00000510150			-2.93589	0.0285664	-2.265	0.049577
	ENST00000411605	LINC00159		1.91842	0.0392355		ENST00000334118	ABHD17C	abhydrolase domain containing 17C	1.62915	0.0125895		ENST00000512067	LINC01021		-2.79897	0.019416	-3.6315	0.000341325
	ENST00000411800			1.95449	0.0213845		ENST00000338325	ABI3BP	ABI family, member 3 (NESH) binding protein	3.49586	5.15298e-05		ENST00000513313	LINC01060		-1.93735	0.0197508	-1.31387	0.0341557
	ENST00000413185	LOC101927043		1.04016	0.0485099		ENST00000339037	XLOC_l2_009140		2.2445	0.0153472		ENST00000514255	LINC01021		-2.64296	0.0267007	-3.73115	0.000531358
	ENST00000413385			1.22823	0.0450946		ENST00000342409	STC2	stanniocalcin 2	-4.68904	0.00956334		ENST00000514844	LINC01021		-1.49903	0.0460391	-1.88489	0.007901
	ENST00000414654			1.6841	0.00316649		ENST00000343526	MIR3119-2	microRNA 3119-2	1.63281	0.00910397		ENST00000515519	LOC255187		-1.30877	0.00750288	-1.78426	0.0121009
	ENST00000415356			1.89236	0.0197688		ENST00000355722	lnc-ADAM2-4		1.39158	0.00807817		ENST00000517910			-2.58355	0.00741477	-2.16435	0.0161916
	ENST00000416145	LINC00310		1.53094	0.0290617		ENST00000356128			1.21698	0.0123682		ENST00000518968			-1.48815	0.0086877	-1.2282	0.0325201
	ENST00000417252			-1.28245	0.038676		ENST00000356725			-1.16947	0.000363244		ENST00000519412			-3.06096	0.000228392	-1.79541	0.0455634
	ENST00000417510			-1.55114	0.032447		ENST00000359872			-1.63313	0.00267603		ENST00000520239			-1.65309	0.0125083	-1.18901	0.0257754
	ENST00000419275	PPIAL4G		1.99681	0.0329404		ENST00000361681			-2.27572	0.00315446		ENST00000520696			1.5621	0.0258348	1.33788	0.0367938
	ENST00000419695			1.7129	0.00466432		ENST00000366583	ISG20	interferon stimulated exonuclease gene 20kDa	1.76757	0.0179678		ENST00000522356			-3.22836	0.0170038	-3.44218	0.00871543
	ENST00000421624			-1.66806	0.0101606		ENST00000367368			1.36355	0.0146102		ENST00000523110			-3.3178	0.0311207	-2.76494	0.0256954
	ENST00000421696			-2.02009	0.0329088		ENST00000367652			2.05506	0.00143699		ENST00000524336			-2.01442	0.011459	-1.62069	0.0263601
	ENST00000422410			-1.2228	4.34363e-05		ENST00000368053	ZNF132	zinc finger protein 132	-1.17082	0.000647568		ENST00000526091	LOC101928921		-2.03035	0.0190991	-1.81321	0.0461679
	ENST00000422996	LOC100506474		1.21057	0.0181893		ENST00000368555			-2.46969	0.0114607		ENST00000528663	CYHR1		-1.29038	0.00874618	-1.479	0.00180022
	ENST00000423408			1.02165	0.0390744		ENST00000368774	PCAT18	prostate cancer associated transcript 18 (non-protein coding)	1.86445	0.0353908		ENST00000529088			2.35873	0.0076923	1.36355	0.0146102
	ENST00000423796			-1.079	0.0440491		ENST00000369167	BMPER	BMP binding endothelial regulator	-1.55743	0.0240484		ENST00000530572			-2.52469	0.00321419	-1.51655	0.0252062
	ENST00000424931			-1.50363	0.0195286		ENST00000369232			-1.9392	0.000178528		ENST00000532768	LOC102724496		-1.0543	0.00437805	-1.29444	0.00190297
	ENST00000425895			-2.18437	0.00433356		ENST00000370217	lnc-GALC-3		-1.70123	0.0111243		ENST00000537175			-1.2486	0.0143844	-1.39438	0.000104079
	ENST00000426067			1.34245	0.022916		ENST00000370562			-1.31527	0.00836484		ENST00000537589	CEP68		3.52231	0.00225265	1.58592	0.00116061
	ENST00000426911			-1.05383	0.0325524		ENST00000371958	lnc-EIF2D-1		-1.52891	0.0212139		ENST00000540982			1.08943	0.0180914	1.46056	0.0394697
	ENST00000427108	LINC01473		1.47217	0.0214514		ENST00000373401	ZG16B	zymogen granule protein 16B	-1.18544	0.0199915		ENST00000549470			-1.73352	0.0242251	-2.21668	0.0476321
	ENST00000427719			1.24106	0.0208911		ENST00000373413	PACERR	PTGS2 antisense NFKB1 complex-mediated expression regulator RNA	2.33249	0.00471377		ENST00000552477			-1.30619	0.0171181	-1.49273	0.00402856
	ENST00000428954			1.47739	0.0294278		ENST00000373851	ATG5		-1.26427	0.0154792		ENST00000553381	YLPM1		-1.50923	0.0050421	-1.70851	0.000615555
	ENST00000428976			1.03935	0.0437363		ENST00000374768	SMG6	SMG6 nonsense mediated mRNA decay factor	-1.17263	0.00102341		ENST00000554261			-2.16478	0.00147502	-2.04588	0.00223248
	ENST00000430078	FLJ27255		-1.31644	0.00322087		ENST00000375290	MIR3914-2	microRNA 3914-2	1.33058	0.0303091		ENST00000554305			-5.71008	0.00121012	-4.58969	0.00302908
	ENST00000430387			2.71583	0.00246945		ENST00000378725			1.77667	0.0420515		ENST00000556405			-3.48691	0.0298421	-2.92017	0.0304488
	ENST00000430825	LMBR1		1.63058	0.0115211		ENST00000379010	PAQR3		-1.8839	0.00914383		ENST00000561287			3.00543	0.00169495	1.60743	0.0442671
	ENST00000431518			1.04628	0.0425828		ENST00000382824	lnc-KPNA4-1		1.48172	0.0313524		ENST00000563631			1.8954	0.0130686	2.3417	0.0116978
	ENST00000431596			1.49928	0.0495317		ENST00000382990	LINC00842	long intergenic non-protein coding RNA 842	-1.70387	0.047079		ENST00000565156	BMS1P20		-1.24521	0.0190822	-1.49434	0.00964276
	ENST00000432711			-1.6508	0.0269212		ENST00000383657	STX7	syntaxin 7	-1.45506	0.0187053		ENST00000565670			-3.60831	0.00060414	-3.64999	0.000105921
	ENST00000434596			1.26065	0.0241335		ENST00000388967	lnc-SHPRH-2		-1.42771	0.0259977		ENST00000566876			-6.26448	0.00219677	-5.31442	0.00266636
	ENST00000435805	ZNF37BP		1.24272	0.0320232		ENST00000390296	MPL	MPL proto-oncogene, thrombopoietin receptor	1.25429	0.0495774		ENST00000566986			1.67702	0.0127157	1.87085	0.0139856
	ENST00000436430			1.02577	0.0208537		ENST00000390430			2.55009	0.0372488		ENST00000567409	ITGAX		-3.37423	0.00872043	-1.86619	0.0269995
	ENST00000436473			1.26163	0.0291586		ENST00000390440	ZNF563		-1.84216	0.000428659		ENST00000567721	LOC102723786		1.32819	0.0287253	1.09599	0.0495457
	ENST00000438416			1.90786	0.0021168		ENST00000390451	lnc-AF131215.2.1-1		-2.36396	0.00760681		ENST00000568345			1.23966	0.035697	1.47826	0.044442
	ENST00000438699	LOC403323		2.01245	0.00167426		ENST00000390455	SYT7		-2.02156	0.00483207		ENST00000573382	LOC101929726		-3.07852	0.000158269	-3.01898	0.019528
	ENST00000438824			1.20947	0.0319193		ENST00000390468	TRMT1L		-1.46568	0.00367182		ENST00000575568			-1.45383	0.00889317	-1.75021	0.00241968
	ENST00000439593	DONSON		1.73833	0.00447683		ENST00000390549	SNAR-B2	small ILF3/NF90-associated RNA B2	-1.32996	0.00318527		ENST00000576332			1.9576	0.0441955	2.05506	0.00143699
	ENST00000440358			-1.95252	0.0249139		ENST00000390556			1.55517	0.0413919		ENST00000581019			2.19599	0.00678206	1.56132	0.0104966
	ENST00000440978	EBF3		1.37919	0.0109223		ENST00000390622			-2.19053	0.0432218		ENST00000584807	ESP33		-2.03936	0.0427263	-1.1134	0.0408189
	ENST00000441283			-1.24029	0.049958		ENST00000391394	RNA28S5	RNA, 28S ribosomal 5	-4.3449	0.000434793		ENST00000605188			-1.22411	0.000351719	-1.19002	0.0321337
	ENST00000441568			-3.10826	0.000659881		ENST00000391405			-1.77642	0.0418168		ENST00000606068			-3.16531	0.00573904	-2.12279	0.0387147
	ENST00000441617	MIR4500HG		1.35944	0.012949		ENST00000391611	SOSTDC1	sclerostin domain containing 1	1.34967	0.0182919		ENST00000607355			-2.17833	0.0271544	-1.54019	0.0241975
	ENST00000441665			-1.01812	0.0430608		ENST00000391700	SLC7A11		-1.91666	0.0161459		ENST00000608155	LOC100507520		1.79801	0.0476142	1.01922	0.00650616
	ENST00000442753			-2.63235	0.00954056		ENST00000394243			2.70136	0.012819		ENST00000608605			2.47296	0.00455467	1.8637	0.0109059
	ENST00000443445			1.68917	0.0100469		ENST00000394884	SYNCRIP	synaptotagmin binding, cytoplasmic RNA interacting protein	-1.36297	0.00094101		ENST00000612592			2.04745	0.0135024	1.56037	0.0198199
	ENST00000443688			1.81917	0.0393684		ENST00000394891	IL1A	interleukin 1 alpha	3.47719	0.0184277		ENST00000613959	ACTR3C		1.42692	0.00724182	1.21235	0.0472055
	ENST00000444130			2.62428	0.00786834		ENST00000395991	GJA9	gap junction protein alpha 9	-1.76222	0.00995429		ENST00000615339	BCOR		1.01398	0.00703597	1.81584	2.92506e-05
	ENST00000444196			1.61782	0.0184373		ENST00000396184	BMS1P20		-1.49434	0.00964276		ENST00000615716			-1.19987	0.0210086	-1.33447	0.00307122
	ENST00000444482			1.12321	0.040881		ENST00000397064	lnc-NT5DC3-3		1.64424	0.0398078		ENST00000620237	DUXAP10		-1.12167	0.0124777	-1.43815	0.000627417
	ENST00000444871	LOC100130502		-1.06876	0.0289383		ENST00000397648	BCAR1		-1.2202	0.0102633		ENST00000621052			-2.2119	0.0109953	-2.20214	0.00315974
	ENST00000445072			1.50796	0.0075717		ENST00000397671	lnc-BHLHE41-2		2.0859	0.007102		ENST00000621154			-1.19282	0.00749055	-1.43512	0.00571402
	ENST00000446169			1.31208	0.0271211		ENST00000397864	FAM21A		-2.31208	0.00167655		HW531573			1.93043	0.0254704	2.24622	0.0015748
	ENST00000447012	NAIP		2.20871	0.00519606		ENST00000398190	HCN3	hyperpolarization activated cyclic nucleotide gated potassium channel 3	-1.38232	0.0125195		lnc-AC002365.1-1:1	lnc-AC002365.1-1		1.77703	0.0205455	1.69147	0.0193849
	ENST00000447784	LINC00408		1.83595	0.00974066		ENST00000398760			-1.614	0.00279454		lnc-AC069257.9.1-4:16	lnc-AC069257.9.1-4		-1.25389	0.0172133	-1.0138	0.00922355
	ENST00000447937	TTTY14		1.40859	0.0453848		ENST00000399333	L3MBTL1		-2.63213	0.0175875		lnc-AC110373.1-6:1	lnc-AC110373.1-6		-1.84855	0.00414714	-1.48704	0.0206107
	ENST00000448804			-1.27034	0.0060575		ENST00000400546	PYROXD2	pyridine nucleotide-disulphide oxidoreductase domain 2	3.29349	7.53804e-05		lnc-ACTBL2-1:1	lnc-ACTBL2-1		2.65989	0.0124612	3.39884	0.00278136
	ENST00000449463			1.17946	0.0328639		ENST00000404100	PRICKLE1		-1.87238	0.0152042		lnc-BDKRB1-1:1	lnc-BDKRB1-1		-3.25207	0.00252361	-1.3101	0.0371682
	ENST00000449673			-1.43408	0.0382395		ENST00000406451	LOC101928406		1.89078	0.0325082		lnc-BEST4-1:2	lnc-BEST4-1		-1.6544	0.0318019	-1.5658	0.0226861
	ENST00000450310			1.4101	0.00928808		ENST00000407656	SNAR-A3	small ILF3/NF90-associated RNA A3	-1.25258	0.0101997		lnc-BHLHE41-2:12	lnc-BHLHE41-2		1.62815	0.0415207	2.0859	0.007102
	ENST00000450811			1.87309	0.00981752		ENST00000409139	EFCAB13		1.39544	0.0289369		lnc-BHLHE41-2:7	lnc-BHLHE41-2		1.36489	0.0117334	1.19324	0.00431523
	ENST00000451609			-1.39705	0.000906813		ENST00000409456	CXCL2	chemokine (C-X-C motif) ligand 2	2.66587	0.0267009		lnc-C12orf39-1:2	lnc-C12orf39-1		2.27431	0.0200272	2.05493	0.00031375
	ENST00000451766	LOC101927851		-1.05465	0.0291993		ENST00000411475	MLLT11	myeloid/lymphoid or mixed-lineage leukemia; translocated to, 11	-1.61874	0.0154228		lnc-C16orf13-2:1	lnc-C16orf13-2		1.53489	0.00980523	1.05291	0.0109773
	ENST00000452722	CADM1		-1.00234	0.0251921		ENST00000411576	lnc-SRBD1-1		1.93064	0.00590837		lnc-C16orf88-1:3	lnc-C16orf88-1		3.77696	0.0109979	2.86119	0.0137423
	ENST00000453012			-1.66722	0.0118412		ENST00000412197	TLR4		-1.91532	0.0132042		lnc-C1orf133-1:1	lnc-C1orf133-1		-1.30372	0.0452243	-1.13454	0.0450418
	ENST00000453322	LOC101927383		-1.74291	0.011917		ENST00000412424	lnc-AP3M1-1		1.86299	0.00978242		lnc-C1QBP-1:1	lnc-C1QBP-1		1.50275	0.0150871	1.64657	0.031193
	ENST00000453367			-1.30035	0.00237313		ENST00000412501	lnc-TFEC-2		-1.65153	0.00246849		lnc-CD33-1:1	lnc-CD33-1		-2.00383	0.00437273	-1.06065	0.0087872
	ENST00000453638	LOC647264		1.55913	0.01387		ENST00000412709	ARHGAP23		-1.82521	0.00805271		lnc-CEP170-4:1	lnc-CEP170-4		2.18622	0.0104674	1.22737	0.00750287
	ENST00000453673			-1.02167	0.00828924		ENST00000412797	ZNF28	zinc finger protein 28	-3.18497	6.3175e-05		lnc-CHURC1-FNTB-1:1	lnc-CHURC1-FNTB-1		1.42169	0.0386044	1.46774	0.0435322
	ENST00000453866			-1.95916	0.0113905		ENST00000413066			1.31008	0.0148987		lnc-CLGN-2:1	lnc-CLGN-2		3.14609	0.00517345	1.61869	0.0209959
	ENST00000454470	LINC00702		-2.82731	0.0345758		ENST00000414870			-1.36513	0.00332809		lnc-CLVS1-2:1	lnc-CLVS1-2		1.58776	0.0383617	2.338	0.0187223
	ENST00000455309	LOC101928173		-2.97718	0.046358		ENST00000415836			1.62896	0.0368151		lnc-CPT2-1:1	lnc-CPT2-1		-4.05519	0.00307892	-4.09974	0.000425037
	ENST00000455583			1.21338	0.0380787		ENST00000415894	PPP1R14B	protein phosphatase 1, regulatory (inhibitor) subunit 14B	-1.54472	0.000678404		lnc-CYorf15A.1-1:1	lnc-CYorf15A.1-1		1.5984	0.0269603	1.80398	0.0203076
	ENST00000456537			-1.01875	0.0279013		ENST00000416673	lnc-CRYL1-1		1.94238	0.0229356		lnc-DBN1-2:2	lnc-DBN1-2		1.56819	0.0186104	1.34774	0.000369354
	ENST00000457084			1.20935	0.0138563		ENST00000417079			2.7225	0.0457925		lnc-DCTN5-2:1	lnc-DCTN5-2		1.36821	0.0244064	1.87806	0.0266254
	ENST00000457574			1.29807	0.0184972		ENST00000417218	lnc-POLR2B-1		1.53172	0.00415892		lnc-EMILIN2-1:1	lnc-EMILIN2-1		2.58251	0.00877489	2.07637	0.0466381
	ENST00000462503			1.07003	0.00684987		ENST00000418271	SPTBN5	spectrin, beta, non-erythrocytic 5	-2.30352	0.0100084		lnc-FAM120B-3:3	lnc-FAM120B-3		-1.68582	0.04119	-1.19256	0.0315693
	ENST00000462931			1.5987	0.0478317		ENST00000418372	ANKEF1		-4.46447	0.0022922		lnc-FAM3A-1:1	lnc-FAM3A-1		-2.23441	0.0497532	-1.14273	0.0115217
	ENST00000463899	NPL		1.06975	0.0446182		ENST00000418546	lnc-MAP3K9-3		1.45012	0.0227879		lnc-FER1L6-1:2	lnc-FER1L6-1		-3.50484	0.0469139	-4.53417	0.000505255
	ENST00000465880			-1.37908	0.00321106		ENST00000418789			-1.4801	0.0366994		lnc-FKBP2-1:1	lnc-FKBP2-1		-3.68445	0.0359795	-3.47549	0.000608054
	ENST00000475078	SZRD1		1.53524	0.000113204		ENST00000419658	LIMK2		-1.17639	0.0321046		lnc-FKBP2-1:2	lnc-FKBP2-1		-3.65957	0.014911	-3.58437	0.00054528
	ENST00000478088			1.32101	0.0400749		ENST00000420443			2.33058	0.00443433		lnc-FST-1:1	lnc-FST-1		1.91443	0.038197	1.22564	0.0189281
	ENST00000480730	TAPBP		1.81518	0.0191225		ENST00000420566	CXCL14	chemokine (C-X-C motif) ligand 14	-2.3862	0.000839385		lnc-GAS6-2:1	lnc-GAS6-2		-1.44853	0.0351674	-1.65766	0.0147566
	ENST00000488906			1.06362	0.0469375		ENST00000420579	LACTB		-1.61036	0.000293585		lnc-GLDN-3:1	lnc-GLDN-3		1.67829	0.00173517	1.67081	0.00787911
	ENST00000489168			1.37998	0.0456556		ENST00000420601	FCHSD2	FCH and double SH3 domains 2	-1.5217	0.00142277		lnc-GLIPR1-4:1	lnc-GLIPR1-4		1.35363	0.0117189	1.88887	0.029635
	ENST00000489479	FCGR1A		1.25381	0.0259049		ENST00000420865	XLOC_l2_005246		-1.73102	0.00745807		lnc-HDDC2-3:1	lnc-HDDC2-3		1.11716	0.0203954	1.19289	0.0372879
	ENST00000489727			1.20333	0.0320005		ENST00000422415	COBL		-1.6989	0.00267663		lnc-HDDC2-5:2	lnc-HDDC2-5		2.80886	0.00206529	1.72688	0.036225
	ENST00000490720	HLA-J		-1.02246	0.0222302		ENST00000422642	NUDT15	nudix hydrolase 15	-1.61814	0.00370277		lnc-ID1-1:1	lnc-ID1-1		1.39003	0.02391	1.48552	0.000384547
	ENST00000493276			-1.10962	0.0174949		ENST00000422683	CA9	carbonic anhydrase IX	5.14261	0.00522912		lnc-IL4R-1:1	lnc-IL4R-1		1.60719	0.0312838	1.24173	0.00103538
	ENST00000493453	AKAP9		1.80199	0.0288973		ENST00000422833	EPB41L4A-AS1	EPB41L4A antisense RNA 1	1.17046	0.0386887		lnc-IL5RA-6:1	lnc-IL5RA-6		5.23759	0.000409097	3.68942	0.00394964
	ENST00000493650	PCID2		1.17208	0.00176245		ENST00000423440	TSPAN5	tetraspanin 5	-1.57648	1.92354e-05		lnc-ITGB3BP-1:5	lnc-ITGB3BP-1		2.76725	0.0320846	1.60392	0.0296889
	ENST00000494761	LOC101927346		1.54927	0.0432537		ENST00000423581	RARRES1		1.47322	0.00804927		lnc-JAG1-6:1	lnc-JAG1-6		1.53819	0.0283928	1.77854	0.000609346
	ENST00000494861			1.2411	0.0106822		ENST00000424151			-3.04849	2.94156e-05		lnc-JOSD1-1:4	lnc-JOSD1-1		2.69002	0.0057359	1.56372	0.0365549
	ENST00000500117			1.47657	0.0204166		ENST00000424673	FAM25A	family with sequence similarity 25, member A	-2.43592	0.0263217		lnc-KBTBD5-2:2	lnc-KBTBD5-2		2.80431	0.00454779	2.79032	0.0231579
	ENST00000504823	FAM200B		-1.24074	0.00399402		ENST00000425271			2.09932	0.0144939		lnc-KBTBD6-1:1	lnc-KBTBD6-1		2.82106	0.0210147	1.44434	0.00672874
	ENST00000506058			-1.2726	0.00113994		ENST00000425352			2.05352	0.0179201		lnc-KCNE4-1:1	lnc-KCNE4-1		2.61087	0.00110851	3.19362	0.0231438
	ENST00000506292	LOC102724794		1.35382	0.0255028		ENST00000426023	ZNF204P	zinc finger protein 204, pseudogene	2.86785	0.0408592		lnc-KCNMB2-7:1	lnc-KCNMB2-7		2.75857	0.0144417	2.19653	0.00161878
	ENST00000506299			1.83237	0.0394027		ENST00000426413	LINC01305	long intergenic non-protein coding RNA 1305	1.30343	0.0488513		lnc-KLF7-1:6	lnc-KLF7-1		1.86358	0.0048631	2.08477	0.0342722
	ENST00000506431			1.84962	0.00573387		ENST00000426547	XLOC_l2_006812		-2.1561	0.00810731		lnc-KLHL8-1:1	lnc-KLHL8-1		3.14909	0.00233476	1.9305	0.0351802
	ENST00000507987			-1.00375	0.0153278		ENST00000426799			1.8174	0.0176035		lnc-KLRG2-1:1	lnc-KLRG2-1		1.54143	0.0082175	1.06889	0.0194173
	ENST00000509137	FBXO27		-1.36675	0.0444988		ENST00000427292	SNORD27	small nucleolar RNA, C/D box 27	1.85284	0.0134546		lnc-LDLRAP1-1:2	lnc-LDLRAP1-1		1.69835	0.00409938	1.80027	0.0407905
	ENST00000509306			1.16144	0.0357721		ENST00000427868	VTI1A	vesicle transport through interaction with t-SNAREs 1A	-1.41884	0.00278341		lnc-LINC00346-2:1	lnc-LINC00346-2		1.88163	0.0012388	1.57631	0.0240404
	ENST00000509803	LDB2		-1.05305	0.0418402		ENST00000428474	GOLGA3		-1.30626	0.00686389		lnc-LRGUK-1:1	lnc-LRGUK-1		1.52864	0.0394083	2.14071	0.00876975
	ENST00000510416	LOC102724700		1.01063	0.0399424		ENST00000429162	S100A8	S100 calcium binding protein A8	-1.37038	0.044558		lnc-LSMD1-1:2	lnc-LSMD1-1		2.0372	0.0115077	1.47069	0.00408411
	ENST00000510592			1.87643	0.0200162		ENST00000429352			-5.11609	5.07808e-05		lnc-LSR-1:4	lnc-LSR-1		-2.19134	0.000144867	-1.60699	0.0275145
	ENST00000510832	LINC01060		-1.1685	0.0349209		ENST00000430530	ARHGEF35	Rho guanine nucleotide exchange factor 35	-1.46794	0.00560602		lnc-MEGF11-2:1	lnc-MEGF11-2		1.12585	0.0136373	1.03151	0.0136556
	ENST00000511182			-1.1716	0.0231258		ENST00000430550	EFNA5	ephrin-A5	1.44828	0.0013135		lnc-MRPS17-1:1	lnc-MRPS17-1		1.90975	0.0319953	1.692	0.028042
	ENST00000511840			-1.2815	0.0277523		ENST00000431001	LOC100129775		2.19313	0.00167117		lnc-NDFIP1-3:1	lnc-NDFIP1-3		2.61935	0.00388145	2.94637	0.00323709
	ENST00000512546			-1.52238	0.0452073		ENST00000431058	NFKBIZ		1.7384	0.00503267		lnc-NENF-2:1	lnc-NENF-2		2.92309	0.0367107	1.04354	0.0316386
	ENST00000513051			1.14177	0.040543		ENST00000431171	PLEKHH2		1.20951	0.0222472		lnc-NFYB-1:1	lnc-NFYB-1		-3.94268	0.0436772	-3.7224	0.00420016
	ENST00000513711			-1.82912	0.0395201		ENST00000431244	lnc-GNB2L1-1		1.84646	0.0169268		lnc-NKD2-3:1	lnc-NKD2-3		-1.54173	0.032674	-2.11449	0.0228219
	ENST00000513895	LINC00616		1.46815	0.0229189		ENST00000431525	MIR7515HG	MIR7515 host gene	1.51027	0.0443501		lnc-NKD2-3:7	lnc-NKD2-3		-1.74135	0.0164075	-2.10767	0.00542838
	ENST00000514072	IL36RN		1.35529	0.0319811		ENST00000433303	lnc-TP53BP2-1		1.53642	0.0322586		lnc-NOL11-1:1	lnc-NOL11-1		1.58219	0.0398489	1.46377	0.0330645
	ENST00000514769			1.57284	0.00610012		ENST00000433639			2.32521	0.0115746		lnc-NR1D1-1:3	lnc-NR1D1-1		2.22292	0.0270707	1.06583	0.0375542
	ENST00000515199			1.62404	0.00680911		ENST00000433645			1.16517	0.0160663		lnc-PCDH19-1:1	lnc-PCDH19-1		-2.67812	0.0290596	-2.39873	0.0016793
	ENST00000517482			-1.25976	0.0436664		ENST00000433646	OR7G3	olfactory receptor, family 7, subfamily G, member 3	1.45877	0.00042658		lnc-PDZD7-4:3	lnc-PDZD7-4		2.61091	0.0442146	3.10971	0.00428106
	ENST00000517611			-1.10643	0.0413784		ENST00000433732	ZNF850	zinc finger protein 850	-2.22918	0.0089261		lnc-PML-1:1	lnc-PML-1		-1.73461	0.00111099	-1.54965	0.0379495
	ENST00000517917	IKBKB		1.02329	0.0430347		ENST00000433966	MIR4298	microRNA 4298	-1.38345	0.0162757		lnc-POLE2-1:1	lnc-POLE2-1		1.19282	0.0225004	1.0164	0.0145096
	ENST00000518261	XKR4		-1.55574	0.0261103		ENST00000434035			2.12067	0.0495554		lnc-POLR2F-1:1	lnc-POLR2F-1		1.29818	0.0337308	1.14512	0.0364909
	ENST00000519793			1.13414	0.00816		ENST00000434493	LNPEP	leucyl/cystinyl aminopeptidase	-1.53508	0.000268181		lnc-PPP2R2D-3:1	lnc-PPP2R2D-3		-1.15235	0.00999999	-1.40217	0.0270922
	ENST00000520544			2.13002	0.0310913		ENST00000434552	LFNG		-3.04843	0.00137522		lnc-PSMG1-1:1	lnc-PSMG1-1		2.32068	0.004553	1.33067	0.00201613
	ENST00000520870			1.2386	0.00421497		ENST00000434894	SH3BP5		-1.33374	0.0318499		lnc-RP11-50B3.2.1-2:1	lnc-RP11-50B3.2.1-2		2.04613	0.0330667	1.85161	0.00760258
	ENST00000521601	DPYS		1.16764	0.0134364		ENST00000434896	SERPINF1	serpin peptidase inhibitor, clade F (alpha-2 antiplasmin, pigment epithelium derived factor), member 1	2.19474	0.00326048		lnc-RP3-377D14.1.1-3:12	lnc-RP3-377D14.1.1-3		-3.40078	0.00877813	-3.56352	0.00341926
	ENST00000521696			1.22512	0.031178		ENST00000434913	PRIM2		-1.30186	0.00253203		lnc-RPL7L1-1:1	lnc-RPL7L1-1		1.7035	0.0473695	1.50078	0.00529813
	ENST00000521798	SPIDR		1.6283	0.0359923		ENST00000435411	TUBA4B	tubulin, alpha 4b	-2.41855	0.0141988		lnc-SCD-1:6	lnc-SCD-1		1.3739	0.013621	1.39973	0.00402783
	ENST00000521955			-1.25639	0.000371728		ENST00000437814	AREL1		-1.23839	0.00518513		lnc-SDIM1-3:7	lnc-SDIM1-3		3.23145	0.00325563	2.25299	0.00259522
	ENST00000522529			2.01899	0.0290926		ENST00000437892	LAMA4		1.20087	0.000724061		lnc-SERPINE2-1:1	lnc-SERPINE2-1		2.68569	0.00606025	2.42045	0.0149843
	ENST00000523572			-1.25123	0.000190241		ENST00000437956	SNORA70B		1.2768	0.0205238		lnc-SH3BP4-3:1	lnc-SH3BP4-3		-5.9463	0.00908401	-6.2094	0.000219133
	ENST00000523840			1.80187	0.0430825		ENST00000438371	CLCA2	chloride channel accessory 2	-1.24447	0.0154791		lnc-SLA2-1:1	lnc-SLA2-1		2.59063	0.00244006	1.89531	0.0393381
	ENST00000524722	QRICH2		-1.51058	0.00140308		ENST00000438499			-2.07762	8.28228e-05		lnc-SLC15A4-12:2	lnc-SLC15A4-12		-3.64905	0.00615062	-2.58081	0.0088071
	ENST00000526615	HSD17B12		-1.79337	0.0201856		ENST00000438543			1.42754	0.0434778		lnc-SLC35A5-1:1	lnc-SLC35A5-1		1.01089	0.0434062	1.409	0.0132373
	ENST00000526936			-1.17426	0.0193547		ENST00000438894			-1.56928	0.0185785		lnc-SLC39A3-1:1	lnc-SLC39A3-1		-2.4726	0.0325712	-2.28328	0.0156723
	ENST00000529743			-1.24109	0.0314224		ENST00000438969	RNASEL	ribonuclease L (2',5'-oligoisoadenylate synthetase-dependent)	-1.75188	0.000842057		lnc-SP140-4:1	lnc-SP140-4		2.32245	0.00148871	1.772	0.0122523
	ENST00000531034			-1.43634	0.00501225		ENST00000439203	YIPF4		1.64758	0.00672177		lnc-SPRYD3-1:6	lnc-SPRYD3-1		1.77042	0.00296279	1.34552	0.0421734
	ENST00000531798			1.36016	0.00679591		ENST00000439492			-1.26219	0.00142782		lnc-STAT6-1:1	lnc-STAT6-1		2.25265	0.028752	1.17212	0.0188261
	ENST00000531948			-1.01381	0.0314987		ENST00000439784	RBBP5	retinoblastoma binding protein 5	-1.60531	0.0118522		lnc-STOM-1:1	lnc-STOM-1		3.13642	0.0317684	2.52482	0.00057687
	ENST00000532065	LOC101928132		3.81242	0.0244578		ENST00000439964	lnc-RP11-487E13.1.1-1		-1.65369	0.0174584		lnc-SYNC-2:1	lnc-SYNC-2		-1.70383	0.00736648	-1.03034	0.0210208
	ENST00000532284			-1.48626	0.028181		ENST00000440034	lnc-C11orf74-6		1.80958	0.00471306		lnc-TFEC-2:4	lnc-TFEC-2		-1.896	0.00997485	-1.65153	0.00246849
	ENST00000534675			1.3316	0.0264851		ENST00000440227	lnc-TIAL1-1		1.36308	0.0410759		lnc-THBS3-1:1	lnc-THBS3-1		-1.56831	0.00697327	-1.74993	0.026497
	ENST00000535229	PDE10A		2.81106	0.0321858		ENST00000441860	ARHGAP29		1.46966	0.0244007		lnc-TMEM99-4:1	lnc-TMEM99-4		-1.91498	0.0384761	-2.32298	0.0154525
	ENST00000536131			1.40745	0.0408473		ENST00000442072	WTAP		1.74359	0.00364308		lnc-TRIM44-3:1	lnc-TRIM44-3		2.76587	0.0197996	1.9778	0.0216648
	ENST00000536639	LOC101927531		1.28981	0.0449744		ENST00000442083			1.51419	0.0484469		lnc-TRIO-1:1	lnc-TRIO-1		-3.62267	0.00250807	-3.0536	0.00691358
	ENST00000538693	LINC01152		1.47537	0.0424893		ENST00000442125	C2CD3	C2 calcium-dependent domain containing 3	-1.32906	0.00175725		lnc-UGT8-1:1	lnc-UGT8-1		3.08428	0.0241374	1.65511	0.0196014
	ENST00000542061	FBRSL1		-1.19926	0.0283546		ENST00000442456			2.587	0.0116095		lnc-USP20-2:1	lnc-USP20-2		-1.65987	0.00545203	-1.63639	0.016421
	ENST00000543778			2.35826	0.0281476		ENST00000442716	FGFR1		-1.61703	0.0464732		lnc-USP31-3:2	lnc-USP31-3		1.17385	0.00866279	1.61196	0.00406744
	ENST00000545986			2.10565	0.0320266		ENST00000442800	VPS13D	vacuolar protein sorting 13 homolog D (S. cerevisiae)	1.37517	0.00414062		lnc-USP8-2:8	lnc-USP8-2		2.20249	0.00415872	1.82437	0.00633988
	ENST00000548895			2.5411	0.00608206		ENST00000443002	ANXA8	annexin A8	-2.9102	0.0271822		lnc-VAMP3-1:1	lnc-VAMP3-1		1.32829	0.00847443	1.17621	0.0160618
	ENST00000549163			2.07382	0.0100699		ENST00000443127			2.08262	0.0195906		lnc-VSIG10-1:1	lnc-VSIG10-1		2.69756	0.0162518	1.02923	0.0241361
	ENST00000549744			-1.29117	0.0174828		ENST00000443168			-1.49518	0.00218744		lnc-VTI1A-3:1	lnc-VTI1A-3		3.19124	0.00228752	2.02656	0.0036262
	ENST00000549888			-2.16738	0.0371356		ENST00000443413	NCAN	neurocan	1.55696	0.0279266		lnc-WDR45L-3:1	lnc-WDR45L-3		3.22275	0.00886223	1.63646	0.00573919
	ENST00000550042			2.33402	0.0447033		ENST00000443685	BLZF1	basic leucine zipper nuclear factor 1	-1.47909	0.000114117		lnc-ZBTB25-1:1	lnc-ZBTB25-1		1.97146	0.0122907	2.91032	0.0141028
	ENST00000552324			-2.2183	0.0398619		ENST00000443771	LINC00174		1.35029	0.0100832		lnc-ZNF727-2:1	lnc-ZNF727-2		1.19342	0.000709042	1.62706	0.0200494
	ENST00000553046			-1.17753	0.0132576		ENST00000443854	E2F5		1.35747	0.0496847		lnc-ZSWIM7-1:1	lnc-ZSWIM7-1		3.31662	0.0197153	2.74655	0.034963
	ENST00000553318			1.2567	0.0453278		ENST00000444114	SMIM5	small integral membrane protein 5	-4.46206	0.0111616		M30627	HSP90AA2P		-1.09648	0.0032615	-1.649	0.00055621
	ENST00000553754			-1.23654	0.0172928		ENST00000444706	SCCPDH	saccharopine dehydrogenase (putative)	1.41642	0.0294869		NM_000014.4	A2M	alpha-2-macroglobulin	3.18656	0.00210407	2.76909	0.00369765
	ENST00000554821			1.18938	0.00856092		ENST00000444827	COLEC12	collectin sub-family member 12	-1.51673	0.00420414		NM_000015.2	NAT2	N-acetyltransferase 2 (arylamine N-acetyltransferase)	-2.07927	0.0391492	-2.04461	0.000790888
	ENST00000555316			-1.57581	0.0479971		ENST00000445384	AKT3		1.19474	0.022366		NM_000038.5	APC	adenomatous polyposis coli	-1.32332	0.0350289	-1.7869	1.48915e-05
	ENST00000555490			-1.06283	0.0157415		ENST00000445663			1.54047	0.00648522		NM_000047.2	ARSE	arylsulfatase E (chondrodysplasia punctata 1)	-1.27841	0.0357055	-1.89318	0.00232837
	ENST00000555871			-1.09222	0.00209845		ENST00000445932	lnc-LDLRAP1-1		1.80027	0.0407905		NM_000062.2	SERPING1	serpin peptidase inhibitor, clade G (C1 inhibitor), member 1	1.64778	0.0166049	1.29112	0.00199381
	ENST00000556652			-2.76059	0.0325586		ENST00000447259			1.30945	0.00886146		NM_000088.3	COL1A1	collagen, type I, alpha 1	-2.49222	0.0219409	-1.8973	0.0101628
	ENST00000557246	LOC101927690		-1.13217	0.000639307		ENST00000447315	CSPG4	chondroitin sulfate proteoglycan 4	2.29551	0.00458015		NM_000094.3	COL7A1	collagen, type VII, alpha 1	-1.09185	0.0293889	-1.42792	0.00311011
	ENST00000557506			-3.22461	0.00934444		ENST00000447500	ZDHHC9		-1.51854	0.0212625		NM_000100.3	CSTB	cystatin B (stefin B)	-1.04135	0.030384	-1.6005	0.00206066
	ENST00000561054			-1.37555	0.00231582		ENST00000448129	SCARNA2	small Cajal body-specific RNA 2	-1.30167	0.0255974		NM_000110.3	DPYD	dihydropyrimidine dehydrogenase	1.78406	0.00316115	1.47641	0.00203979
	ENST00000563825			-1.39888	5.52743e-05		ENST00000448347	ARHGAP22		-1.51407	0.0160057		NM_000264.3	PTCH1	patched 1	1.70981	0.0222699	1.55473	0.00918907
	ENST00000563904			1.23274	0.0183624		ENST00000448566	CD276		-1.28451	0.00784901		NM_000351.4	STS	steroid sulfatase (microsomal), isozyme S	-1.26592	0.0121198	-1.56842	0.00280703
	ENST00000564048			1.35286	0.0334536		ENST00000449333	ZNF816-ZNF321P	ZNF816-ZNF321P readthrough	-2.308	0.000766707		NM_000376.2	VDR		-3.61239	0.00394906	-3.25421	0.00107305
	ENST00000564293			-1.10503	0.0262307		ENST00000449466			1.2254	0.00497541		NM_000379.3	XDH	xanthine dehydrogenase	-5.51617	0.00102239	-3.93771	0.00669296
	ENST00000566070	LOC101928188		-1.3446	0.031551		ENST00000450040	ANKDD1A	ankyrin repeat and death domain containing 1A	2.83828	0.00488487		NM_000389.4	CDKN1A		-2.49428	0.0307072	-2.77535	0.000592196
	ENST00000567966			-1.65817	0.0060087		ENST00000450458	JADE2		-1.64281	0.00136343		NM_000422.2	KRT17	keratin 17, type I	-3.45097	0.0260877	-3.60147	0.0169381
	ENST00000568143			-3.478	0.00433111		ENST00000450628	PCDH20	protocadherin 20	-1.85803	0.0144216		NM_000445.4	PLEC	plectin	-1.13657	0.0377635	-1.02949	0.0134799
	ENST00000569381			2.31217	0.0138966		ENST00000450760	PSG3	pregnancy specific beta-1-glycoprotein 3	-3.5141	0.0225654		NM_000494.3	COL17A1	collagen, type XVII, alpha 1	-3.44788	0.0119268	-3.51579	0.00480976
	ENST00000570077			-1.59097	0.00470863		ENST00000451108	ZNF829		-1.29055	0.00137619		NM_000599.3	IGFBP5	insulin like growth factor binding protein 5	1.59655	0.0278792	1.18182	0.0145226
	ENST00000570929			1.17291	0.0314199		ENST00000451149	ZMAT3	zinc finger, matrin-type 3	-2.39546	6.00174e-05		NM_000602.4	SERPINE1	serpin peptidase inhibitor, clade E (nexin, plasminogen activator inhibitor type 1), member 1	-6.31135	0.00480518	-3.80654	0.0214522
	ENST00000570934	ANKFY1		1.57872	0.0377102		ENST00000451285	FRAS1	Fraser extracellular matrix complex subunit 1	-2.25787	0.0188327		NM_000612.5	IGF2	insulin-like growth factor 2	-2.49201	0.00166075	-2.37068	0.0320014
	ENST00000571914			1.23521	0.0487123		ENST00000451946	lnc-HIST3H3-1		2.01958	0.000210109		NM_000623.3	BDKRB2	bradykinin receptor B2	-4.60769	0.00274438	-2.78753	0.0123945
	ENST00000572353	LOC101928738		-1.1724	0.0290507		ENST00000452207	STK26		1.42633	0.0414003		NM_000631.4	NCF4	neutrophil cytosolic factor 4	-1.09891	0.0420258	-1.66582	0.0274531
	ENST00000576138			1.04759	0.0423632		ENST00000452342	RNU11	RNA, U11 small nuclear	1.3892	0.0178126		NM_000666.2	ACY1	aminoacylase 1	2.06859	0.0243106	1.15021	0.0279107
	ENST00000577449			-1.03218	0.011576		ENST00000452657			-1.51655	0.0252062		NM_000674.2	ADORA1	adenosine A1 receptor	-1.26233	0.00726923	-1.01836	0.00634203
	ENST00000580085			1.70054	0.0231926		ENST00000452813	MIR93	microRNA 93	1.44842	0.0289529		NM_000804.2	FOLR3	folate receptor 3 (gamma)	-2.23674	0.0209478	-2.70394	0.0179358
	ENST00000580773			3.08749	0.0492814		ENST00000452852	MYH16	myosin, heavy chain 16 pseudogene	-2.12191	0.012786		NM_000876.2	IGF2R	insulin-like growth factor 2 receptor	-1.03391	0.0165483	-1.29006	0.00055961
	ENST00000582334			1.99754	0.0149755		ENST00000453189	TWSG1	twisted gastrulation BMP signaling modulator 1	-1.41592	0.00092983		NM_000911.3	OPRD1	opioid receptor, delta 1	-2.19242	0.0136177	-1.67989	0.0147537
	ENST00000582689	LOC100287225		1.11852	0.0302004		ENST00000453378	LINC00312	long intergenic non-protein coding RNA 312	3.27228	0.00497857		NM_000932.2	PLCB3	phospholipase C, beta 3 (phosphatidylinositol-specific)	-1.22312	0.0230256	-1.35061	0.000590003
	ENST00000583267			1.34797	0.0152732		ENST00000453706	LAMP1	lysosomal-associated membrane protein 1	-1.29491	0.000461968		NM_000967.3	RPL3	ribosomal protein L3	1.23088	0.024736	1.28334	0.010314
	ENST00000584500			-2.21348	0.0493716		ENST00000453951	TXNL1		2.32848	0.0205878		NM_001001485.2	ATP2C1		-1.90451	0.0280761	-1.85005	0.000235361
	ENST00000584975			1.40814	0.0102941		ENST00000454113	HDAC9		-2.07249	0.00456766		NM_001002273.2	FCGR2B		2.57747	0.0203407	2.39076	0.00283631
	ENST00000586248	LINC00662		-1.79492	0.0345669		ENST00000454172	lnc-STK39-1		1.71123	0.031333		NM_001002295.1	GATA3	GATA binding protein 3	-1.82602	0.0133855	-2.65972	0.00204269
	ENST00000586954	LINC00662		-1.01017	0.00834482		ENST00000454295	EAF1	ELL associated factor 1	-1.16907	0.0011688		NM_001002811.2	PDE4DIP		-1.22975	0.00892247	-1.40328	1.0633e-05
	ENST00000587298	WFDC21P		-2.41684	0.00876999		ENST00000454421			-1.40704	0.00157176		NM_001002812.2	PDE4DIP		-1.42167	0.042101	-1.54394	0.000373255
	ENST00000588055			1.88114	0.0120321		ENST00000454935	MIRLET7A2	microRNA let-7a-2	2.5683	0.0454453		NM_001002923.1	IGFL4	IGF like family member 4	-2.39751	0.0318714	-3.68514	0.00387586
	ENST00000589566	LINC01255		1.86437	0.0263128		ENST00000455017	PRR34-AS1	PRR34 antisense RNA 1	-1.69872	3.34786e-05		NM_001004065.4	AKAP2	A kinase (PRKA) anchor protein 2	-2.21385	0.0303538	-1.81569	0.00220799
	ENST00000591469	LINC00669		1.3732	0.00563841		ENST00000455211	STAU2	staufen double-stranded RNA binding protein 2	-1.22275	0.0132073		NM_001004301.3	ZNF813	zinc finger protein 813	-2.08263	0.00460166	-2.65259	6.45039e-05
	ENST00000594193			1.21859	0.00876954		ENST00000455680			1.96731	0.0191817		NM_001004724.1	OR4N5	olfactory receptor, family 4, subfamily N, member 5	1.09809	0.0126898	1.00245	0.00611311
	ENST00000594962	SLC27A1		1.02244	0.00170103		ENST00000457033	VDR		-3.25421	0.00107305		NM_001005291.2	SREBF1		2.29003	0.0100594	1.59978	0.00591893
	ENST00000596267			1.51809	0.0155576		ENST00000457976	SMIM10L2B	small integral membrane protein 10 like 2B	-2.51449	0.000697689		NM_001005474.2	NFKBIZ		1.84179	0.0412523	1.7384	0.00503267
	ENST00000605270			-1.25836	0.038303		ENST00000458004			-3.44218	0.00871543		NM_001005752.1	GJB3		-4.39257	0.00418915	-4.66723	0.000575444
	ENST00000607111			1.32581	0.0406494		ENST00000460607	EIF4E	eukaryotic translation initiation factor 4E	-1.38091	5.50186e-05		NM_001006616.2	TSPAN17		-1.1574	0.0130061	-1.43426	0.00335977
	ENST00000607314			-2.02255	0.00621983		ENST00000461109	lnc-KLHL8-1		1.9305	0.0351802		NM_001006945.1	LRIF1		-1.52551	0.00185775	-1.48595	0.00552127
	ENST00000608419	LOC101927687		-1.96291	0.0250231		ENST00000463718	DNAJC21		-1.57803	0.000305524		NM_001006946.1	SDC1	syndecan 1	-3.56677	0.00361382	-4.4781	0.000557747
	ENST00000609912			1.19393	0.00642922		ENST00000464074			-1.18403	0.012483		NM_001007097.2	NTRK2		-4.41436	0.0037827	-3.34881	0.00585407
	ENST00000612433	UGT2B28		-1.12485	0.0316135		ENST00000464488	ZNF417		-1.18531	0.00277732		NM_001007527.1	LMBRD2	LMBR1 domain containing 2	-1.42567	0.0162665	-1.54934	9.48035e-05
	ENST00000612598			-1.01301	0.0243607		ENST00000466304	BRI3	brain protein I3	-1.41297	0.00603075		NM_001008211.1	OPTN		-1.28399	0.0460961	-1.13526	0.00643822
	ENST00000613771			-1.77703	0.00363458		ENST00000467688	lnc-TAF9-1		1.56961	0.0209657		NM_001008222.2	ZDHHC9		-1.30195	0.00801891	-1.51854	0.0212625
	ENST00000615493			1.39743	0.0354899		ENST00000467702	NBPF3		-1.29704	0.000698411		NM_001008401.3	ZNF761	zinc finger protein 761	-2.18211	0.00274606	-2.72283	0.00073619
	ENST00000617368			1.27476	0.0324385		ENST00000467901	ELF1		-1.25033	0.00198797		NM_001008410.1	STEAP3		-1.48833	0.0421719	-1.35203	0.0266578
	ENST00000620154	ANKDD1A		2.06916	0.0121654		ENST00000469997	SNORA17A	small nucleolar RNA, H/ACA box 17A	1.44521	0.0244879		NM_001008707.1	EML1	echinoderm microtubule associated protein like 1	-1.59415	0.00410278	-1.50881	0.0108492
	ENST00000621666	NAIP		2.37202	0.00388619		ENST00000470139	ZKSCAN5	zinc finger with KRAB and SCAN domains 5	-1.50279	0.00327282		NM_001008801.1	ZNF468	zinc finger protein 468	-2.10856	0.00154766	-2.51356	2.16802e-05
	ENST00000622345			2.26639	0.0187843		ENST00000471672	KIAA1644	KIAA1644	-1.32153	0.00119848		NM_001009552.1	PPP2CB	protein phosphatase 2, catalytic subunit, beta isozyme	-1.12257	0.00163713	-1.45455	0.00652696
	ENST00000623892			2.54723	0.00790498		ENST00000473762	SELENBP1		2.4249	0.0233754		NM_001009616.3	SPANXN5	SPANX family, member N5	-2.686	0.000904513	-1.92135	0.0175152
	ENST00000625012			1.52494	0.0149665		ENST00000473938			-1.31589	0.0110484		NM_001012339.2	DNAJC21		-1.4443	0.00358416	-1.57803	0.000305524
	lnc-A2M-1:4	lnc-A2M-1		1.463	0.00922832		ENST00000474162	SNORD61	small nucleolar RNA, C/D box 61	2.00943	0.00899555		NM_001012662.2	SLC3A2		-1.27732	0.0035571	-1.45073	0.0113162
	lnc-ABRA-1:1	lnc-ABRA-1		-1.78094	0.008051		ENST00000474651			1.23141	0.0154256		NM_001014440.3	ODF3B	outer dense fiber of sperm tails 3B	1.13088	0.0252987	1.86672	0.000375763
	lnc-AC008686.1-1:3	lnc-AC008686.1-1		-1.23336	0.0255596		ENST00000474858	C1orf186	chromosome 1 open reading frame 186	1.37452	0.0248491		NM_001014450.1	SPRR2F	small proline-rich protein 2F	-6.36674	0.00188618	-5.27207	0.00592193
	lnc-AC009113.1-1:2	lnc-AC009113.1-1		1.38874	0.0220661		ENST00000474969	ISG15	ISG15 ubiquitin-like modifier	-2.25465	0.000191208		NM_001017536.1	VDR	vitamin D (1,25- dihydroxyvitamin D3) receptor	-2.71687	0.0263285	-3.19515	0.00610124
	lnc-AC010536.1-1:1	lnc-AC010536.1-1		1.33866	0.019651		ENST00000478294	lnc-IRF2BPL-2		4.60947	0.0155606		NM_001019.4	RPS15A	ribosomal protein S15a	1.17502	0.0209047	1.07312	0.00837351
	lnc-AC021066.1-1:1	lnc-AC021066.1-1		1.28599	0.0124466		ENST00000480085			-1.23325	0.00212713		NM_001024380.1			-1.02577	0.0333492	-1.49518	0.00218744
	lnc-AC027763.2.1-2:1	lnc-AC027763.2.1-2		1.7834	0.00966238		ENST00000482056	NCF4	neutrophil cytosolic factor 4	-1.66582	0.0274531		NM_001024455.3	RGAG4	retrotransposon gag domain containing 4	-1.56795	0.000170339	-1.24425	0.0104571
	lnc-AC079341.1-2:1	lnc-AC079341.1-2		1.18847	0.0233654		ENST00000482201	lnc-SUSD1-2		1.77707	0.0163365		NM_001025081.1	MBP	myelin basic protein	3.26053	0.0115182	2.20535	0.0237356
	lnc-AC091801.1.1-5:3	lnc-AC091801.1.1-5		-1.20236	0.0397317		ENST00000482584	ITGB3BP		1.19895	0.0415243		NM_001030019.1	SUN3		-2.9416	0.0252492	-2.77797	0.0120872
	lnc-AC114947.1.1-2:1	lnc-AC114947.1.1-2		1.52292	0.017926		ENST00000483023	XLOC_l2_011272		3.00103	0.0462946		NM_001030059.1	PLPP4	phospholipid phosphatase 4	-1.81441	0.00103251	-1.62771	0.00374461
	lnc-ADRB1-1:1	lnc-ADRB1-1		-1.81575	0.0498884		ENST00000483825	ICAM3	intercellular adhesion molecule 3	-1.18578	0.0398222		NM_001031665.2	ZNF816	zinc finger protein 816	-1.92879	0.00201969	-2.5262	2.66292e-05
	lnc-AGMAT-1:1	lnc-AGMAT-1		1.56428	0.0238355		ENST00000483826	lnc-DAOA-4		-2.61865	0.0191843		NM_001031804.2	MAF		-1.62361	0.0423492	-2.0195	0.0212081
	lnc-AHCY-1:1	lnc-AHCY-1		1.40374	0.0300806		ENST00000484110	XLOC_l2_000399		-4.32034	4.32122e-05		NM_001031848.1	SERPINB8	serpin peptidase inhibitor, clade B (ovalbumin), member 8	-1.68233	0.035058	-1.06906	0.0101969
	lnc-AKAP1-1:1	lnc-AKAP1-1		1.59939	0.00049874		ENST00000485159	lnc-EFR3B-4		1.3706	0.006004		NM_001031855.2	LONRF3		-1.21185	0.00907891	-1.46352	0.00828779
	lnc-AMDHD1-2:1	lnc-AMDHD1-2		-1.80761	0.000615977		ENST00000485404	GGT3P	gamma-glutamyltransferase 3 pseudogene	-4.14094	9.11947e-05		NM_001032731.1	OAS2		1.54021	0.00211615	1.46776	0.00952645
	lnc-ANGEL2-1:1	lnc-ANGEL2-1		1.12653	0.0362574		ENST00000485551			1.80225	0.0382858		NM_001033553.2	SPECC1		-1.25001	0.00189715	-1.60677	0.0208439
	lnc-ANGPT2-2:4	lnc-ANGPT2-2		-1.23976	0.0221339		ENST00000486956			1.27201	0.00276705		NM_001037339.2	PDE4B		2.17508	0.00943279	2.61762	0.00358295
	lnc-ANKMY2-1:1	lnc-ANKMY2-1		2.44744	0.0119709		ENST00000487043	UAP1L1		-1.75388	0.00157147		NM_001038603.2	MARVELD2		-3.3481	4.83239e-06	-2.08969	0.0379836
	lnc-ANKRD42-1:1	lnc-ANKRD42-1		2.16983	0.00191553		ENST00000487210	lnc-SCRN3-2		-1.50612	0.00714479		NM_001039550.1	DNAJB2		-1.1686	0.0043292	-1.28051	0.0121959
	lnc-AP3M1-2:1	lnc-AP3M1-2		1.12259	0.0133826		ENST00000487977	LRRFIP2		-1.28419	0.00323691		NM_001039569.1	AP1S3		-1.28385	0.0268341	-1.79987	0.0141068
	lnc-APIP-1:1	lnc-APIP-1		-1.21631	0.000812035		ENST00000488538	XIST	X inactive specific transcript (non-protein coding)	1.55353	0.0107379		NM_001039574.2	KCNC4	potassium channel, voltage gated Shaw related subfamily C, member 4	-2.48915	0.0481246	-2.24184	0.0441876
	lnc-APOBEC3F-1:1	lnc-APOBEC3F-1		-1.6963	0.0270546		ENST00000489498	NPNT		1.45681	0.00595977		NM_001039775.3	AIM1L		-3.35532	0.00417514	-1.69755	0.0285476
	lnc-ARF6-2:1	lnc-ARF6-2		1.33305	0.00145217		ENST00000489772	IL31RA		-2.07562	0.00460773		NM_001039792.1	HRCT1	histidine rich carboxyl terminus 1	-1.2008	0.0312739	-1.95803	0.0106137
	lnc-ARL5B-3:1	lnc-ARL5B-3		-2.75622	0.0351921		ENST00000491018	LOXL1	lysyl oxidase-like 1	-2.09922	0.00135473		NM_001040092.2	ENPP2	ectonucleotide pyrophosphatase/phosphodiesterase 2	2.07713	0.0201841	2.14864	0.00564619
	lnc-ASAP1-3:1	lnc-ASAP1-3		-1.76566	0.0373188		ENST00000491317			2.37872	0.0105931		NM_001040167.1	LFNG		-3.10264	0.00664197	-3.04843	0.00137522
	lnc-ATAD1-2:1	lnc-ATAD1-2		-1.05499	0.0367474		ENST00000491722	ASCC3		-1.39931	5.12947e-05		NM_001040185.1	ZNF765		-2.15932	0.00424957	-2.9323	0.0016485
	lnc-ATAD5-3:4	lnc-ATAD5-3		1.33945	0.000455438		ENST00000493502			-2.265	0.049577		NM_001040202.1	PAQR3		-1.48117	0.0384263	-1.8839	0.00914383
	lnc-ATP1A1OS-1:1	lnc-ATP1A1OS-1		1.68429	0.0019058		ENST00000494900	lnc-AC011294.3.1-2		-2.41504	0.0369043		NM_001040284.2			-1.65682	0.0120854	-1.89162	0.0395592
	lnc-ATP6V1D-1:1	lnc-ATP6V1D-1		2.21349	0.0231846		ENST00000495034	EDA2R	ectodysplasin A2 receptor	-4.24763	1.29404e-05		NM_001040439.1	MAPK8IP3	mitogen-activated protein kinase 8 interacting protein 3	1.23443	0.00431078	1.01732	0.0149097
	lnc-BAZ1A-1:1	lnc-BAZ1A-1		1.84285	0.0479604		ENST00000495104			-1.32372	0.00820597		NM_001040450.1	FAM63B		1.10367	0.0221645	1.2667	0.00460131
	lnc-BCAR1-1:1	lnc-BCAR1-1		1.19307	0.0382906		ENST00000497634	lnc-MTX1-1		2.34179	0.000122968		NM_001040633.1	PRKAG2		-1.99578	0.00303332	-2.02342	0.00265053
	lnc-BMP7-1:1	lnc-BMP7-1		-1.28057	0.00179185		ENST00000497824			-1.50021	0.0387985		NM_001040874.1	HIST2H2AA4	histone cluster 2, H2aa4	-2.10206	0.0149555	-1.7421	0.0119993
	lnc-BRD1-3:1	lnc-BRD1-3		1.54717	0.0366652		ENST00000498256	COMTD1	catechol-O-methyltransferase domain containing 1	-1.17482	0.0221348		NM_001042355.1	CYLD		-1.71914	0.0387032	-1.89049	0.00551016
	lnc-BTN1A1-1:1	lnc-BTN1A1-1		2.53384	0.0239554		ENST00000498782			-1.24904	0.00757846		NM_001042486.3	DLGAP4		-1.13844	0.00640779	-1.13173	0.000644871
	lnc-BTN3A2-1:1	lnc-BTN3A2-1		-1.77178	0.0483931		ENST00000498832	LINC01141	long intergenic non-protein coding RNA 1141	1.38252	0.0215224		NM_001042573.2	ENGASE		1.21993	0.00507534	1.05328	0.00768435
	lnc-C12orf49-2:1	lnc-C12orf49-2		2.08877	0.014697		ENST00000501888			1.80686	0.0150806		NM_001063.3	TF	transferrin	3.94064	0.024422	4.7875	0.000268051
	lnc-C14orf166B-2:1	lnc-C14orf166B-2		-1.02862	0.0102934		ENST00000502609	NIN		-1.27187	0.00188892		NM_001077427.2	LYPD1		-3.38226	0.00177961	-4.13383	0.000840152
	lnc-C15orf44-1:1	lnc-C15orf44-1		1.4997	0.0484501		ENST00000503597			1.80047	0.0133396		NM_001079516.2	ASAH2B	N-acylsphingosine amidohydrolase (non-lysosomal ceramidase) 2B	-1.35762	0.00509828	-1.80707	0.00362152
	lnc-C17orf97-7:1	lnc-C17orf97-7		-2.29898	0.0112067		ENST00000504117	ABCC3		-2.34169	0.000395188		NM_001079519.1	FAM177A1		-1.38575	0.00689545	-1.42411	0.000494849
	lnc-C18orf32-1:1	lnc-C18orf32-1		1.46316	0.04712		ENST00000504313	SULF1		-1.54074	0.00585478		NM_001079675.2	ETV4		1.34383	0.00606958	1.83164	0.00920726
	lnc-C1orf185-2:1	lnc-C1orf185-2		2.6541	0.0040823		ENST00000504537	TRIM36		1.64549	0.0102952		NM_001080391.1	SP100		-2.1279	0.0159224	-2.48714	0.000630976
	lnc-C1orf212-1:1	lnc-C1orf212-1		-1.48798	0.0348345		ENST00000505713	lnc-INPP4B-1		1.46526	0.0221758		NM_001080514.2	SCX		-1.81225	0.0428242	-2.31691	0.000230807
	lnc-C20orf187-2:1	lnc-C20orf187-2		-2.39949	0.0200264		ENST00000506459	FDXR		-1.56281	0.00219542		NM_001080821.2	ZNF799	zinc finger protein 799	-1.06948	0.0259306	-1.8097	0.00127929
	lnc-C21orf58-1:1	lnc-C21orf58-1		1.15162	0.0217287		ENST00000506862	PBRM1		-1.48796	0.00248527		NM_001081492.1	KRT80		-3.25743	0.0200999	-3.61201	0.00546704
	lnc-C21orf62-1:1	lnc-C21orf62-1		1.25154	0.00843838		ENST00000507387	TCAP	titin-cap	-1.20316	0.0243152		NM_001085.4	SERPINA3	serpin peptidase inhibitor, clade A (alpha-1 antiproteinase, antitrypsin), member 3	2.37576	0.00382919	1.6717	0.0199088
	lnc-C2orf42-3:37	lnc-C2orf42-3		1.12884	0.0444626		ENST00000507424	GABRD	gamma-aminobutyric acid (GABA) A receptor, delta	1.23265	0.00758168		NM_001098424.1	DLG1		-1.36197	0.0306438	-1.61814	0.000956667
	lnc-C3orf38-1:1	lnc-C3orf38-1		3.70221	0.0330867		ENST00000507766	S100A10	S100 calcium binding protein A10	-2.03457	0.000700449		NM_001098517.1	CADM1		-1.12302	0.0176886	-1.03552	0.00621664
	lnc-C4orf37-2:1	lnc-C4orf37-2		-1.02996	0.0291975		ENST00000507997	lnc-ATF3-1		1.41019	0.0198527		NM_001098811.1	SEPT8		1.72441	0.0327982	1.70086	0.00140352
	lnc-C5orf17-2:1	lnc-C5orf17-2		-1.14534	0.0306513		ENST00000508366	lnc-KIAA1467-1		2.01815	0.040237		NM_001099294.1	KIAA1644	KIAA1644	-2.35154	0.00760829	-1.32153	0.00119848
	lnc-C6orf125-1:1	lnc-C6orf125-1		1.23919	0.0212817		ENST00000509058	lnc-FKBP2-1		-3.47549	0.000608054		NM_001099406.1	SLC39A6		-1.72755	0.0154518	-2.1769	0.00014991
	lnc-C6orf70-2:1	lnc-C6orf70-2		2.03073	0.0373758		ENST00000509102	MIR4306	microRNA 4306	1.58175	0.0363565		NM_001099432.1	BCAS3		1.49202	0.000462078	1.20051	0.000629189
	lnc-C7orf11-5:1	lnc-C7orf11-5		1.75412	0.00250069		ENST00000509524	CSNK1A1		-1.36107	0.0056459		NM_001099645.1	RPL22L1		1.87458	0.0437167	1.64087	0.0074788
	lnc-C8orf56-2:1	lnc-C8orf56-2		1.50366	0.00351967		ENST00000509591	ARHGDIB	Rho GDP dissociation inhibitor (GDI) beta	-2.06853	0.0202675		NM_001102.3	ACTN1	actinin, alpha 1	-1.3002	0.00186648	-1.0263	0.00384893
	lnc-CA2-2:1	lnc-CA2-2		-1.30953	0.00472505		ENST00000510120	SNAR-F	small ILF3/NF90-associated RNA F	-2.32136	0.018607		NM_001102657.1	ZNF836	zinc finger protein 836	-1.86555	0.00303031	-2.39783	0.000164362
	lnc-CACNA2D3-3:1	lnc-CACNA2D3-3		-1.43378	0.00749397		ENST00000510244	IGFBP5	insulin like growth factor binding protein 5	1.18182	0.0145226		NM_001105206.2	LAMA4	laminin, alpha 4	2.18379	0.0325466	1.66728	0.0133095
	lnc-CACYBP-1:1	lnc-CACYBP-1		2.29519	0.00358269		ENST00000511422	EML1	echinoderm microtubule associated protein like 1	-1.50881	0.0108492		NM_001105533.1	CPED1		1.06338	0.0334848	1.36305	0.00164379
	lnc-CARNS1-1:1	lnc-CARNS1-1		-1.06651	0.0341502		ENST00000511512	LOC101927228		1.65737	0.0335892		NM_001105540.1	DGKZ	diacylglycerol kinase, zeta	-1.0346	0.0111918	-1.5621	1.43828e-05
	lnc-CBLB-4:1	lnc-CBLB-4		-1.3637	0.0426041		ENST00000511721	CHL1-AS1	CHL1 antisense RNA 1	1.85871	0.0148743		NM_001106.3	ACVR2B	activin A receptor type IIB	1.10675	0.000511354	1.04473	0.00825719
	lnc-CBWD5-1:1	lnc-CBWD5-1		1.59221	0.0313239		ENST00000511821	LOC642980		-1.6066	0.00156147		NM_001109754.2	PTPRB	protein tyrosine phosphatase, receptor type, B	-4.22636	0.00601781	-4.76146	0.00515639
	lnc-CCDC7-2:1	lnc-CCDC7-2		1.13347	0.00403483		ENST00000512551	ADH6		1.20005	0.049301		NM_001112732.2	MCF2L	MCF.2 cell line derived transforming sequence like	-2.49835	0.0436612	-1.53474	0.00339327
	lnc-CD63-1:1	lnc-CD63-1		1.75832	0.0237683		ENST00000513394			-1.63353	0.00295995		NM_001113239.2	HIPK2		-1.53732	0.00485748	-1.38362	0.000795622
	lnc-CDKAL1-1:1	lnc-CDKAL1-1		2.05308	0.0432216		ENST00000515380			1.56739	0.0343557		NM_001114135.3			-3.16771	0.00195309	-3.04281	0.00603917
	lnc-CDR2-1:3	lnc-CDR2-1		2.11457	0.0056085		ENST00000517927	NCS1		-2.8774	0.000876744		NM_001122633.2	CPS1	carbamoyl-phosphate synthase 1	1.18341	0.044504	1.2187	0.00564817
	lnc-CEBPB-6:1	lnc-CEBPB-6		1.48784	0.01773		ENST00000518373	CLGN		-1.45317	0.0369121		NM_001122834.3	HHAT		-2.32966	0.00988005	-2.63133	0.00165589
	lnc-CENPP-3:1	lnc-CENPP-3		-1.09146	0.0398897		ENST00000518787	BCAS1	breast carcinoma amplified sequence 1	-2.83266	0.0200598		NM_001127713.1	ATL1		-1.56308	0.0413589	-1.57173	0.0014574
	lnc-CEP120-2:1	lnc-CEP120-2		1.47759	0.0036055		ENST00000519203	DEFB1	defensin, beta 1	-5.23485	0.000527648		NM_001128608.1	MAPKBP1		-1.13085	0.0425589	-1.75111	0.00113858
	lnc-CEP170-5:1	lnc-CEP170-5		1.75716	0.00577037		ENST00000519973	lnc-RBM7-1		1.90073	0.0273138		NM_001128628.2	PAK6		-1.8213	0.0258382	-1.04649	0.044456
	lnc-CEP44-2:1	lnc-CEP44-2		1.05235	0.0419203		ENST00000520930	ZNF836	zinc finger protein 836	-2.39783	0.000164362		NM_001128633.1	RIMBP3C		-2.37338	0.0197052	-2.97244	0.00340824
	lnc-CHADL-2:1	lnc-CHADL-2		1.06533	0.0295171		ENST00000521030	PTPRR		-6.99876	0.000182189		NM_001128843.2	TNIP3		-1.96491	0.0107647	-2.03684	0.0357044
	lnc-CLCN3-1:1	lnc-CLCN3-1		-2.04364	0.0137387		ENST00000521821	CEP170B	centrosomal protein 170B	-2.06172	0.0101816		NM_001128850.1	RRAD		-3.761	0.0417187	-2.4081	0.00972046
	lnc-CLCNKB-3:1	lnc-CLCNKB-3		1.70894	0.00711384		ENST00000522129	lnc-RRAS2-1		-1.26655	0.048836		NM_001129981.2	ANKRD2	ankyrin repeat domain 2 (stretch responsive muscle)	-1.06158	0.0282193	-1.28992	0.0183329
	lnc-CLEC2D-7:1	lnc-CLEC2D-7		-1.85128	0.00373177		ENST00000522460	AQP1		-2.40108	0.0174373		NM_001129993.1	KIAA1841		-2.30813	0.00493841	-2.24302	0.000129116
	lnc-CLNS1A-1:1	lnc-CLNS1A-1		2.8285	0.0025561		ENST00000522967	NXPH4	neurexophilin 4	-2.30668	0.00745507		NM_001130081.2	PLD1		1.35539	0.0264914	1.92494	0.00109649
	lnc-CLVS1-1:4	lnc-CLVS1-1		-1.77788	0.0254341		ENST00000525133			-1.93352	0.0041404		NM_001130674.2	CALU		-1.57213	0.00799681	-1.4926	0.000983874
	lnc-CNIH-1:1	lnc-CNIH-1		-1.98326	0.0129861		ENST00000525758	POGZ		1.46122	0.00404043		NM_001130675.1	CLGN		-2.01457	0.0418824	-1.45317	0.0369121
	lnc-CNIH3-1:1	lnc-CNIH3-1		1.29796	0.0173777		ENST00000526036			-1.20544	0.0085003		NM_001130845.1	BCL6		1.66333	0.0155469	1.15456	0.019763
	lnc-COMMD2-1:1	lnc-COMMD2-1		2.3871	0.00782739		ENST00000526470	lnc-FAM120AOS-1		1.4907	0.0124013		NM_001134774.1	KLC2		-1.45886	0.0280469	-1.33506	0.00100059
	lnc-CPO-1:1	lnc-CPO-1		2.06829	0.0185399		ENST00000527511	LRRC15	leucine rich repeat containing 15	-3.07431	0.00463611		NM_001135241.2	AKR1C2		-2.58202	0.0078122	-2.10058	0.0125859
	lnc-CPO-1:4	lnc-CPO-1		2.25259	0.0174892		ENST00000528497	SEMA6D		4.15677	0.000229666		NM_001136007.1	FXYD3		2.26711	0.00388115	1.66553	0.00518234
	lnc-CSTF3-1:1	lnc-CSTF3-1		1.69363	0.0265114		ENST00000529491	FSTL3	follistatin-like 3 (secreted glycoprotein)	-2.63872	0.00191022		NM_001136008.1	FXYD3		2.46495	0.000192155	1.6321	0.0264468
	lnc-CT47A1-1:1	lnc-CT47A1-1		1.82317	0.0152742		ENST00000529545	RASA4	RAS p21 protein activator 4	1.60211	0.00931129		NM_001136219.1			1.81015	0.0418578	1.75416	0.000357031
	lnc-CTD-2134A5.2.1-2:1	lnc-CTD-2134A5.2.1-2		1.03752	0.015636		ENST00000529568	LOC286071		-2.14696	0.00506531		NM_001137550.1	LRRFIP1		-1.33664	0.0483256	-1.03818	0.0168836
	lnc-CTDSPL2-2:1	lnc-CTDSPL2-2		2.27784	0.00707511		ENST00000531371	SLC12A6		-1.27342	0.00585759		NM_001139441.1			-1.02663	0.0266689	-1.46192	0.00989719
	lnc-CXCR5-1:2	lnc-CXCR5-1		1.00039	0.0136352		ENST00000531701	STON2	stonin 2	-2.32841	0.0392393		NM_001142601.1	SPHK1		-1.9089	0.00243718	-1.23742	0.0196165
	lnc-CYLC2-1:1	lnc-CYLC2-1		1.35121	0.0444764		ENST00000531819	KIRREL	kin of IRRE like (Drosophila)	-1.42923	0.0110288		NM_001142958.1	FBXO15		-3.27741	0.000483399	-2.41448	0.0158274
	lnc-DCTN5-1:1	lnc-DCTN5-1		1.60819	0.0148717		ENST00000532644	LOC102724190		2.01716	0.00031614		NM_001143668.1	AMIGO2		-4.46252	0.0283066	-4.29014	5.49234e-05
	lnc-DHCR24-1:1	lnc-DHCR24-1		1.32735	0.01004		ENST00000533552	RECQL5		-1.17137	0.0186478		NM_001143805.1	BDNF		-1.91317	0.0161168	-3.13463	0.00225373
	lnc-DHX40-1:1	lnc-DHX40-1		1.12132	0.0436346		ENST00000534604	SNORA27	small nucleolar RNA, H/ACA box 27	1.60348	0.0384519		NM_001143853.1	WIBG		-1.04302	0.0214485	-1.07699	0.000204453
	lnc-DHX57-2:1	lnc-DHX57-2		2.77172	0.00858545		ENST00000536330	MARCO	macrophage receptor with collagenous structure	-3.0234	0.0076525		NM_001143935.1	CROT		-1.05354	0.0376536	-1.48814	0.00067399
	lnc-DLC1-1:1	lnc-DLC1-1		1.53279	0.0215859		ENST00000537276	ZFP28	ZFP28 zinc finger protein	-1.73005	0.000942832		NM_001144070.1	ABCC3		-3.4422	0.000209886	-2.34169	0.000395188
	lnc-DLK1-1:1	lnc-DLK1-1		1.84807	0.017403		ENST00000538869	XLOC_l2_005198		-2.08766	0.00148649		NM_001144757.1	SCG5		-5.81143	0.0190776	-4.9459	0.00430033
	lnc-DNAJA4-1:1	lnc-DNAJA4-1		1.2288	0.0146849		ENST00000542121	ARFGEF3	ARFGEF family member 3	-2.03672	0.00269135		NM_001144761.1	TLE2		2.04106	0.00338091	1.51354	0.0180942
	lnc-DNAJC7-1:1	lnc-DNAJC7-1		1.39085	0.0223287		ENST00000544034	WTAP		1.46788	0.0185019		NM_001144885.1	CITED1		2.47177	0.00199434	1.60446	0.00474676
	lnc-DNTTIP2-1:1	lnc-DNTTIP2-1		2.49549	0.00361794		ENST00000544089	RIN1	Ras and Rab interactor 1	-1.71702	0.00922861		NM_001144900.1	MIEF2		-1.30959	0.0243202	-1.36712	0.0342447
	lnc-DOCK4-1:2	lnc-DOCK4-1		-1.86131	0.0277566		ENST00000545549			-1.30455	0.0374612		NM_001144950.1	SSC5D		-3.29966	0.0468074	-1.92695	0.0060677
	lnc-EBPL-2:1	lnc-EBPL-2		1.40656	0.0167064		ENST00000546264	IL9	interleukin 9	1.48028	0.0493634		NM_001145010.1	SMCO2	single-pass membrane protein with coiled-coil domains 2	-2.25402	0.0382078	-1.27958	0.011625
	lnc-EDAR-5:2	lnc-EDAR-5		2.20742	0.0268467		ENST00000546376	KALRN	kalirin, RhoGEF kinase	-1.54531	0.00386814		NM_001145102.1	SMAD3		1.56794	0.0430437	1.62115	0.0167586
	lnc-ELF2-2:3	lnc-ELF2-2		-2.8063	0.0112222		ENST00000546710	SNORD11	small nucleolar RNA, C/D box 11	1.5407	0.000151518		NM_001145290.1	SLC37A2		-1.93214	0.0204617	-2.14629	0.014399
	lnc-ELTD1-6:1	lnc-ELTD1-6		1.28231	0.0248564		ENST00000547538			-1.35483	0.0132157		NM_001145520.1	RAI14		-1.40578	0.0357622	-1.71575	1.2954e-05
	lnc-ENY2-1:1	lnc-ENY2-1		2.32116	0.00396484		ENST00000547607	CFHR3	complement factor H-related 3	1.26171	0.0114609		NM_001145794.1	ANTXR2		-1.60436	0.0322061	-1.94057	0.00216635
	lnc-EPSTI1-1:1	lnc-EPSTI1-1		1.42404	0.0271333		ENST00000548846			1.55896	0.0395441		NM_001145853.1	WFS1		-1.57937	0.00564714	-1.50671	0.00460333
	lnc-ERAL1-3:1	lnc-ERAL1-3		1.00395	0.00176433		ENST00000549055	UTRN	utrophin	1.34769	0.036273		NM_001145938.1	MMP1		-4.85789	0.0238597	-2.73179	0.0193972
	lnc-EXD1-1:1	lnc-EXD1-1		1.66763	0.0330779		ENST00000549985			1.34522	0.0195716		NM_001145961.1			-1.24776	0.00324034	-1.08242	0.000447219
	lnc-EZH2-3:1	lnc-EZH2-3		1.39986	0.0422342		ENST00000550242	MLLT6	myeloid/lymphoid or mixed-lineage leukemia; translocated to, 6	1.23347	0.00205753		NM_001145971.1			1.04861	0.0251488	1.01801	0.00165037
	lnc-FAM105B-1:1	lnc-FAM105B-1		1.1521	0.00766283		ENST00000552545	KRTAP19-8	keratin associated protein 19-8	1.71095	0.0176504		NM_001146157.2	FAM25A	family with sequence similarity 25, member A	-2.42683	0.00661491	-2.43592	0.0263217
	lnc-FAM110B-1:2	lnc-FAM110B-1		-1.49418	0.00960822		ENST00000553247	BDKRB1	bradykinin receptor B1	-4.65926	0.00798147		NM_001159322.1	PLA2G4C		-2.84675	0.0216505	-2.00882	0.0301846
	lnc-FAM151A-3:1	lnc-FAM151A-3		-1.30777	0.00812214		ENST00000553644	lnc-EIF2C4-1		1.50058	0.0417983		NM_001159554.1	P2RX6		-1.91841	0.0146144	-1.19642	0.0127871
	lnc-FAM43A-6:1	lnc-FAM43A-6		-1.19321	0.0132602		ENST00000554129			-1.47923	0.0163683		NM_001159749.1	RIOK2		-1.36465	0.00520219	-1.27659	0.00566833
	lnc-FAM82A1-2:2	lnc-FAM82A1-2		1.34134	0.0434268		ENST00000554196	GADD45A		-2.53162	0.000483959		NM_001159860.1	ZNF583		-1.34879	0.0301421	-1.07395	0.00865737
	lnc-FAM82A2-1:1	lnc-FAM82A2-1		1.40442	0.0233295		ENST00000555168	ILF3-AS1	ILF3 antisense RNA 1 (head to head)	1.42582	0.013999		NM_001159996.1	NRG1		-2.16411	0.0120299	-1.47141	0.0185607
	lnc-FBXL14-2:2	lnc-FBXL14-2		2.20757	0.00451223		ENST00000555313			-1.83528	0.0102498		NM_001161499.1	ZNF611		-2.05322	0.00992601	-2.78424	0.000188836
	lnc-FBXO15-3:2	lnc-FBXO15-3		-2.71157	0.0164899		ENST00000555428	lnc-RP3-377D14.1.1-3		-3.56352	0.00341926		NM_001161533.1			-1.36406	0.0414674	-1.19221	0.00353681
	lnc-FLRT2-2:5	lnc-FLRT2-2		-2.12022	0.0178295		ENST00000555512	BTBD10	BTB (POZ) domain containing 10	-2.44727	9.09232e-05		NM_001161705.1			2.05383	0.0400814	1.64232	0.000362
	lnc-FMR1NB-1:1	lnc-FMR1NB-1		2.82323	0.0254353		ENST00000556346			2.61227	0.000472956		NM_001162951.2	SYTL2		-3.52681	0.0194185	-3.84983	0.00254098
	lnc-FOXG1-5:3	lnc-FOXG1-5		2.0278	0.0291457		ENST00000558372	MYO5B	myosin VB	-2.32783	0.00214015		NM_001163446.1	CPA4		-7.32038	0.000545598	-7.02203	0.000879629
	lnc-FOXL1-2:3	lnc-FOXL1-2		-2.58562	0.0350774		ENST00000558478			1.36713	0.0190462		NM_001163724.2	SMIM1	small integral membrane protein 1 (Vel blood group)	2.50764	0.00733331	2.10223	0.0101184
	lnc-FSCB-1:6	lnc-FSCB-1		-2.02132	0.0488006		ENST00000559321	NAT2	N-acetyltransferase 2 (arylamine N-acetyltransferase)	-2.04461	0.000790888		NM_001164579.1	C16orf52	chromosome 16 open reading frame 52	1.50732	0.03518	1.27235	0.0149676
	lnc-FSTL5-2:1	lnc-FSTL5-2		-1.44831	0.0320311		ENST00000560198			1.43019	0.0116688		NM_001164673.1	DOK7		-3.71122	0.0172258	-2.42271	0.0104221
	lnc-GABPA-4:2	lnc-GABPA-4		-1.74075	0.00906354		ENST00000560651			1.7381	0.00431326		NM_001166034.1	SBSN		-3.8289	0.0137067	-3.47846	0.0185896
	lnc-GABRA5-2:1	lnc-GABRA5-2		1.12352	0.00418281		ENST00000560743	CYB5R1	cytochrome b5 reductase 1	-1.67024	0.000324191		NM_001166108.1	PALLD		-1.84399	0.00378851	-1.73124	8.52369e-05
	lnc-GALNTL4-1:1	lnc-GALNTL4-1		1.28883	0.023975		ENST00000560839	lnc-SLC9A4-1		-1.3094	0.0368824		NM_001167676.1	FAM229A	family with sequence similarity 229, member A	1.08266	0.0116874	1.12999	0.00129266
	lnc-GATAD2B-1:1	lnc-GATAD2B-1		1.35833	0.0142338		ENST00000561476	ABHD1	abhydrolase domain containing 1	1.80841	0.0109962		NM_001170630.1	TJP2		-1.59211	0.0239155	-2.04845	0.00107234
	lnc-GK-1:1	lnc-GK-1		2.6458	0.0124357		ENST00000561523	lnc-MALL-1		1.95818	0.0324473		NM_001171191.1	GDPD2		-2.68134	0.00123651	-2.13133	0.00623832
	lnc-GK-2:1	lnc-GK-2		1.2689	0.00931976		ENST00000561761	ARHGAP39		-1.22503	0.00447693		NM_001172477.1	RRM2B		-1.64215	0.0230995	-2.45672	0.00161674
	lnc-GLB1-1:1	lnc-GLB1-1		-1.01042	0.0196221		ENST00000561973	TMEM59L	transmembrane protein 59-like	-1.24804	0.0338089		NM_001172655.1	ZNF701		-1.48594	0.0242953	-1.83763	3.47312e-05
	lnc-GLB1L2-1:6	lnc-GLB1L2-1		-1.40736	0.00037224		ENST00000562524			-1.27823	0.0225281		NM_001172674.1	ZNF347		-1.5794	0.00129051	-1.79398	0.000116527
	lnc-GLI2-4:1	lnc-GLI2-4		-2.27966	0.00316518		ENST00000562687	MLF1		1.37309	0.00962479		NM_001174063.1	FGFR1		-2.52047	0.0106819	-2.1283	0.00896626
	lnc-GLS-2:2	lnc-GLS-2		-1.52109	0.0238867		ENST00000562715	LGALS8		1.53102	0.0393452		NM_001177712.1	RBMS3		2.63609	0.0114015	1.80274	0.000923324
	lnc-GNLY-1:1	lnc-GNLY-1		-1.61174	0.00728083		ENST00000562842	LOC102723946		-3.21955	0.00710003		NM_001190821.1	SMAD7		-1.86928	0.0234971	-1.98386	0.0124408
	lnc-GOLPH3-1:1	lnc-GOLPH3-1		1.68699	0.0151005		ENST00000563286	ASTL	astacin-like metallo-endopeptidase (M12 family)	1.27627	0.0409213		NM_001190992.1			-1.17427	0.00542053	-1.25046	0.000460052
	lnc-GPCPD1-1:2	lnc-GPCPD1-1		2.52327	0.0490301		ENST00000563424	ANKRD20A8P	ankyrin repeat domain 20 family, member A8, pseudogene	-3.05697	0.00473373		NM_001191.2	BCL2L1		-1.78539	0.00340479	-2.13715	0.000234165
	lnc-GPR65-1:1	lnc-GPR65-1		1.16309	0.010252		ENST00000563626	LOC101927973		1.32264	0.00201126		NM_001193289.1	APOBEC3A_B	APOBEC3A and APOBEC3B deletion hybrid	-1.20154	0.0154919	-1.32894	0.0165323
	lnc-GREM2-7:1	lnc-GREM2-7		-1.05048	0.0391002		ENST00000563695	ZNF587B		-1.74781	0.0034875		NM_001193487.2	GTF2A1L		3.78703	0.000719449	2.75619	0.0176597
	lnc-GTDC1-2:1	lnc-GTDC1-2		2.45737	0.0462472		ENST00000564158			-3.53296	0.0152574		NM_001193552.1	ZNF850	zinc finger protein 850	-1.55696	0.0494593	-2.22918	0.0089261
	lnc-GTF2IRD2-1:1	lnc-GTF2IRD2-1		1.14532	0.0205869		ENST00000564572			-1.41559	0.0258888		NM_001195001.1	PTPRU		-2.22423	0.000102076	-1.79914	0.00544779
	lnc-GTSF1L-1:1	lnc-GTSF1L-1		1.66699	0.03052		ENST00000564670	lnc-PCDH9-3		2.54341	0.0456142		NM_001195220.1	ZNF783	zinc finger family member 783	1.05015	0.00734959	1.17613	0.00717481
	lnc-HBXIP-1:1	lnc-HBXIP-1		1.48618	0.0100062		ENST00000565297	HOXA3		1.2006	0.0110278		NM_001195483.1	SLC12A8		-3.52065	0.0261605	-3.05426	0.0029824
	lnc-HIATL1-6:1	lnc-HIATL1-6		1.2662	0.0219693		ENST00000565441	MIR2392	microRNA 2392	1.36707	0.00109228		NM_001195731.1	CHPF		-1.67617	0.0281698	-1.29361	6.81628e-05
	lnc-HOXC4-4:4	lnc-HOXC4-4		1.0734	0.034005		ENST00000565545			-1.69483	0.00733888		NM_001197104.1	KMT2A		-1.18756	0.00339232	-1.21511	0.000293591
	lnc-HSPB7-1:1	lnc-HSPB7-1		1.4221	0.00929236		ENST00000565617	TTYH1		1.21796	0.044426		NM_001197181.1	TUBB3		-1.06298	0.0376849	-1.40876	0.0105542
	lnc-ID3-4:1	lnc-ID3-4		1.2282	0.048989		ENST00000565797			1.28036	0.0303039		NM_001198806.1	MSANTD3		-2.20296	0.00581706	-2.62884	0.0403108
	lnc-IDS-1:2	lnc-IDS-1		-1.5171	0.0163385		ENST00000565841			1.76631	0.00285127		NM_001198952.1			-1.17895	0.0345153	-1.22743	0.00281845
	lnc-IDS-2:1	lnc-IDS-2		-1.67206	0.0108704		ENST00000565944	lnc-CTC-203F4.1.1-1		-2.83987	0.0144265		NM_001198999.1	SEMA6D		4.12946	0.00169478	4.15677	0.000229666
	lnc-IFITM2-1:1	lnc-IFITM2-1		1.20969	0.0108191		ENST00000566597			-2.28005	0.00442024		NM_001199011.1	DCTN5		-1.33602	0.00730362	-1.48635	0.00020497
	lnc-IGFL3-1:1	lnc-IGFL3-1		-1.91847	0.00646047		ENST00000566922	DYRK3		-1.4007	0.00188895		NM_001199380.1	RNF145		1.71974	0.0406747	1.43642	0.0161822
	lnc-INSC-2:1	lnc-INSC-2		1.95945	0.0301675		ENST00000567273	ZZZ3	zinc finger, ZZ-type containing 3	-1.81534	0.0218763		NM_001199417.1	ARHGAP23		-1.65363	0.0293449	-1.82521	0.00805271
	lnc-INSIG2-1:4	lnc-INSIG2-1		1.26897	5.02468e-05		ENST00000568031	NOL4L		-4.31056	0.00162766		NM_001199513.1	TGIF2		1.94284	0.04611	1.39874	0.00030556
	lnc-IQSEC3-1:1	lnc-IQSEC3-1		1.15738	0.022962		ENST00000568248			1.56779	0.000780067		NM_001199739.1	CTSS		-2.11449	0.0018852	-2.08483	5.15549e-05
	lnc-IRS2-1:1	lnc-IRS2-1		-1.07981	0.0276974		ENST00000569008	OSGIN1		-2.1156	0.000303185		NM_001199741.1	GADD45A		-3.06141	0.00180959	-2.53162	0.000483959
	lnc-ITGB2-1:1	lnc-ITGB2-1		1.2721	0.0375668		ENST00000569104			-1.22327	0.0344048		NM_001199784.1	SDCBP2		1.7725	0.0470288	1.47302	0.00280221
	lnc-IYD-1:1	lnc-IYD-1		1.96676	0.0416085		ENST00000570151			1.22668	0.0001074		NM_001199868.1	GLRX3		-1.42784	0.0473388	-1.23352	0.0203765
	lnc-KCTD20-1:1	lnc-KCTD20-1		-1.26739	0.00671592		ENST00000570266			1.49903	0.0179991		NM_001199880.1	EGR3		1.8572	0.0227951	2.02732	0.00924539
	lnc-KHDRBS3-4:2	lnc-KHDRBS3-4		2.5808	0.0422781		ENST00000573465	MAEA	macrophage erythroblast attacher	-1.32416	0.00775521		NM_001200029.1	HYAL3		-1.84662	0.0390407	-1.99954	0.016518
	lnc-KIAA1147-3:2	lnc-KIAA1147-3		-1.33193	3.73064e-06		ENST00000575792			-1.89422	0.0375213		NM_001200053.1	PMEL		3.28927	0.049783	2.14093	0.0350709
	lnc-KLF6-3:1	lnc-KLF6-3		-1.33303	0.0322774		ENST00000576859			1.45178	0.0185734		NM_001201397.1	EDNRB		1.67288	0.0167745	1.23332	0.0483694
	lnc-KY-1:1	lnc-KY-1		-2.20319	0.042467		ENST00000576944	P4HA2	prolyl 4-hydroxylase, alpha polypeptide II	-2.26859	0.0044371		NM_001201536.1	TAF1A		-1.36362	0.018722	-1.4552	0.0204797
	lnc-LACC1-1:1	lnc-LACC1-1		1.97468	0.0143087		ENST00000577004	C20orf195	chromosome 20 open reading frame 195	1.20908	0.00349715		NM_001202233.1	NR4A1		2.14496	0.0239991	2.69198	0.00403572
	lnc-LGALSL-2:1	lnc-LGALSL-2		1.88484	0.0231798		ENST00000577863	lnc-KCNMB2-7		2.19653	0.00161878		NM_001202473.1	ZNF816-ZNF321P	ZNF816-ZNF321P readthrough	-1.70636	0.0304136	-2.308	0.000766707
	lnc-LIMCH1-2:1	lnc-LIMCH1-2		1.2155	0.0173419		ENST00000578929			-1.90713	0.0225821		NM_001202553.1	MIA		1.87469	0.0227975	1.25685	0.00895138
	lnc-LPIN3-2:1	lnc-LPIN3-2		1.05067	0.0221841		ENST00000579378			-1.66899	0.0286421		NM_001202557.1	CD44		-1.13375	0.00348573	-1.37053	0.00762954
	lnc-LRRC18-2:1	lnc-LRRC18-2		1.02344	0.0169148		ENST00000579529	LINC00917		1.62334	0.0109069		NM_001202560.2	WBSCR22	Williams Beuren syndrome chromosome region 22	-1.08696	0.0368973	-1.01603	0.000453208
	lnc-LSM6-1:1	lnc-LSM6-1		-1.58669	0.0307437		ENST00000579835			-1.70455	0.00041898		NM_001204051.1	SLC25A27		2.18178	0.00736572	1.96003	0.0027504
	lnc-MAFK-2:1	lnc-MAFK-2		1.1884	0.0190522		ENST00000579862	lnc-ZFP42-7		1.16711	0.0369386		NM_001204172.1	MDM4		2.29153	0.00122175	1.49632	0.00358216
	lnc-MAGEB1-1:1	lnc-MAGEB1-1		2.71033	0.00290847		ENST00000579991	TEX9	testis expressed 9	-1.54957	0.0116503		NM_001204344.1	TNFSF15		-3.77306	0.00762656	-2.86215	0.00462686
	lnc-MANSC4-3:1	lnc-MANSC4-3		1.7641	0.0238998		ENST00000581192	VAV3	vav 3 guanine nucleotide exchange factor	-2.01992	0.0311441		NM_001204426.1	LIMK1		-1.58646	0.0420204	-1.37421	2.3697e-05
	lnc-MAOA-2:1	lnc-MAOA-2		-1.60675	0.0211277		ENST00000581666			1.82661	8.3659e-05		NM_001204450.1	CCPG1		-1.98627	0.00588542	-1.6348	0.0313778
	lnc-MARVELD3-1:1	lnc-MARVELD3-1		2.7112	0.0008028		ENST00000582300	lnc-RP11-701P16.2.1-1		1.56059	0.0323046		NM_001206.2	KLF9	Kruppel-like factor 9	2.30132	0.00106946	1.65033	0.0028753
	lnc-MAS1L-1:1	lnc-MAS1L-1		-1.66164	0.0344781		ENST00000582320	BIRC8	baculoviral IAP repeat containing 8	-1.38068	0.00581992		NM_001206702.1	SP100		-1.36653	0.0106888	-1.48036	0.000413755
	lnc-MBL2-2:2	lnc-MBL2-2		1.15729	0.0394252		ENST00000584833	LOC100506827		-1.53401	0.00472214		NM_001207015.1	PTPRR		-6.88703	0.00308176	-6.99876	0.000182189
	lnc-MCU-1:1	lnc-MCU-1		1.91884	0.045849		ENST00000584867	C5orf42		-1.3479	0.00156724		NM_001207066.1	CXADR		-1.96911	0.0167429	-2.56453	0.0013511
	lnc-METTL4-1:2	lnc-METTL4-1		1.11947	0.0410067		ENST00000585520	KIAA1217		-1.28642	0.0254467		NM_001243093.1	FYB		-1.85318	0.0224954	-1.84432	0.015148
	lnc-MFAP4-2:1	lnc-MFAP4-2		-1.4548	0.000478057		ENST00000586321	CDC25A		-1.7852	0.00107835		NM_001243281.1	ALCAM		-1.067	0.0320006	-1.81788	4.38142e-05
	lnc-MFSD4-1:1	lnc-MFSD4-1		1.3579	0.0403658		ENST00000587506			1.81027	0.00276674		NM_001252.4	CD70	CD70 molecule	-2.38139	0.00902377	-2.92085	0.0001443
	lnc-MIER3-2:1	lnc-MIER3-2		1.55158	0.000619231		ENST00000587807	lnc-GUSB-5		2.89112	0.00691058		NM_001252065.1	SYT7		-2.40146	0.00330308	-2.02156	0.00483207
	lnc-MLL3-1:1	lnc-MLL3-1		1.38433	0.00525453		ENST00000590052			-1.36052	0.0167529		NM_001253387.1	CHL1		4.39995	0.00211957	2.14538	0.0168432
	lnc-MOCS1-1:1	lnc-MOCS1-1		1.53084	0.00641064		ENST00000591188			-1.22942	0.0152916		NM_001256139.1	CAPG		-2.01192	0.0197813	-1.96409	0.0493802
	lnc-MORF4L2-1:1	lnc-MORF4L2-1		1.14578	0.0363323		ENST00000593649	RPL31P11	ribosomal protein L31 pseudogene 11	1.21521	0.0427533		NM_001256164.1	TMCO1		-1.18032	0.0061155	-1.25101	0.000815997
	lnc-MSI2-2:1	lnc-MSI2-2		-3.07926	0.0128164		ENST00000595476	lnc-PRKAB2-1		1.5374	0.0145282		NM_001256267.1	MYPN		-4.51301	0.00330755	-3.57772	0.00199831
	lnc-MTX1-1:2	lnc-MTX1-1		1.03572	0.00790502		ENST00000595532	XLOC_l2_009929		1.99165	0.0309605		NM_001256303.1	DTNB		1.84141	0.00584692	1.48564	5.00928e-05
	lnc-MTX3-1:1	lnc-MTX3-1		1.29895	0.0103804		ENST00000596769	DR1	down-regulator of transcription 1	-1.37381	0.00853172		NM_001256394.1	NOL8		-1.84354	0.048109	-1.50445	0.00945068
	lnc-MYC-2:22	lnc-MYC-2		1.0815	0.0281033		ENST00000598518			-2.24177	0.00140657		NM_001256405.1	KDM2A		-1.16659	0.0352107	-1.01438	0.0019169
	lnc-MYO19-1:1	lnc-MYO19-1		2.44264	0.0242534		ENST00000600892	FFAR4		1.91973	0.0267677		NM_001256421.1	AGPAT9		-1.77146	0.00968543	-1.08268	0.0222464
	lnc-NAIF1-1:1	lnc-NAIF1-1		-1.32489	0.0125168		ENST00000602906	ZNF615		-1.47317	0.00114499		NM_001256574.1	ENC1		-2.57169	0.00477187	-2.8941	7.12492e-05
	lnc-NARF-1:1	lnc-NARF-1		1.82292	0.00379389		ENST00000603095	ATP6AP1L	ATPase, H+ transporting, lysosomal accessory protein 1-like	1.88949	0.00414754		NM_001256829.1	TMEM265	transmembrane protein 265	-1.29647	0.00501796	-1.02712	0.0175723
	lnc-NBPF16-4:2	lnc-NBPF16-4		1.10679	0.00293991		ENST00000604857	NOL4L		-1.64773	0.00974755		NM_001257291.1	SLC9A7		-1.76641	0.0403414	-1.05403	0.0128629
	lnc-NELL1-1:1	lnc-NELL1-1		1.17734	0.039167		ENST00000605240	THBS1	thrombospondin 1	-4.09945	0.00119492		NM_001257386.1	ABCG2		-1.89917	0.0109896	-1.8412	0.0222979
	lnc-NENF-1:1	lnc-NENF-1		2.59584	0.0408659		ENST00000606102	ID2	inhibitor of DNA binding 2, dominant negative helix-loop-helix protein	-1.438	0.00739058		NM_001258012.2	FDXR		-1.23858	0.00777662	-1.56281	0.00219542
	lnc-NFE2L3-2:1	lnc-NFE2L3-2		-2.11477	0.0445742		ENST00000606973	HERC4		-1.55319	0.000196916		NM_001258320.1	TP53I11		-2.70842	0.0240562	-1.86069	0.00129928
	lnc-NFYB-2:1	lnc-NFYB-2		1.03158	0.0327802		ENST00000608290	TFDP1	transcription factor Dp-1	-2.07445	0.000332314		NM_001260.1	CDK8	cyclin-dependent kinase 8	-1.32204	0.0127302	-1.68561	0.00105732
	lnc-NNT-3:2	lnc-NNT-3		1.50589	0.0145286		ENST00000608984	PKN2	protein kinase N2	-1.16738	0.00764148		NM_001261444.1	GNAL		-2.80296	0.0424505	-1.38524	0.048164
	lnc-NRL-3:1	lnc-NRL-3		-1.18203	0.0208415		ENST00000609229	LINC00347	long intergenic non-protein coding RNA 347	-1.34656	0.0375856		NM_001267033.1	MZF1		1.3128	0.0313274	1.11514	0.00723545
	lnc-NUP188-1:1	lnc-NUP188-1		1.59246	0.0473664		ENST00000609777	ASAH2B	N-acylsphingosine amidohydrolase (non-lysosomal ceramidase) 2B	-1.80707	0.00362152		NM_001267036.1	SLC7A8	solute carrier family 7 (amino acid transporter light chain, L system), member 8	-2.98835	0.0333361	-4.22096	6.93335e-05
	lnc-OLIG2-1:1	lnc-OLIG2-1		1.17554	0.0369974		ENST00000610202	XLOC_l2_008203		-1.31671	0.0364466		NM_001267048.1	KIAA1324		-2.84791	0.0261351	-2.22049	0.00277803
	lnc-OSBP-1:1	lnc-OSBP-1		1.27394	0.00549837		ENST00000610384	SLC1A1	solute carrier family 1 (neuronal/epithelial high affinity glutamate transporter, system Xag), member 1	2.61836	0.027936		NM_001267598.1	MGST1		-2.28228	0.00142062	-1.98569	0.0168204
	lnc-OXSM-1:1	lnc-OXSM-1		1.84519	0.0487829		ENST00000610403	MICALL1	MICAL-like 1	-2.17682	0.000354592		NM_001270436.1	CDC42EP3		1.70021	0.0447082	2.09627	0.00313706
	lnc-P2RX7-2:2	lnc-P2RX7-2		2.49799	0.046092		ENST00000610760			2.54346	0.00341085		NM_001271581.1	DNAJC10		-1.79243	0.0435626	-1.60334	0.00255743
	lnc-PACRGL-3:1	lnc-PACRGL-3		1.2572	0.0437388		ENST00000612330			-1.41466	0.0356335		NM_001271664.2	GOLGA6L22	golgin A6 family-like 22	-2.01233	0.0455121	-1.49307	0.0206163
	lnc-PAFAH1B1-2:2	lnc-PAFAH1B1-2		1.75922	0.0364628		ENST00000612423	SBF2	SET binding factor 2	1.27481	0.00189102		NM_001271821.1	TREM2		-5.8802	0.000690051	-4.89589	0.00229846
	lnc-PARP8-1:1	lnc-PARP8-1		-1.02031	0.0216978		ENST00000612817	GSTA4	glutathione S-transferase alpha 4	1.61729	0.0231056		NM_001271851.1	RRAGC		-1.24115	0.0305671	-1.65554	0.00391962
	lnc-PAX6-1:1	lnc-PAX6-1		-2.97345	0.00408223		ENST00000614900	ANKRD36	ankyrin repeat domain 36	-1.25062	0.000164945		NM_001277204.1	P2RY6		-3.98549	0.0299407	-2.76132	0.00643348
	lnc-PDE10A-1:1	lnc-PDE10A-1		1.55269	0.00733875		ENST00000614987			-1.91974	0.0344031		NM_001278185.1	HERC4		-1.84722	0.0135576	-1.45828	0.000137886
	lnc-PDGFRA-1:1	lnc-PDGFRA-1		1.42198	0.0300915		ENST00000615225			-1.3132	0.00172596		NM_001278390.1	SLC38A1		-1.7463	0.00804946	-1.34911	0.0400794
	lnc-PHC3-1:1	lnc-PHC3-1		1.62791	0.00262772		ENST00000616707	C19orf45	chromosome 19 open reading frame 45	1.30865	0.0154101		NM_001278451.1	SP140		-1.34196	0.00565258	-1.19459	0.00457044
	lnc-PHOX2A-1:1	lnc-PHOX2A-1		-1.29568	0.0293546		ENST00000618777	lnc-PCDH7-6		2.08982	0.0469513		NM_001278690.1	FGFR1OP		-1.04402	0.00302381	-1.25131	0.0136066
	lnc-PIGM-3:1	lnc-PIGM-3		1.81406	0.0322275		ENST00000620494	IQCA1		1.64766	0.0240975		NM_001278718.1	FXYD1		2.64345	0.00305578	2.49609	0.000282891
	lnc-PITRM1-7:8	lnc-PITRM1-7		1.4509	0.00826341		ENST00000621407	SAC3D1	SAC3 domain containing 1	-1.22705	0.000710533		NM_001281501.1	FADS2		1.86661	0.0139124	1.12113	0.0201515
	lnc-PLXND1-1:1	lnc-PLXND1-1		2.69774	0.0232364		ENST00000623174	lnc-NRIP2-2		-1.25847	0.000154217		NM_001282236.1	CDKL1		-1.41009	0.0323632	-1.77271	0.0101974
	lnc-PPA2-1:1	lnc-PPA2-1		1.40527	0.0108818		ENST00000623198			-1.75021	0.00241968		NM_001282399.1	IL18R1		-1.06679	0.023188	-1.22853	0.0417654
	lnc-PPFIA2-1:1	lnc-PPFIA2-1		-1.20696	0.0427212		ENST00000623764	HLA-DMA	major histocompatibility complex, class II, DM alpha	-1.28176	0.0277497		NM_001282444.1	EHD1		-1.7604	0.0398543	-1.58516	0.0131967
	lnc-PPIAL4G-3:2	lnc-PPIAL4G-3		-1.5008	0.0313226		ENST00000624522	lnc-PANK3-9		1.60085	0.0452926		NM_001282506.1	MUC20		-1.44906	0.00996119	-1.49663	0.0117064
	lnc-PPIAL4G-7:1	lnc-PPIAL4G-7		-2.25955	0.0264703		ENST00000624615	PRDX1		-1.21184	0.00264994		NM_001282588.1	SLAMF7		-4.69251	0.047224	-5.17712	0.00419391
	lnc-PPIE-1:1	lnc-PPIE-1		1.50736	0.0202155		lnc-ABCA5-3:1			1.40313	0.00476377		NM_001284271.1	ASCC3		-1.08822	0.00408008	-1.39931	5.12947e-05
	lnc-PPP1R3D-1:1	lnc-PPP1R3D-1		-1.87968	0.0439967		lnc-AC006156.2-6:1			-2.27579	3.08329e-05		NM_001284334.1	SERHL2		1.15172	0.00841399	1.44804	0.00681217
	lnc-PPP2R2B-2:2	lnc-PPP2R2B-2		2.25669	0.0403111		lnc-AC007405.2.1-3:3			1.58678	0.0293523		NM_001284406.1	TMEM40		-3.34581	0.00321921	-2.82054	0.00315322
	lnc-PPP3CC-1:3	lnc-PPP3CC-1		1.29239	0.0291902		lnc-AC008060.7.1-2:1	lnc-FSIP1-1		-1.44467	0.00448965		NM_001285389.2	RCAN1		2.59638	0.00174017	2.3203	0.00843706
	lnc-PPP4R1-8:1	lnc-PPP4R1-8		1.80351	0.0422355		lnc-AC010872.2.1-1:1	RHBDL2	rhomboid, veinlet-like 2 (Drosophila)	-1.40989	0.0253001		NM_001286731.1	AMTN		-5.70784	0.0163214	-4.97676	0.00239949
	lnc-PRKRIR-1:2	lnc-PRKRIR-1		1.99687	0.026272		lnc-AC011294.3.1-2:1	LTBP1	latent transforming growth factor beta binding protein 1	-2.97758	0.00585146		NM_001286775.1	TEX30		-1.1794	0.00412503	-1.45686	0.0033629
	lnc-PTAR1-1:1	lnc-PTAR1-1		1.13608	0.0307768		lnc-AC015804.1-3:1	FERMT1	fermitin family member 1	-2.14475	0.0054542		NM_001286806.1	SLC25A30		-1.71654	0.00580872	-2.28434	0.000610895
	lnc-PTPN3-2:1	lnc-PTPN3-2		-1.4089	0.0344874		lnc-AC016251.1-1:12	GJB5	gap junction protein beta 5	-2.49472	0.0183753		NM_001288585.1	LACTB		-1.43218	0.00781331	-1.61036	0.000293585
	lnc-PTPRU-3:1	lnc-PTPRU-3		-2.23179	0.0368726		lnc-AC018816.3.1-4:1	CALB2	calbindin 2	-2.8597	0.0201542		NM_001289.5	CLIC2	chloride intracellular channel 2	-2.35261	0.0365678	-1.61864	0.0425706
	lnc-PYCARD-1:1	lnc-PYCARD-1		1.46127	0.0110528		lnc-AC027763.2.1-1:1	EFHD2	EF-hand domain family member D2	-1.34718	0.00184437		NM_001289009.1	SLFN12		-1.99968	0.00700416	-2.47155	0.000366151
	lnc-RAB15-1:1	lnc-RAB15-1		1.44208	0.00440763		lnc-AC073348.1-2:1	SNORD58C	small nucleolar RNA, C/D box 58C	2.07314	0.000246397		NM_001289164.1	LOXL3		1.52873	0.0329008	1.09475	0.00072387
	lnc-RACGAP1-2:1	lnc-RACGAP1-2		-1.60801	0.0208519		lnc-AC092031.1-1:9			-1.92289	0.00555308		NM_001289807.1			-2.55373	0.00717387	-3.19691	0.00314159
	lnc-RAD23B-10:1	lnc-RAD23B-10		2.28859	0.0181809		lnc-AC092811.1-1:1	AP1AR	adaptor-related protein complex 1 associated regulatory protein	-1.28056	0.00516983		NM_001289984.1	JADE2		-1.08067	0.0134797	-1.64281	0.00136343
	lnc-RAD51-1:1	lnc-RAD51-1		1.24056	0.0337865		lnc-AC099552.4.1-1:2			1.64859	0.0111181		NM_001289999.1			1.65966	0.034131	1.67423	0.0163062
	lnc-RALGDS-2:1	lnc-RALGDS-2		2.01528	0.0338377		lnc-AC112512.1-1:1	ALCAM		-1.74871	0.000229431		NM_001290226.1	MAST4		-1.37422	0.0187974	-1.19839	0.0354156
	lnc-RASA1-3:6	lnc-RASA1-3		1.32764	0.01668		lnc-AC114947.1.1-2:3	lnc-LAMA5-1		-1.20496	0.0337378		NM_001291510.1	DDX60L		-1.29078	0.0193539	-1.53638	0.00235802
	lnc-RBL2-2:1	lnc-RBL2-2		2.11369	0.0456906		lnc-AC131097.4.1-3:5	EHD2	EH domain containing 2	-1.27355	0.000181949		NM_001291982.1			-1.78395	0.00379649	-1.92449	0.0014706
	lnc-RBM11-1:1	lnc-RBM11-1		-1.27148	0.0355485		lnc-AC145676.2.1-2:1	PP12719		1.37585	0.0172986		NM_001292038.1			-1.79698	0.0116353	-1.69889	0.0261793
	lnc-RMI1-1:1	lnc-RMI1-1		2.37527	0.00252599		lnc-ACER2-1:1	SLC7A8	solute carrier family 7 (amino acid transporter light chain, L system), member 8	-4.22096	6.93335e-05		NM_001293178.1			-1.50128	0.00937607	-1.93352	0.0041404
	lnc-RP11-178D12.1.1-1:1	lnc-RP11-178D12.1.1-1		1.61819	0.0273135		lnc-ADAM2-4:1			1.62107	0.000559568		NM_001293291.1	MYEOV	myeloma overexpressed	-2.40479	0.00687796	-2.05999	0.00115795
	lnc-RP11-327F22.5.1-7:9	lnc-RP11-327F22.5.1-7		-1.81888	0.0179151		lnc-ADD1-1:3	FOXM1		-1.6945	0.00507286		NM_001295.2	CCR1	chemokine (C-C motif) receptor 1	-2.19485	0.0427023	-2.86439	0.0338242
	lnc-RP11-6L6.2.1-1:1	lnc-RP11-6L6.2.1-1		1.4709	0.0286332		lnc-AF131215.2.1-1:1			-2.94402	0.00203467		NM_001297559.1	HTRA3		-1.27957	0.0133533	-1.29924	0.00202565
	lnc-RP11-90J19.1.1-4:1	lnc-RP11-90J19.1.1-4		1.15452	0.0361673		lnc-AKT3-2:1			-1.41862	0.0192964		NM_001297662.1	TTC39A		2.32595	0.0119929	2.16101	0.0267684
	lnc-RPL30-1:1	lnc-RPL30-1		3.63357	0.00131949		lnc-AKTIP-2:1			1.69032	0.0212719		NM_001300828.1	PCDH18		2.92635	0.0250975	1.01294	0.0145501
	lnc-RPS24-1:1	lnc-RPS24-1		-1.4749	0.00130439		lnc-ALDH1A3-1:7	SNAR-H	small ILF3/NF90-associated RNA H	-1.87032	0.00321884		NM_001300847.1	SLC29A4		1.57849	0.0179437	1.21702	0.00163512
	lnc-RPS27L-1:1	lnc-RPS27L-1		-1.19994	0.024235		lnc-ALG14-2:1	GLIS1	GLIS family zinc finger 1	-1.88893	0.00743138		NM_001300849.1	PIP5K1C		-1.69357	0.0130783	-1.69395	0.0407341
	lnc-RPS6KA3-2:1	lnc-RPS6KA3-2		1.52154	0.0478723		lnc-ALOX12-1:1	CDK8	cyclin-dependent kinase 8	-1.68561	0.00105732		NM_001301010.1	ALKBH8		-1.10183	0.0365572	-1.37614	0.028854
	lnc-RTN4-3:1	lnc-RTN4-3		1.11601	0.024958		lnc-ANGPTL2-2:1			1.2769	0.0340692		NM_001301015.1	ABLIM3		-2.94156	0.0269009	-2.74267	0.00151091
	lnc-RXRG-1:5	lnc-RXRG-1		-1.51967	0.00115132		lnc-ANKRD11-1:2	BMP7	bone morphogenetic protein 7	-2.41145	0.0062844		NM_001301062.1	ZNF114		-1.10102	0.0123938	-1.62405	0.000116226
	lnc-S100A13-1:1	lnc-S100A13-1		2.25133	0.028959		lnc-ANKRD30A-3:1	SH3BP4		-1.575	0.000391086		NM_001301769.1			-1.72917	0.00408953	-1.8822	0.000623618
	lnc-SBDS-3:1	lnc-SBDS-3		1.76923	0.00453524		lnc-ANKRD56-2:1	lnc-GSR-1		2.56209	0.00702558		NM_001303109	KLHL12		-1.31636	0.00403946	-1.44383	0.00967943
	lnc-SCOC-1:1	lnc-SCOC-1		1.48722	0.00830427		lnc-ANP32A-3:3	lnc-UGT8-1		1.65511	0.0196014		NM_001338.4	CXADR	coxsackie virus and adenovirus receptor	-1.57622	0.0130132	-1.8337	0.00754474
	lnc-SDCCAG8-1:1	lnc-SDCCAG8-1		1.57264	0.038721		lnc-AP000679.2.1-1:1	ZMAT3		-1.38285	0.00255165		NM_001401.3	LPAR1		2.17898	0.0442925	1.37575	3.86991e-05
	lnc-SDF2-1:1	lnc-SDF2-1		2.01864	0.0401522		lnc-AP001496.1-10:1			1.9907	0.0224162		NM_001409.3	MEGF6	multiple EGF-like-domains 6	-4.67483	0.000657875	-3.30795	0.000492352
	lnc-SEC23IP-1:1	lnc-SEC23IP-1		1.92815	0.00114122		lnc-AP3M1-1:1	COL8A2		2.23245	0.0174183		NM_001457.3	FLNB	filamin B, beta	-3.01532	0.0108156	-2.53511	7.21862e-05
	lnc-SEMA5A-1:1	lnc-SEMA5A-1		1.91174	0.00532506		lnc-APOBEC4-1:1			-1.46614	0.0057725		NM_001487.3	BLOC1S1	biogenesis of lysosomal organelles complex-1, subunit 1	1.3087	0.0307065	1.80014	0.00674266
	lnc-SERPINB1-1:1	lnc-SERPINB1-1		1.72948	0.040983		lnc-ARHGAP17-3:1	HHAT		-2.63133	0.00165589		NM_001508.2	GPR39	G protein-coupled receptor 39	-3.70558	0.0115548	-2.02228	0.0127406
	lnc-SGCA-1:1	lnc-SGCA-1		-1.21758	0.000334983		lnc-ARHGAP26-4:4			-2.75022	0.0147033		NM_001719.2	BMP7	bone morphogenetic protein 7	-3.86138	0.0307475	-2.41145	0.0062844
	lnc-SIPA1L1-1:1	lnc-SIPA1L1-1		-1.24893	0.0329863		lnc-ARHGAP26-4:5			-3.35982	0.00353385		NM_001831.3	CLU	clusterin	-6.18496	0.0184297	-5.96472	0.00161729
	lnc-SLC11A2-1:1	lnc-SLC11A2-1		2.34926	0.0264987		lnc-ASB15-1:1			1.52937	0.00522199		NM_001834.3	CLTB		-1.07799	0.000923771	-1.01189	0.00259268
	lnc-SLC12A7-1:16	lnc-SLC12A7-1		1.1666	0.0469758		lnc-ASB4-3:2	SLC30A1	solute carrier family 30 (zinc transporter), member 1	-2.08327	0.00844524		NM_001845.4	COL4A1	collagen, type IV, alpha 1	-1.56732	0.00592056	-1.09839	0.0143205
	lnc-SLC22A16-1:1	lnc-SLC22A16-1		1.05501	0.023588		lnc-ASB7-2:1	STARD13		2.09313	0.0064515		NM_001897.4	CSPG4	chondroitin sulfate proteoglycan 4	1.98416	0.0334515	2.29551	0.00458015
	lnc-SLC25A15-1:1	lnc-SLC25A15-1		1.29997	0.042148		lnc-ATF3-1:1	lnc-USP20-2		-1.63639	0.016421		NM_001958.3	EEF1A2	eukaryotic translation elongation factor 1 alpha 2	-2.72463	0.00516936	-1.98157	0.00216257
	lnc-SLC25A19-1:1	lnc-SLC25A19-1		1.77676	0.00870728		lnc-ATG7-1:1	SLC38A1		-1.34911	0.0400794		NM_001962.2	EFNA5	ephrin-A5	1.53868	0.00119137	1.44828	0.0013135
	lnc-SLC30A7-2:2	lnc-SLC30A7-2		2.24515	0.0293979		lnc-BANP-4:1			1.19053	0.0285298		NM_001964.2	EGR1	early growth response 1	1.57998	0.0153331	1.3736	0.0213049
	lnc-SLC35E3-1:1	lnc-SLC35E3-1		-1.11787	0.0418699		lnc-BBS12-1:1	PNLIPRP3		-4.01063	0.00542007		NM_001982.3	ERBB3	erb-b2 receptor tyrosine kinase 3	2.44872	0.000748522	1.32387	0.00762362
	lnc-SLC38A8-4:3	lnc-SLC38A8-4		1.45043	0.0420297		lnc-BCAN-1:1	lnc-ITIH2-4		1.26548	0.0320771		NM_002015.3	FOXO1	forkhead box O1	1.38873	0.00508106	1.02038	0.00023585
	lnc-SLC39A11-1:8	lnc-SLC39A11-1		2.40081	0.00778509		lnc-BCL9-2:1	CASP6	caspase 6	-1.75682	0.00982743		NM_002032.2	FTH1	ferritin, heavy polypeptide 1	-1.1042	0.0496114	-1.44513	0.00231449
	lnc-SLC44A5-1:1	lnc-SLC44A5-1		1.07848	0.00449805		lnc-BHLHE41-1:1	KCNC4	potassium channel, voltage gated Shaw related subfamily C, member 4	-2.24184	0.0441876		NM_002061.2	GCLM	glutamate-cysteine ligase, modifier subunit	-2.4967	0.00662619	-2.94115	0.00013307
	lnc-SLC9A3-1:1	lnc-SLC9A3-1		-2.83869	0.0203919		lnc-C10orf125-1:1			-1.66489	0.00161016		NM_002081.2	GPC1	glypican 1	-2.92278	0.0435968	-3.10487	0.00444913
	lnc-SMAD5-2:1	lnc-SMAD5-2		2.19364	0.00448864		lnc-C10orf136-1:3	LINC01186	long intergenic non-protein coding RNA 1186	-3.79751	0.00494678		NM_002133.2	HMOX1	heme oxygenase 1	-3.20851	0.00771326	-2.92346	0.00415049
	lnc-SMARCC2-3:2	lnc-SMARCC2-3		1.17484	0.0286586		lnc-C10orf137-1:4	TMEM110	transmembrane protein 110	-1.28144	0.0059575		NM_002185.3	IL7R	interleukin 7 receptor	-4.45907	0.00683188	-2.81268	0.0223893
	lnc-SOHLH2-1:1	lnc-SOHLH2-1		1.16829	0.0282915		lnc-C11orf36-1:1	lnc-TRIM44-3		1.9778	0.0216648		NM_002201.4	ISG20	interferon stimulated exonuclease gene 20kDa	1.79766	0.00712861	1.76757	0.0179678
	lnc-SPRYD7-1:2	lnc-SPRYD7-1		1.15984	0.018271		lnc-C11orf36-2:1	lnc-MBP-1		1.17166	0.0135522		NM_002204.2	ITGA3		-2.03997	0.0454896	-1.78163	0.000100774
	lnc-STARD6-1:2	lnc-STARD6-1		2.42952	0.0114606		lnc-C11orf36-3:1	RAB3GAP1	RAB3 GTPase activating protein subunit 1 (catalytic)	-1.29311	0.014354		NM_002275.3	KRT15	keratin 15, type I	-4.01385	0.00630658	-2.74791	0.0184761
	lnc-STAT6-1:4	lnc-STAT6-1		2.01311	0.0257725		lnc-C11orf74-6:1	SLC19A3		2.15343	0.0084763		NM_002293.3	LAMC1	laminin, gamma 1 (formerly LAMB2)	2.04073	0.0162973	1.59651	0.00248802
	lnc-SULF1-3:3	lnc-SULF1-3		1.4106	0.00933233		lnc-C14orf166B-3:3	S100P	S100 calcium binding protein P	1.73757	0.0339211		NM_002373.5	MAP1A	microtubule-associated protein 1A	-2.66394	0.010034	-2.56628	0.00106943
	lnc-SYT4-1:2	lnc-SYT4-1		1.68259	0.0490032		lnc-C14orf79-2:10	SAA1		2.54934	0.0460335		NM_002392.5	MDM2		-1.27229	0.00903128	-1.50925	6.92577e-05
	lnc-TAX1BP3-1:1	lnc-TAX1BP3-1		-2.03406	0.00259199		lnc-C14orf79-2:4	CCDC132		-1.21486	0.00229168		NM_002408.3	MGAT2	mannosyl (alpha-1,6-)-glycoprotein beta-1,2-N-acetylglucosaminyltransferase	-1.05823	0.0104066	-1.40761	0.0225722
	lnc-TBL1Y-1:1	lnc-TBL1Y-1		-1.12109	0.0390844		lnc-C15orf2-5:1	ZNF365		-1.72366	0.00060863		NM_002410.4	MGAT5	mannosyl (alpha-1,6-)-glycoprotein beta-1,6-N-acetyl-glucosaminyltransferase	1.7509	0.0320513	1.31913	0.0403101
	lnc-TFB2M-2:1	lnc-TFB2M-2		1.58369	0.0334825		lnc-C15orf41-3:1			-2.85242	0.0226562		NM_002422.3	MMP3	matrix metallopeptidase 3	-4.82441	0.0302889	-3.13483	0.0137704
	lnc-TGFBRAP1-3:1	lnc-TGFBRAP1-3		1.14851	0.00814989		lnc-C16orf61-2:1	XLOC_l2_002886		1.56414	0.00406716		NM_002448.3	MSX1	msh homeobox 1	-1.2122	0.00749562	-1.09053	0.0283088
	lnc-THEMIS-2:1	lnc-THEMIS-2		2.12371	0.0232253		lnc-C17orf97-4:1			-1.21498	0.00185401		NM_002477.1	MYL5	myosin light chain 5	-1.09804	0.0111937	-1.0011	0.0365898
	lnc-TIMM9-2:14	lnc-TIMM9-2		1.29941	0.0214689		lnc-C1QTNF9-3:1	STARD9		2.73198	0.0269617		NM_002507.3	NGFR	nerve growth factor receptor	-4.83081	0.013944	-5.79292	0.000308443
	lnc-TLE3-3:1	lnc-TLE3-3		-1.73488	0.0485809		lnc-C20orf197-3:13			-1.3015	0.000427849		NM_002508.2	NID1	nidogen 1	2.77492	0.00322579	2.55571	0.000276387
	lnc-TLR3-1:1	lnc-TLR3-1		1.93999	0.00792057		lnc-C22orf26-2:1	lnc-GPC5-2		1.76483	0.0215995		NM_002581.3	PAPPA	pregnancy-associated plasma protein A, pappalysin 1	-3.5345	0.00343064	-2.36964	0.0107732
	lnc-TM4SF4-2:2	lnc-TM4SF4-2		1.22484	0.0110819		lnc-C5orf17-4:1	TNP1	transition protein 1 (during histone to protamine replacement)	1.56012	0.00307356		NM_002583.2	PAWR	PRKC, apoptosis, WT1, regulator	-1.43421	0.0387119	-1.47911	0.000374111
	lnc-TMEM105-1:1	lnc-TMEM105-1		1.11236	0.0270309		lnc-C5orf43-2:1	CYSRT1	cysteine-rich tail protein 1	-2.98041	0.00396726		NM_002608.2	PDGFB	platelet-derived growth factor beta polypeptide	-3.38381	0.0189962	-2.72581	0.0131111
	lnc-TMEM98-1:2	lnc-TMEM98-1		1.16761	0.0200784		lnc-C8orf39-1:1	SNORD82	small nucleolar RNA, C/D box 82	2.94653	0.0177539		NM_002615.5	SERPINF1	serpin peptidase inhibitor, clade F (alpha-2 antiplasmin, pigment epithelium derived factor), member 1	3.6674	0.0107442	2.19474	0.00326048
	lnc-TMTC3-6:1	lnc-TMTC3-6		-1.14673	0.01341		lnc-C9orf93-1:1			1.84177	0.0197524		NM_002616.2	PER1	period circadian clock 1	1.65789	0.00660895	1.78018	0.00234313
	lnc-TNFAIP3-5:1	lnc-TNFAIP3-5		1.16281	0.000245123		lnc-CADM2-3:8	ZNF701		-1.83763	3.47312e-05		NM_002638.3	PI3	peptidase inhibitor 3, skin-derived	-1.41184	0.0228031	-2.41654	0.0316026
	lnc-TOMM7-1:1	lnc-TOMM7-1		-1.68688	0.0463849		lnc-CBLB-7:9	PLEKHN1		-1.218	0.0154644		NM_002736.2	PRKAR2B	protein kinase, cAMP-dependent, regulatory, type II, beta	-1.28508	0.0183782	-2.1572	0.000835869
	lnc-TPT1-1:1	lnc-TPT1-1		3.34435	0.00783791		lnc-CCDC68-1:1	ANKEF1	ankyrin repeat and EF-hand domain containing 1	-3.78323	0.00160584		NM_002754.4	MAPK13	mitogen-activated protein kinase 13	-2.4562	0.00276401	-1.83585	0.0358873
	lnc-TREML1-1:2	lnc-TREML1-1		1.42548	0.0472807		lnc-CCDC68-2:1			1.35764	0.0268874		NM_002769.4	PRSS1	protease, serine, 1 (trypsin 1)	-4.01892	0.0345929	-3.42171	0.0102136
	lnc-TSEN15-2:1	lnc-TSEN15-2		2.4553	0.0229117		lnc-CCDC71L-1:1			1.23203	0.015632		NM_002837.4	PTPRB		-4.13412	0.00385062	-3.98159	0.0167205
	lnc-TSPYL6-2:1	lnc-TSPYL6-2		-1.05503	0.00858967		lnc-CCDC71L-1:2	TRPV2	transient receptor potential cation channel, subfamily V, member 2	-2.88249	0.005227		NM_002907.3	RECQL	RecQ helicase-like	-1.29855	0.000779774	-1.07657	0.0126736
	lnc-TSSK6-1:1	lnc-TSSK6-1		1.13311	0.00683864		lnc-CCDC93-1:1	TMEM130		-1.20201	0.00138902		NM_002961.2	S100A4	S100 calcium binding protein A4	-1.39373	0.0330149	-2.4767	0.000241998
	lnc-TTC5-1:1	lnc-TTC5-1		2.26831	0.0215756		lnc-CCKAR-1:2	WBSCR16		-1.43054	0.0287719		NM_002964.4	S100A8	S100 calcium binding protein A8	-1.81296	0.000114671	-1.37038	0.044558
	lnc-TTC7A-1:1	lnc-TTC7A-1		1.49677	0.0139021		lnc-CCNB1IP1-2:1			1.95678	0.00395369		NM_002966.2	S100A10	S100 calcium binding protein A10	-1.84474	0.00864697	-2.03457	0.000700449
	lnc-TUBGCP3-8:1	lnc-TUBGCP3-8		2.23244	0.0154855		lnc-CCRN4L-7:1	NCAM2		2.60319	0.0049678		NM_002970.3	SAT1	spermidine/spermine N1-acetyltransferase 1	2.05718	0.00861738	2.04546	0.00246998
	lnc-TWIST1-2:1	lnc-TWIST1-2		1.03548	0.0454356		lnc-CCT8-1:1			-1.73502	0.00837453		NM_003020.3	SCG5	secretogranin V	-5.76492	2.94633e-05	-3.89237	0.00411336
	lnc-UBE2E2-1:1	lnc-UBE2E2-1		1.56379	0.0308843		lnc-CD1B-3:1	SNORA80A		2.07176	0.0377961		NM_003102.2	SOD3	superoxide dismutase 3, extracellular	3.09943	0.0211856	3.44983	0.000425907
	lnc-UCK1-1:1	lnc-UCK1-1		1.49077	0.04129		lnc-CD1D-3:1			1.20412	0.0463636		NM_003122.4	SPINK1	serine peptidase inhibitor, Kazal type 1	-5.06625	0.00445668	-3.84183	0.00129521
	lnc-UHRF2-1:1	lnc-UHRF2-1		2.6669	0.0239892		lnc-CERK-1:1	ZBP1		1.28571	0.0276295		NM_003246.2	THBS1	thrombospondin 1	-4.26759	0.0182938	-4.09945	0.00119492
	lnc-UQCRFS1-9:20	lnc-UQCRFS1-9		-1.57412	0.00763129		lnc-CERKL-3:1	TAS1R2	taste receptor, type 1, member 2	1.35373	0.0205402		NM_003405.3	YWHAH	tyrosine 3-monooxygenase/tryptophan 5-monooxygenase activation protein, eta	-1.23732	0.0179364	-1.47193	0.00146544
	lnc-USPL1-2:1	lnc-USPL1-2		2.14023	0.0263396		lnc-CHAF1B-2:1			-2.49154	0.00469319		NM_003407.3	ZFP36	ZFP36 ring finger protein	1.84131	0.0339751	1.28427	0.0321846
	lnc-UTRN-1:1	lnc-UTRN-1		1.86185	0.0213905		lnc-CHIC1-2:1			-1.28947	0.0223886		NM_003528.2	HIST2H2BE	histone cluster 2, H2be	-1.63503	0.0144919	-1.46727	0.0414289
	lnc-VCL-1:1	lnc-VCL-1		1.12522	0.0427767		lnc-CILP-1:1			-3.24471	0.000300774		NM_003632.2	CNTNAP1	contactin associated protein 1	1.47773	0.0423141	1.08726	0.0186716
	lnc-VEGFC-1:1	lnc-VEGFC-1		1.06186	0.00128652		lnc-CITED2-3:1	TLE4		1.18552	0.0204686		NM_003641.3	IFITM1	interferon induced transmembrane protein 1	3.64947	0.0103356	3.27876	0.00465036
	lnc-VWF-2:1	lnc-VWF-2		-1.39063	0.00940215		lnc-CKAP2L-1:6	MYPN		-3.57772	0.00199831		NM_003650.3	CST7	cystatin F (leukocystatin)	-4.42235	0.0284863	-3.45109	0.0027542
	lnc-WDR25-2:2	lnc-WDR25-2		-3.58131	0.042517		lnc-CLCN6-1:2			1.55471	0.0390571		NM_003666.2	BLZF1	basic leucine zipper nuclear factor 1	-1.21357	0.00610631	-1.47909	0.000114117
	lnc-WDR60-5:1	lnc-WDR60-5		1.51413	0.0200955		lnc-CLEC18B-4:1	DST		-1.72976	0.000585788		NM_003673.3	TCAP	titin-cap	-2.11291	0.00236869	-1.20316	0.0243152
	lnc-WDR69-2:1	lnc-WDR69-2		-1.64645	0.0261098		lnc-CLEC4D-1:2			-1.64935	0.000674275		NM_003695.2	LY6D	lymphocyte antigen 6 complex, locus D	-6.00484	0.00335952	-4.61862	1.19434e-06
	lnc-WRB-2:2	lnc-WRB-2		1.03243	0.047759		lnc-CLVS1-3:1			1.30675	0.00275072		NM_003706.2	PLA2G4C	phospholipase A2, group IVC (cytosolic, calcium-independent)	-2.19989	0.00836921	-1.21696	0.0162249
	lnc-WRNIP1-1:2	lnc-WRNIP1-1		-1.07038	0.018071		lnc-COG3-2:1	lnc-COX6C-1		1.3747	0.0383879		NM_003714.2	STC2	stanniocalcin 2	-6.15021	0.00105868	-4.68904	0.00956334
	lnc-XPO5-1:1	lnc-XPO5-1		1.47126	0.0231527		lnc-COL1A1-2:1	CDKL1		-1.31318	0.00926597		NM_003775.3	S1PR4	sphingosine-1-phosphate receptor 4	-2.11578	0.0179581	-1.70536	0.00647419
	lnc-YEATS4-1:1	lnc-YEATS4-1		-1.58538	0.0325045		lnc-COL1A1-3:1	TM9SF2	transmembrane 9 superfamily member 2	-1.24385	0.000271043		NM_003786.3	ABCC3		-4.18194	0.0106121	-2.51038	0.00526603
	lnc-YTHDC2-1:1	lnc-YTHDC2-1		1.04359	0.0123481		lnc-COX6C-1:1	CDH11		1.59855	0.0310768		NM_003806.2	HRK	harakiri, BCL2 interacting protein	-2.31536	0.0488958	-2.88565	0.0208453
	lnc-ZNF135-1:1	lnc-ZNF135-1		1.17364	0.0145814		lnc-CPN2-3:1			1.7098	0.0418552		NM_003811.3	TNFSF9	tumor necrosis factor (ligand) superfamily, member 9	-2.18913	0.00261212	-1.99434	7.05784e-05
	lnc-ZNF236-1:4	lnc-ZNF236-1		1.52503	0.0188513		lnc-CPPED1-5:1	ZHX1	zinc fingers and homeoboxes 1	-1.33906	0.00192574		NM_003873.5	NRP1	neuropilin 1	-1.59371	0.000796773	-1.51618	0.00173485
	lnc-ZNF462-1:3	lnc-ZNF462-1		-1.03349	0.0398423		lnc-CPVL-4:2	MIR4254	microRNA 4254	1.9717	0.0412019		NM_003955.4	SOCS3	suppressor of cytokine signaling 3	2.73815	0.00940984	1.73942	0.0225406
	lnc-ZNF676-1:3	lnc-ZNF676-1		1.2581	0.00461134		lnc-CRIPT-1:1			2.69829	0.00131489		NM_003983.5	SLC7A6	solute carrier family 7 (amino acid transporter light chain, y+L system), member 6	-1.10663	0.035848	-1.14574	0.0271622
	lnc-ZNF804A-1:2	lnc-ZNF804A-1		1.1547	0.0298986		lnc-CRIPT-1:2	MZB1		1.73417	0.00696962		NM_004090.3	DUSP3	dual specificity phosphatase 3	-1.42741	0.0135242	-1.48285	0.000349155
	lnc-ZNF8-3:1	lnc-ZNF8-3		3.00307	0.0019656		lnc-CRISP2-1:1			-1.78508	0.00216522		NM_004163.4	RAB27B	RAB27B, member RAS oncogene family	-4.75517	0.0190339	-3.4785	0.00181216
	NM_000020.2	ACVRL1	activin A receptor type IL	-2.42299	0.0125397		lnc-CRYL1-1:1	S100A2	S100 calcium binding protein A2	-2.33081	0.00667806		NM_004196.4	CDKL1		-1.26048	0.0227466	-1.31318	0.00926597
	NM_000059.3	BRCA2	breast cancer 2, early onset	-1.11162	0.0212464		lnc-CST8-1:1	lnc-RP1L1-1		1.55186	0.0126566		NM_004273.4	CHST3	carbohydrate (chondroitin 6) sulfotransferase 3	-1.14547	0.0288297	-1.09005	0.00200061
	NM_000066.3	C8B	complement component 8, beta polypeptide	1.70838	0.0450356		lnc-CTBP2-1:1	lnc-AC018816.3.1-4		2.30776	0.00132592		NM_004292.2	RIN1	Ras and Rab interactor 1	-2.01427	0.000719308	-1.71702	0.00922861
	NM_000104.3	CYP1B1	cytochrome P450, family 1, subfamily B, polypeptide 1	-1.24241	0.00993339		lnc-CTC-203F4.1.1-1:1	MIR150	microRNA 150	3.66999	0.0261731		NM_004360.3	CDH1	cadherin 1, type 1	-1.203	0.0259783	-1.46715	0.00105375
	NM_000112.3	SLC26A2	solute carrier family 26 (anion exchanger), member 2	1.20176	0.0142737		lnc-CTD-2523D13.1.1-5:1	lnc-C9orf93-1		1.57782	0.0206075		NM_004406.2	DMBT1	deleted in malignant brain tumors 1	-3.59142	0.0222074	-2.62867	0.00159296
	NM_000115.3	EDNRB	endothelin receptor type B	1.4123	0.0307731		lnc-CUL2-1:1	MAP1B	microtubule-associated protein 1B	-1.40967	0.00453039		NM_004438.3	EPHA4		-2.04667	0.0134849	-1.45273	0.00865388
	NM_000200.2	HTN3	histatin 3	-2.44889	0.00845334		lnc-DALRD3-2:2	CLDN5		1.43732	0.0115328		NM_004442.6	EPHB2		-3.13963	0.0049621	-2.49238	0.00653983
	NM_000326.4	RLBP1	retinaldehyde binding protein 1	1.03354	0.0249296		lnc-DAOA-4:3	STON1		3.31196	0.0202414		NM_004509.3	SP110		-1.19802	0.0207475	-1.33221	0.00357872
	NM_000345.3	SNCA	synuclein alpha	1.74535	0.0300179		lnc-DBT-2:1	DDR2		-1.77036	0.00800656		NM_004558.3	NRTN	neurturin	1.33636	0.00690314	1.0155	0.00242435
	NM_000372.4	TYR	tyrosinase	1.01893	0.0262855		lnc-DCAF4L2-1:1	ZFP14		-1.22862	0.0398042		NM_004586.2	RPS6KA3	ribosomal protein S6 kinase, 90kDa, polypeptide 3	1.07962	0.010572	1.21479	0.00330809
	NM_000402.4	G6PD	glucose-6-phosphate dehydrogenase	-1.03732	0.0215471		lnc-DCT-1:1	OTC	ornithine carbamoyltransferase	1.58614	0.042768		NM_004598.3	SPOCK1	sparc/osteonectin, cwcv and kazal-like domains proteoglycan (testican) 1	-2.99384	0.00711994	-2.91267	0.000264827
	NM_000418.3	IL4R	interleukin 4 receptor	-2.78864	0.0449929		lnc-DDX31-1:1	MIR136	microRNA 136	1.68678	0.00109025		NM_004732.3	KCNAB3	potassium channel, voltage gated subfamily A regulatory beta subunit 3	1.20918	0.00825211	1.22953	0.000754664
	NM_000533.3	PLP1		2.82685	0.0305478		lnc-DIAPH3-6:1	DPYD	dihydropyrimidine dehydrogenase	1.47641	0.00203979		NM_004815.3	ARHGAP29	Rho GTPase activating protein 29	-1.37511	0.0248516	-1.45491	0.0108298
	NM_000618.3	IGF1	insulin-like growth factor 1 (somatomedin C)	1.64017	0.0228196		lnc-DIO2-3:1	lnc-GAS6-2		-1.65766	0.0147566		NM_004841.3	RASAL2		-1.37326	0.0188069	-1.65485	0.00907974
	NM_000624.5	SERPINA5	serpin peptidase inhibitor, clade A (alpha-1 antiproteinase, antitrypsin), member 5	2.17737	0.00832301		lnc-DLGAP1-1:1			-1.69104	0.00589383		NM_005101.3	ISG15	ISG15 ubiquitin-like modifier	-1.50479	0.0236308	-2.25465	0.000191208
	NM_000793.5	DIO2		-1.79704	0.0129411		lnc-DNAJB11-3:5	RAG2	recombination activating gene 2	1.5392	0.000824116		NM_005218.3	DEFB1	defensin, beta 1	-4.98101	0.0264941	-5.23485	0.000527648
	NM_000833.4	GRIN2A		-1.56725	0.0434725		lnc-DNAJC11-1:1	PRIMPOL	primase and DNA directed polymerase	-1.1857	0.00356983		NM_005268.3	GJB5	gap junction protein beta 5	-3.5751	0.0432341	-2.49472	0.0183753
	NM_000891.2	KCNJ2	potassium channel, inwardly rectifying subfamily J, member 2	-3.59379	0.0294866		lnc-DPCD-1:1	LRRC17		-2.62043	0.000665595		NM_005325.3	HIST1H1A	histone cluster 1, H1a	1.35385	0.0319604	1.04762	0.036651
	NM_000898.4	MAOB	monoamine oxidase B	1.40502	0.0451777		lnc-E2F7-3:1	lnc-RP11-597K23.2.1-2		-2.73094	0.00349287		NM_005465.4	AKT3		1.67867	0.00917344	1.19474	0.022366
	NM_001001711.2	DDI1	DNA-damage inducible 1 homolog 1	-1.6126	0.0362976		lnc-EFR3B-4:1			1.59192	0.0274114		NM_005603.4	ATP8B1	ATPase, aminophospholipid transporter, class I, type 8B, member 1	-3.05487	0.0107634	-3.0447	0.00423752
	NM_001001713.1	SH3BGR		-1.30825	0.0162615		lnc-EGR3-1:1	IGFL4	IGF like family member 4	-3.68514	0.00387586		NM_005620.1	S100A11	S100 calcium binding protein A11	-2.18	0.0161699	-1.98946	0.00124385
	NM_001001936.2	AFAP1L2		2.22388	0.00412219		lnc-EGR3-1:2	ARL14	ADP-ribosylation factor like GTPase 14	-4.36594	0.015565		NM_005654.5	NR2F1	nuclear receptor subfamily 2, group F, member 1	2.25642	0.0114531	2.00632	0.00960075
	NM_001001994.1	GPM6B		1.62028	0.0111319		lnc-EID1-3:1	RBM47		-1.25012	0.0476076		NM_005723.3	TSPAN5	tetraspanin 5	-1.46452	0.00414304	-1.57648	1.92354e-05
	NM_001002294.2			-1.14952	0.0095109		lnc-EIF2C4-1:1	APOD	apolipoprotein D	1.73244	0.0155312		NM_005780.2	LHFP	lipoma HMGIC fusion partner	-1.20505	0.0392989	-1.4235	0.000868931
	NM_001003810.1	HNRNPD		1.0464	0.0393071		lnc-EIF2D-1:1			1.76562	0.0481613		NM_005794.3	DHRS2		-4.71442	0.0213252	-4.32634	0.00719545
	NM_001004426.1	PLA2G6	phospholipase A2, group VI (cytosolic, calcium-independent)	1.06656	0.024841		lnc-EIF6-1:11	ZNF793-AS1	ZNF793 antisense RNA 1 (head to head)	-2.26495	0.000262081		NM_005843.4	STAM2	signal transducing adaptor molecule (SH3 domain and ITAM motif) 2	-1.15771	0.0171414	-1.64337	0.0066601
	NM_001005.4	RPS3	ribosomal protein S3	1.0738	0.0331457		lnc-ELAVL4-3:1	KIAA1147	KIAA1147	1.32941	0.00551773		NM_005855.2	RAMP1	receptor (G protein-coupled) activity modifying protein 1	1.31602	0.0242204	1.11099	0.00537348
	NM_001005288.2	OR51I1	olfactory receptor, family 51, subfamily I, member 1	1.10737	0.0155809		lnc-EPB41-1:2	FILIP1		1.91524	0.028192		NM_005860.2	FSTL3	follistatin-like 3 (secreted glycoprotein)	-3.88549	0.000173095	-2.63872	0.00191022
	NM_001005910.2			1.16711	0.0368018		lnc-ERC1-1:2	SMIM1	small integral membrane protein 1 (Vel blood group)	2.10223	0.0101184		NM_005923.3	MAP3K5	mitogen-activated protein kinase kinase kinase 5	2.54832	0.0298707	2.63802	0.0020759
	NM_001007225.1	IGF2BP2		1.15345	0.00102256		lnc-ERG-1:3	DSEL	dermatan sulfate epimerase-like	-1.4107	0.00345302		NM_005931.4	MICB	MHC class I polypeptide-related sequence B	-1.27002	0.0216084	-2.23375	0.000916726
	NM_001008220.1	CPLX2		-1.08573	0.00284283		lnc-EXOC2-1:1	AFF1	AF4/FMR2 family, member 1	-1.63734	0.00121784		NM_005944.5	CD200		1.59253	0.0434959	1.23713	0.0475048
	NM_001008781.2	FAT3	FAT atypical cadherin 3	1.07652	0.019573		lnc-EXOC4-2:1	LOC101927156		1.9932	0.0304537		NM_005996.3	TBX3	T-box 3	-2.388	0.00596101	-1.79411	0.000516134
	NM_001009614.2	SPANXN1	SPANX family, member N1	-2.4956	0.014111		lnc-EXT1-4:2	LCN10	lipocalin 10	1.52291	0.0349115		NM_006026.3	H1FX	H1 histone family, member X	1.37959	0.000671211	1.02119	0.000164015
	NM_001009615.2	SPANXN2	SPANX family, member N2	-2.711	0.00770315		lnc-EYS-2:1			2.75752	0.0100138		NM_006072.4	CCL26	chemokine (C-C motif) ligand 26	-2.0124	0.0466782	-1.43253	0.0292429
	NM_001010870.2	TDRD6		1.86625	0.00394099		lnc-FAM105B-2:1			1.76197	0.0022887		NM_006154.3	NEDD4		-1.40445	0.0313105	-1.66672	0.004883
	NM_001010876.1	TMEM244	transmembrane protein 244	-3.12421	0.0108689		lnc-FAM113B-5:1	DNAJC9		1.22177	0.00595034		NM_006187.2	OAS3	2'-5'-oligoadenylate synthetase 3	-1.32323	0.0159019	-1.72883	0.00571698
	NM_001010974.2	BCAS4		-1.38221	0.000496555		lnc-FAM120AOS-1:1	SLC5A3	solute carrier family 5 (sodium/myo-inositol cotransporter), member 3	1.72773	0.00811632		NM_006241.7	PPP1R2	protein phosphatase 1, regulatory (inhibitor) subunit 2	-1.12326	0.030225	-1.38936	0.000143789
	NM_001011724.1	HNRNPA1L2	heterogeneous nuclear ribonucleoprotein A1-like 2	1.37648	0.0416926		lnc-FAM160A1-1:2	RCAN1		2.3203	0.00843706		NM_006260.4	DNAJC3	DnaJ (Hsp40) homolog, subfamily C, member 3	-1.22399	0.0416809	-1.45507	0.00742732
	NM_001013698.2	SMCO3	single-pass membrane protein with coiled-coil domains 3	-1.23276	0.0210347		lnc-FAM181B-3:1	lnc-WRNIP1-2		3.29502	0.00865331		NM_006262.3	PRPH	peripherin	-2.06272	0.0017777	-1.99416	0.0280422
	NM_001015.4	RPS11	ribosomal protein S11	1.08296	0.0340922		lnc-FAM182B-2:1	LOC101928921		-1.81321	0.0461679		NM_006272.2	S100B	S100 calcium binding protein B	1.88282	0.0153216	1.01515	0.0349121
	NM_001017915.2	INPP5D	inositol polyphosphate-5-phosphatase D	-1.53224	0.00494898		lnc-FAM184B-1:1	lnc-HNMT-2		1.5516	0.0133107		NM_006350.3	FST		1.27995	0.0468096	1.79072	0.0144891
	NM_001017961.3	FAM78B	family with sequence similarity 78, member B	1.65319	0.0128894		lnc-FAM18A-1:1	SRD5A1	steroid-5-alpha-reductase, alpha polypeptide 1 (3-oxo-5 alpha-steroid delta 4-dehydrogenase alpha 1)	-1.49165	0.0455606		NM_006417.4	IFI44	interferon-induced protein 44	-1.32911	0.0350273	-1.1783	0.0320723
	NM_001017981.1	RNF215	ring finger protein 215	-1.0536	0.00756439		lnc-FAM20C-4:3	CROT		-1.48814	0.00067399		NM_006493.2	CLN5	ceroid-lipofuscinosis, neuronal 5	-1.12354	0.00816271	-1.1386	0.00062392
	NM_001018113.1	FANCB		1.08671	0.0482596		lnc-FAM211A-2:1	OPN5	opsin 5	1.52611	0.0370352		NM_006505.4	PVR	poliovirus receptor	-1.62939	0.00851652	-1.35256	0.00162062
	NM_001024218.1	GPHN		1.50546	0.016614		lnc-FAM213B-3:1	ACAD11	acyl-CoA dehydrogenase family, member 11	1.95275	0.00177039		NM_006547.2	IGF2BP3	insulin-like growth factor 2 mRNA binding protein 3	-1.56771	0.00520379	-1.65788	0.000313659
	NM_001024844.1	CD82		-2.4183	0.0463632		lnc-FAM54A-1:1	KRT17	keratin 17, type I	-3.60147	0.0169381		NM_006597.5	HSPA8	heat shock 70kDa protein 8	-1.04487	0.00631393	-1.37065	0.000493163
	NM_001025070.1	RPS14		1.09404	0.0171212		lnc-FAM59A-2:1			-2.26649	0.0343737		NM_006617.1	NES	nestin	-1.52617	0.0149006	-1.328	0.000372369
	NM_001025160.2	CD97		-1.03977	0.0493729		lnc-FAM65A-1:1	SESTD1	SEC14 and spectrin domains 1	2.21791	0.000884133		NM_006735.3	HOXA2	homeobox A2	1.87562	0.00639582	1.44192	0.026022
	NM_001025201.3	CHN1		2.55142	0.0188779		lnc-FBXO25-2:1	lnc-CCNB1IP1-2		1.65624	0.0480904		NM_006762.2	LAPTM5	lysosomal protein transmembrane 5	-4.22666	0.00235015	-4.26852	0.000902863
	NM_001031618.3	SPDYE2	speedy/RINGO cell cycle regulator family member E2	1.29008	0.00124901		lnc-FBXO25-3:1	RPRM	reprimo, TP53 dependent G2 arrest mediator candidate	1.32413	0.0412379		NM_006770.3	MARCO	macrophage receptor with collagenous structure	-3.31451	0.0222399	-3.0234	0.0076525
	NM_001031698.2	PRPF40B		1.12442	0.0180093		lnc-FBXO25-5:9			-1.86093	0.0028387		NM_006779.3	CDC42EP2	CDC42 effector protein (Rho GTPase binding) 2	-2.13317	6.93459e-05	-1.40676	0.00960332
	NM_001031733.2	CALML4		1.14847	0.0422707		lnc-FBXO32-1:1	PIGZ	phosphatidylinositol glycan anchor biosynthesis class Z	1.31358	0.0104804		NM_006888.4	CALM1	calmodulin 1 (phosphorylase kinase, delta)	-1.07656	0.00215813	-1.25067	0.00325431
	NM_001031748.2	C12orf40		1.50156	0.0270477		lnc-FDXACB1-1:1	lnc-LSR-1		-1.60699	0.0275145		NM_006905.2	PSG1	pregnancy specific beta-1-glycoprotein 1	-2.35549	0.0105176	-1.33944	0.0442166
	NM_001032377.1	SULT6B1	sulfotransferase family 6B member 1	-1.44679	0.0289817		lnc-FITM2-1:1	ZDHHC19		1.35293	0.0038713		NM_006933.6	SLC5A3	solute carrier family 5 (sodium/myo-inositol cotransporter), member 3	1.87807	0.0197653	1.72773	0.00811632
	NM_001032998.1	KYNU	kynureninase	-2.73669	0.0211631		lnc-FKBP3-1:5	lnc-AC145676.2.1-2		-1.19007	0.00873264		NM_006945.4	SPRR2D	small proline-rich protein 2D	-3.99457	0.00923085	-3.19283	0.0257765
	NM_001033045.3	GPR155		1.60886	0.018014		lnc-FMOD-2:1	SNORD96A	small nucleolar RNA, C/D box 96A	2.50294	0.00326123		NM_006969.3	ZNF28	zinc finger protein 28	-2.41096	0.000527325	-3.18497	6.3175e-05
	NM_001034954.1	SORBS1		1.1733	0.00670766		lnc-FOXA2-3:1	SMCR6		2.3555	0.00147007		NM_007065.3	CDC37	cell division cycle 37	-1.83174	0.00460295	-1.87665	5.49191e-05
	NM_001035516.3	DMKN		1.58475	0.0341877		lnc-FRG1-4:8			1.58603	0.031845		NM_007076.2	FICD	FIC domain containing	-1.67923	0.00920418	-1.00129	0.0122564
	NM_001039348.2	EFEMP1	EGF containing fibulin-like extracellular matrix protein 1	1.0066	0.00539143		lnc-FRG2-3:1			1.63747	0.00882281		NM_007118.2	TRIO	trio Rho guanine nucleotide exchange factor	-1.57016	0.00108194	-1.75771	6.99698e-05
	NM_001039476.2	NPRL3	NPR3-like, GATOR1 complex subunit	1.15988	0.0241298		lnc-FSIP1-1:1	ACSL5	acyl-CoA synthetase long-chain family member 5	-1.67138	0.00341124		NM_007246.3	KLHL2	kelch-like family member 2	-1.10944	0.0113464	-1.54596	0.000882218
	NM_001039538.1	MAP2	microtubule-associated protein 2	1.72783	0.0433543		lnc-FTCD-1:1	CP	ceruloplasmin (ferroxidase)	2.93461	0.0172319		NM_007286.5	SYNPO	synaptopodin	-1.47409	0.00748951	-1.17229	0.00114249
	NM_001039651.1	SAPCD1	suppressor APC domain containing 1	1.46787	0.0158942		lnc-GALC-3:4	PRKAG2		-2.02342	0.00265053		NM_007350.3	PHLDA1	pleckstrin homology-like domain, family A, member 1	2.19761	0.0112204	1.69887	0.00656892
	NM_001039667.2	ANGPTL4		-3.70413	0.0252902		lnc-GALM-3:1	lnc-AP001496.1-10		-1.67995	0.0170963		NM_007361.3	NID2	nidogen 2 (osteonidogen)	-1.55318	0.00932127	-1.21369	0.00709677
	NM_001039702.2	OLAH		-3.48498	0.00572461		lnc-GFOD1-1:1	KIAA1324		-2.22049	0.00277803		NM_012068.5	ATF5	activating transcription factor 5	-1.67906	0.0189989	-1.72983	0.000184729
	NM_001040059.1	CD68		-2.51814	0.0104235		lnc-GGCT-1:14	ZZZ3	zinc finger, ZZ-type containing 3	-1.2634	0.0152649		NM_012101.3	TRIM29	tripartite motif containing 29	-3.34933	0.0098383	-2.31022	2.3418e-05
	NM_001040715.1	KIAA0895L	KIAA0895-like	1.14844	0.0403303		lnc-GGCT-1:19	SNORD42B	small nucleolar RNA, C/D box 42B	2.51968	0.000225566		NM_012233.2	RAB3GAP1	RAB3 GTPase activating protein subunit 1 (catalytic)	-1.2551	0.0163936	-1.29311	0.014354
	NM_001042415.2			-1.14132	0.0494458		lnc-GLIPR1L1-1:6	KBTBD8	kelch repeat and BTB (POZ) domain containing 8	-2.17575	0.00164159		NM_012259.2	HEY2	hes-related family bHLH transcription factor with YRPW motif 2	3.06028	0.0131523	2.60714	0.00198366
	NM_001042422.2			-1.13631	0.0436646		lnc-GMDS-2:1	ENC1		-2.8941	7.12492e-05		NM_012315.1	KLK9	kallikrein related peptidase 9	-3.22033	0.0399913	-1.94357	0.0134137
	NM_001042702.3	DFNB59	deafness, autosomal recessive 59	1.46469	0.0288157		lnc-GNB2L1-1:1	SEPT3		-2.22578	0.0482584		NM_013339.3	ALG6	ALG6, alpha-1,3-glucosyltransferase	2.23647	0.00319459	1.69425	0.00489846
	NM_001043318.2	ELMSAN1		1.41712	0.0101904		lnc-GPC5-2:2	ACYP2	acylphosphatase 2, muscle type	-2.10382	0.00650351		NM_013358.2	PADI1	peptidyl arginine deiminase, type I	-5.76309	0.00446723	-5.6353	0.000429176
	NM_001044369.2	FAM69C		1.64532	0.0370243		lnc-GPR26-4:1	RAPGEF6		-1.2536	0.00154392		NM_013409.2	FST	follistatin	1.68634	0.0325872	1.95402	0.0259449
	NM_001047160.2	NET1		1.17288	0.00988585		lnc-GPR83-1:1			-1.75454	0.00479018		NM_013453.3	SPANXA1	sperm protein associated with the nucleus, X-linked, family member A1	-3.14123	0.0394178	-2.86787	0.0267349
	NM_001079843.2	CASZ1		-1.53406	0.0147094		lnc-GPX1-1:1	CAMKK1	calcium/calmodulin-dependent protein kinase kinase 1, alpha	-1.53689	0.019241		NM_013974.1	DDAH2		-1.23668	0.00974061	-1.44984	0.0400273
	NM_001080464.2	ASPG	asparaginase	-4.4241	0.00675887		lnc-GSR-1:1			-3.19691	0.00314159		NM_014034.2	ASF1A	anti-silencing function 1A histone chaperone	-1.3084	0.00742475	-1.70832	0.00383511
	NM_001080491.3	USP6NL		1.46082	0.0110301		lnc-GTF2B-2:2	MYEOV	myeloma overexpressed	-2.05999	0.00115795		NM_014246.1	CELSR1	cadherin, EGF LAG seven-pass G-type receptor 1	-2.74009	0.00321491	-2.11576	0.0139467
	NM_001080497.2	MEGF9	multiple EGF-like-domains 9	1.15277	0.0227042		lnc-GTPBP4-2:1			-1.62069	0.0263601		NM_014294.5	TRAM1	translocation associated membrane protein 1	-1.14237	0.0449458	-1.40376	0.0152954
	NM_001080551.2	C9orf84		-1.80952	0.0317257		lnc-GUSB-5:1	PTGS2	prostaglandin-endoperoxide synthase 2 (prostaglandin G/H synthase and cyclooxygenase)	3.77496	0.0366358		NM_014331.3	SLC7A11		-2.95173	0.0106615	-1.91666	0.0161459
	NM_001083924.1	C1orf116		1.42959	0.0428551		lnc-GYPE-1:1	IGF2	insulin-like growth factor 2	-2.37068	0.0320014		NM_014375.2	FETUB	fetuin B	-4.39	0.00367384	-4.52226	0.0014684
	NM_001095.3	ASIC1		1.62525	0.0032794		lnc-HDAC9-2:1	XLOC_l2_005465		-1.44213	0.00255849		NM_014391.2	ANKRD1	ankyrin repeat domain 1 (cardiac muscle)	-6.48935	0.00519713	-4.97525	0.000663104
	NM_001098529.1	TXNDC2	thioredoxin domain containing 2 (spermatozoa)	-1.06697	0.0174028		lnc-HDDC2-5:3			2.27154	0.0475271		NM_014427.4	CPNE7	copine VII	-1.98522	0.0371959	-2.07451	0.00230674
	NM_001098812.1	SEPT8		1.31429	0.00671054		lnc-HEATR2-3:3			1.75483	5.89286e-05		NM_014475.3	DHDH	dihydrodiol dehydrogenase (dimeric)	-1.23151	0.0322511	-1.35123	0.0379466
	NM_001099289.2	SH3RF3	SH3 domain containing ring finger 3	-1.1947	0.0234548		lnc-HES1-1:1	PRC1		-1.92007	0.015631		NM_014547.4	TMOD3	tropomodulin 3 (ubiquitous)	-1.88688	0.0213058	-2.21124	6.27201e-05
	NM_001099435.2	SPDYE5	speedy/RINGO cell cycle regulator family member E5	1.57983	0.0408121		lnc-HIST3H3-1:1			-2.44881	2.56288e-05		NM_014568.1	GALNT5	polypeptide N-acetylgalactosaminyltransferase 5	-1.67828	0.0122286	-1.07029	0.0480755
	NM_001099733.1	ADCYAP1		-1.48193	0.00518631		lnc-HLA-E-4:1	RPAP2	RNA polymerase II associated protein 2	1.34075	0.00360513		NM_014601.3	EHD2	EH domain containing 2	-1.59788	0.00523391	-1.27355	0.000181949
	NM_001102559.1	PPAPDC1B		-1.66685	0.00265395		lnc-HMBOX1-1:1			-1.26945	0.0213084		NM_014674.2	EDEM1	ER degradation enhancer, mannosidase alpha-like 1	-1.08188	0.0296176	-1.26022	0.000431057
	NM_001104595.1	FAM118A		-1.02094	0.011162		lnc-HNMT-2:1	RBMS3		1.80274	0.000923324		NM_014807.4	C2CD2L	C2CD2-like	-1.89381	0.030748	-1.65936	0.0116967
	NM_001104629.1	C4orf19		3.01461	0.0388486		lnc-HNRNPA3-1:1	MMP7	matrix metallopeptidase 7	-1.79201	0.00128181		NM_014840.2	NUAK1	NUAK family, SNF1-like kinase, 1	-1.86555	0.000986484	-1.58597	0.004154
	NM_001105247.1	ARMC5		-1.13769	0.00819927		lnc-HNRNPAB-1:1	MARCH1		1.22716	0.019083		NM_014889.3	PITRM1	pitrilysin metallopeptidase 1	-1.25497	0.0186219	-1.38167	0.00206298
	NM_001112.3	ADARB1		1.39485	0.0231129		lnc-HPCAL1-1:6			1.5321	0.0360562		NM_015129.5	SEPT6		-1.54523	0.019627	-1.99037	0.000326086
	NM_001118885.1	GLRA2		1.13931	0.0471444		lnc-HRH3-1:1			2.63087	0.00355678		NM_015303.3	VPS8	vacuolar protein sorting 8 homolog (S. cerevisiae)	-1.06836	0.0186114	-1.5917	3.50286e-05
	NM_001122.3	PLIN2	perilipin 2	1.05871	0.0462588		lnc-HS3ST2-1:1	DUXAP10		-1.43815	0.000627417		NM_015320.3	ARHGEF4	Rho guanine nucleotide exchange factor 4	-1.49527	0.0119874	-1.11669	0.0259916
	NM_001123364.1	METTL24	methyltransferase like 24	1.17044	0.00786303		lnc-ICOSLG-5:1	DEFB127	defensin, beta 127	1.35515	0.00119487		NM_015417.4	SPEF1	sperm flagellar 1	-1.63898	0.0359479	-1.26307	0.0171542
	NM_001127174.1	MRO		1.1266	0.0461441		lnc-ID2-1:1			-1.35514	0.00157152		NM_015429.3	ABI3BP	ABI family, member 3 (NESH) binding protein	4.00113	0.00730976	3.49586	5.15298e-05
	NM_001127258.1	HHIPL1		1.09623	0.00450637		lnc-IDH2-1:1			-1.22324	0.00866811		NM_015461.2	ZNF521	zinc finger protein 521	1.59175	0.0242648	1.50776	0.0115083
	NM_001127464.1	ZNF469		-1.01397	0.00429245		lnc-IDH3B-1:1	lnc-FOXA2-3		1.9564	0.0212265		NM_015550.3	OSBPL3	oxysterol binding protein-like 3	-1.96251	0.00488611	-2.20318	0.00241666
	NM_001127615.1	ENOX1		2.58356	0.0147472		lnc-IGSF3-1:1			2.301	0.0165139		NM_015566.2	FAM169A	family with sequence similarity 169, member A	-1.26583	0.0215975	-1.60296	0.000313027
	NM_001129.4	AEBP1	AE binding protein 1	-1.48086	0.0349909		lnc-IL16-2:1			-1.89162	0.0395592		NM_015626.8	WSB1	WD repeat and SOCS box containing 1	2.76256	0.0158091	2.59102	0.00163423
	NM_001129889.1	DCT		5.19023	0.0161296		lnc-INO80D-1:1	LACTB2	lactamase, beta 2	-1.21514	0.00917402		NM_015657.3	ABCA12		-5.49673	0.00921682	-7.1689	0.00029618
	NM_001130012.2	SLC9A3R2	solute carrier family 9, subfamily A (NHE3, cation proton antiporter 3), member 3 regulator 2	-1.18308	0.0456835		lnc-INPP4B-1:1			1.6977	0.0329321		NM_015710.4	GLTSCR2	glioma tumor suppressor candidate region gene 2	1.14116	0.0232735	1.38567	0.0098674
	NM_001130014.1			-2.36648	0.0333749		lnc-INSIG2-1:1	PRPH	peripherin	-1.99416	0.0280422		NM_015865.6	SLC14A1	solute carrier family 14 (urea transporter), member 1 (Kidd blood group)	-5.17076	0.00849639	-2.97487	0.0156895
	NM_001130033.1	PLEKHB1		1.90175	0.0256064		lnc-INTS8-1:1	MYLK	myosin light chain kinase	-3.01088	0.00887908		NM_015974.2	CRYL1	crystallin lambda 1	3.50921	0.0129078	1.57677	0.0176804
	NM_001130420.1	SMARCC2	SWI/SNF related, matrix associated, actin dependent regulator of chromatin, subfamily c, member 2	1.15301	0.0474855		lnc-INTS9-1:3	LINC00592	long intergenic non-protein coding RNA 592	-2.36143	0.0124737		NM_016073.3			-1.23568	0.0407346	-1.2901	0.00141392
	NM_001130445.2	SSFA2		1.1515	0.0395623		lnc-IRF2BPL-2:1	PADI1	peptidyl arginine deiminase, type I	-5.6353	0.000429176		NM_016113.4	TRPV2	transient receptor potential cation channel, subfamily V, member 2	-1.61469	0.0484125	-2.88249	0.005227
	NM_001130688.1	HMGB2	high mobility group box 2	1.39988	0.0147477		lnc-ITGA2-1:5	VDR	vitamin D (1,25- dihydroxyvitamin D3) receptor	-3.19515	0.00610124		NM_016211.3	SEC31A	SEC31 homolog A, COPII coat complex component	-1.47905	0.0114371	-1.80015	0.00274879
	NM_001130706.2	C14orf93		1.27283	0.017645		lnc-ITGAL-1:1			-1.89688	0.00736183		NM_016216.3	DBR1	debranching RNA lariats 1	-1.40008	0.0259389	-1.65238	0.000554566
	NM_001131019.2	GFAP		-1.08036	0.0218234		lnc-ITIH2-4:1	RAC3	ras-related C3 botulinum toxin substrate 3 (rho family, small GTP binding protein Rac3)	1.46858	0.000434099		NM_016227.3	SUCO	SUN domain containing ossification factor	-1.31811	0.00194435	-1.46418	0.000393908
	NM_001134486.2	GBP5		-1.1103	0.0485661		lnc-ITM2C-2:1	SNORD45A	small nucleolar RNA, C/D box 45A	1.81065	0.00447902		NM_016243.2	CYB5R1	cytochrome b5 reductase 1	-1.48114	0.00175831	-1.67024	0.000324191
	NM_001134673.3	NFIA		1.22248	0.0294296		lnc-IWS1-1:1	OPLAH	5-oxoprolinase (ATP-hydrolysing)	1.59271	0.000631245		NM_016337.2	EVL	Enah/Vasp-like	1.90909	0.00877173	1.33027	5.14101e-05
	NM_001134707.1	SARDH		1.09686	0.0413139		lnc-JPH3-2:1	HSPB3	heat shock 27kDa protein 3	-2.22152	0.0181719		NM_016437.2	TUBG2	tubulin, gamma 2	1.00939	0.000149735	1.00551	0.000963887
	NM_001134745.1	LRRTM4		2.47924	0.0305731		lnc-KDM5B-1:1	GPR39	G protein-coupled receptor 39	-2.02228	0.0127406		NM_016521.2	TFDP3	transcription factor Dp family, member 3	-1.12515	0.0211824	-1.97609	0.0017886
	NM_001134779.1	IPO11		-1.03603	0.0227395		lnc-KIAA0087-1:1	TTC14	tetratricopeptide repeat domain 14	-1.2008	0.00258079		NM_016557.3	ACKR4	atypical chemokine receptor 4	2.54989	0.0294564	2.21011	0.0022062
	NM_001135247.1	MFAP2		-1.89681	0.0492078		lnc-KIAA0232-1:1	C6orf222	chromosome 6 open reading frame 222	-1.44183	0.000312935		NM_016567.3	BCCIP	BRCA2 and CDKN1A interacting protein	-1.3796	0.0294419	-1.39752	0.000369586
	NM_001136036.2	ZNF692		1.05533	0.00978868		lnc-KIAA1217-1:1	KLC2		-1.33506	0.00100059		NM_016642.3	SPTBN5	spectrin, beta, non-erythrocytic 5	-2.20689	0.0296524	-2.30352	0.0100084
	NM_001136499.1	ZNF841		-1.32124	0.00374731		lnc-KIAA1467-1:1			2.44819	0.0064006		NM_016938.4	EFEMP2	EGF containing fibulin-like extracellular matrix protein 2	1.34416	0.0340526	1.11596	0.0262426
	NM_001137548.2	FAM25C	family with sequence similarity 25, member C	-2.76274	0.00483777		lnc-KIAA1755-6:1	LINC00665		1.22386	0.00282128		NM_017514.4	PLXNA3	plexin A3	-1.2213	0.00579454	-1.07016	0.00499488
	NM_001142523.1	IRAK3	interleukin 1 receptor associated kinase 3	1.27687	0.00761196		lnc-KIAA1967-1:1	lnc-CPT2-1		-4.09974	0.000425037		NM_017570.4	OPLAH	5-oxoprolinase (ATP-hydrolysing)	1.47923	0.00016588	1.59271	0.000631245
	NM_001142531.1			2.74332	0.00956196		lnc-KIAA1967-2:3	lnc-GLIPR1L1-1		-1.81905	0.0165322		NM_017617.3	NOTCH1	notch 1	-1.04875	0.0271284	-1.12397	0.00814378
	NM_001143957.2			1.50315	0.00243727		lnc-KLF7-1:3	lnc-AC099552.4.1-1		1.42058	0.0239089		NM_017671.4	FERMT1	fermitin family member 1	-2.10636	0.0289418	-2.14475	0.0054542
	NM_001143993.1	RASSF7		-1.17811	0.006305		lnc-KLHL25-3:1	FKBP1A		-1.69992	0.00343265		NM_017723.2	TOR4A	torsin family 4, member A	-2.17692	0.0433005	-1.8528	0.0255167
	NM_001145024.1	PLET1	placenta expressed transcript 1	-2.21706	0.00715247		lnc-KPNA4-1:1			-1.7128	0.00258302		NM_017766.4	CASZ1	castor zinc finger 1	-2.35902	0.014438	-2.61628	0.00536547
	NM_001145304.1	KIAA1683		-1.11402	0.0378408		lnc-LAMA5-1:2	XLOC_l2_015212		-1.39058	0.0316794		NM_017782.4	FAM208B	family with sequence similarity 208, member B	-1.18478	0.0479521	-1.64239	0.00100372
	NM_001145636.1	C1orf228	chromosome 1 open reading frame 228	-1.6751	0.0162342		lnc-LAMC2-1:1			-3.78158	0.0235324		NM_017785.4	SPDL1	spindle apparatus coiled-coil protein 1	-1.05463	0.00399372	-1.11106	0.0126715
	NM_001145845.1	ROBO1		1.50271	0.0434924		lnc-LARGE-2:2	GK	glycerol kinase	1.19208	0.0202983		NM_018027.3	FRMD4A	FERM domain containing 4A	1.15906	0.0377564	2.09182	0.0347207
	NM_001146070.1	TDRD3		1.0469	0.0484448		lnc-LAT2-1:2	ITGAX		-1.86619	0.0269995		NM_018112.2	TMEM38B	transmembrane protein 38B	-1.23392	0.0434205	-1.19747	0.0072809
	NM_001146108.1	PTGR1		-1.55023	0.00234395		lnc-LCE5A-2:1	SH3PXD2A-AS1	SH3PXD2A antisense RNA 1	-3.28305	0.00547234		NM_018202.5	TMEM57	transmembrane protein 57	-1.01989	0.0390867	-1.04777	0.000273504
	NM_001159387.1	B4GALNT2		-1.03714	0.000166298		lnc-LGALS12-2:3			-1.30559	0.0024789		NM_018266.2	TMEM39A	transmembrane protein 39A	-1.03044	0.00526009	-1.09827	0.00271657
	NM_001159767.1	BZW2		1.16974	0.0421572		lnc-LINC00273-1:1	IFFO2	intermediate filament family orphan 2	-1.26957	0.000496495		NM_018284.2	GBP3	guanylate binding protein 3	-1.0874	0.00959473	-1.12803	0.00913277
	NM_001160011.1			1.27087	0.0159015		lnc-LMAN1-2:1	GAGE2D	G antigen 2D	-1.27655	0.0265358		NM_018293.2	ZNF654	zinc finger protein 654	-1.2283	0.0283902	-1.87045	0.000570483
	NM_001161354.1	PLEKHA4		1.20222	0.0408569		lnc-LPPR5.1-1:1	LOC340335		1.38915	0.000965214		NM_018534.3	NRP2		-2.08949	0.040573	-2.51236	0.000185734
	NM_001164144.1			1.26674	0.0290377		lnc-LRRC31-1:3	lnc-VAMP3-1		1.17621	0.0160618		NM_018688.4	BIN3	bridging integrator 3	1.73933	0.00918265	1.41955	0.00188865
	NM_001164446.2	C6orf132	chromosome 6 open reading frame 132	-1.00064	0.0439837		lnc-LRRC3C-1:4	MIR3976	microRNA 3976	-1.56697	0.00520147		NM_018891.2	LAMC2		-4.86515	0.00132052	-2.80822	0.0103815
	NM_001164489.1	ADAM8		-2.55257	0.0458005		lnc-LRRC56-1:1	MIR107	microRNA 107	2.26326	0.0293615		NM_018941.3	CLN8	ceroid-lipofuscinosis, neuronal 8	-1.85751	0.0141958	-1.83518	0.0129712
	NM_001164749.1	NPAS3		2.45389	0.0484803		lnc-LRRIQ1-1:2	CPNE7	copine VII	-2.07451	0.00230674		NM_019112.3	ABCA7	ATP binding cassette subfamily A member 7	-1.11398	0.047307	-1.25583	0.00275152
	NM_001165412.1	NFKB1		1.23011	0.0404683		lnc-MALL-1:1	KIAA1671	KIAA1671	-2.35646	0.0361064		NM_020299.4	AKR1B10	aldo-keto reductase family 1, member B10 (aldose reductase)	-6.62843	0.00198167	-5.80066	0.00438967
	NM_001166247.1	GRIK2		1.08742	0.0122974		lnc-MAP1LC3B-4:1	ZNF844	zinc finger protein 844	-1.24755	1.19517e-05		NM_020354.3	ENTPD7	ectonucleoside triphosphate diphosphohydrolase 7	-1.19686	0.0138531	-1.42732	0.00112937
	NM_001166418.1	HDAC8		1.12362	0.000402126		lnc-MAP3K3-1:1			2.51705	0.0367267		NM_020474.3	GALNT1	polypeptide N-acetylgalactosaminyltransferase 1	-1.34446	0.0204533	-1.34648	0.00414031
	NM_001167880.1	LHPP		1.26051	0.00637569		lnc-MAP3K9-3:6			-1.67833	0.00704784		NM_020533.2	MCOLN1	mucolipin 1	-1.18457	0.0186497	-1.62527	0.00694745
	NM_001170696.1	SPATA22		-1.08609	0.0179234		lnc-MBP-1:2	TTYH3		-1.35206	0.000837374		NM_020648.5	TWSG1	twisted gastrulation BMP signaling modulator 1	-1.26589	0.0241473	-1.41592	0.00092983
	NM_001172129.1	HCK		-1.39277	0.00990156		lnc-MBTPS2-1:2	MST1	macrophage stimulating 1	1.86035	0.000118231		NM_020703.2	AMIGO1	adhesion molecule with Ig-like domain 1	1.44781	0.00433263	1.33015	0.030469
	NM_001172504.1	SLC6A2		1.20138	0.00714201		lnc-METTL11A-3:5			-1.23153	0.00486442		NM_020755.2	SERINC1	serine incorporator 1	-1.09667	0.0124576	-1.37414	0.000502889
	NM_001173486.1	PRRG1		-1.19443	0.0125293		lnc-MGAT1-1:1	C8orf37	chromosome 8 open reading frame 37	1.19148	0.0242239		NM_020828.1	ZFP28	ZFP28 zinc finger protein	-1.35146	0.0138542	-1.73005	0.000942832
	NM_001177428.1	TRPV4		1.05567	0.033311		lnc-MGST1-2:1	CYB5R4	cytochrome b5 reductase 4	-1.94707	0.000388471		NM_020857.2	VPS18	vacuolar protein sorting 18 homolog (S. cerevisiae)	-1.05465	0.021039	-1.41167	0.00107958
	NM_001177676.1	GPR68	G protein-coupled receptor 68	-4.9531	0.0442674		lnc-MIXL1-2:1	ZNF677	zinc finger protein 677	-1.91352	0.000840816		NM_020911.1	PLXNA4		-1.88138	0.0224481	-1.8423	0.00144932
	NM_001177880.1	SYT12		-1.2177	0.0198508		lnc-MKI67IP-6:1	BTAF1	BTAF1 RNA polymerase II, B-TFIID transcription factor-associated, 170kDa	1.56432	0.0122906		NM_021016.3	PSG3	pregnancy specific beta-1-glycoprotein 3	-4.72644	0.00967437	-3.5141	0.0225654
	NM_001178007.1	BBS12		1.23704	0.0348865		lnc-MPPED2-3:1	lnc-AC010872.2.1-1		1.21668	0.0218993		NM_021133.3	RNASEL	ribonuclease L (2',5'-oligoisoadenylate synthetase-dependent)	-1.51093	0.0474672	-1.75188	0.000842057
	NM_001178126.1	IGLL5	immunoglobulin lambda-like polypeptide 5	-1.58155	0.0267374		lnc-MRE11A-1:1	SDSL	serine dehydratase-like	-2.04681	0.00494629		NM_021194.2	SLC30A1	solute carrier family 30 (zinc transporter), member 1	-1.59895	0.0155584	-2.08327	0.00844524
	NM_001178137.1	CPEB3		1.12659	0.010595		lnc-MRM1-1:1	LRP1B	LDL receptor related protein 1B	-1.16682	0.019366		NM_021229.3	NTN4	netrin 4	-2.79799	0.0364566	-3.16781	0.00301946
	NM_001184866.1	FCRLA		2.41164	0.0276639		lnc-MRPL16-1:1	VCX3B	variable charge, X-linked 3B	-2.55136	0.0017704		NM_021626.2	SCPEP1	serine carboxypeptidase 1	-1.35285	0.0297666	-1.34254	4.6952e-06
	NM_001184968.1	MITF		1.8895	0.0387246		lnc-MRPL3-2:2	CD8B		1.46932	0.0452329		NM_021783.3	EDA2R	ectodysplasin A2 receptor	-3.50718	0.000799694	-4.24763	1.29404e-05
	NM_001190462.1	C11orf97	chromosome 11 open reading frame 97	-1.25346	0.000811887		lnc-MRPS18A-3:1			-2.25289	0.0199707		NM_021798.3	IL21R		-2.25825	0.0325823	-1.34438	0.0242917
	NM_001190482.1	PCSK5	proprotein convertase subtilisin/kexin type 5	2.57359	0.0307544		lnc-MRPS27-2:1			-2.29474	0.00152512		NM_021903.2	GABBR1		1.22579	0.00267144	1.27437	0.000936059
	NM_001195087.1	GGACT		1.38226	0.0454919		lnc-MSL2-1:1	POLR3A	polymerase (RNA) III (DNA directed) polypeptide A, 155kDa	-1.18521	0.0305466		NM_021958.3	HLX	H2.0-like homeobox	-1.21045	0.0470244	-1.19616	0.0285655
	NM_001195226.1	PRODH		-1.61881	0.0241717		lnc-MTA2-1:1	CDC42EP3		2.09627	0.00313706		NM_022060.2	ABHD4	abhydrolase domain containing 4	-1.38157	0.0274351	-1.25637	0.00435688
	NM_001195683.1	TGFBR3		1.66375	0.0234059		lnc-MTPAP-1:1	GALNT2	polypeptide N-acetylgalactosaminyltransferase 2	-1.37014	0.0246119		NM_022079.2	HERC4		-1.00036	0.0138683	-1.55319	0.000196916
	NM_001195733.1	PIP5K1C		-1.03803	0.00188568		lnc-MTX1-1:3	LIMCH1	LIM and calponin homology domains 1	-2.91332	0.00479297		NM_022133.3	SNX16	sorting nexin 16	-1.12457	0.00515076	-1.39807	0.00151646
	NM_001195790.1	SLFN12L		-2.04555	0.0245544		lnc-MTX1-1:4	MIR6811	microRNA 6811	1.8651	8.62059e-05		NM_022140.3	EPB41L4A		-2.35729	0.00635376	-3.07747	0.00122889
	NM_001195833.1	RINL		-1.28663	0.020857		lnc-MYH13-2:1	STX3	syntaxin 3	-1.66508	0.00280172		NM_022365.3	DNAJC1	DnaJ (Hsp40) homolog, subfamily C, member 1	-1.04169	0.0432479	-1.40927	0.000173008
	NM_001199037.1	SERINC2		-1.61303	0.0243741		lnc-N4BP2L2-1:1	ADAMTS9	ADAM metallopeptidase with thrombospondin type 1 motif 9	2.21029	0.00479344		NM_022767.3	AEN	apoptosis enhancing nuclease	-1.23747	0.0289563	-1.72243	0.000865618
	NM_001199160.1	USP19		1.23607	0.00470769		lnc-NAT2-1:1	XLOC_l2_003877		-1.28364	0.0121114		NM_022915.3	MRPL44	mitochondrial ribosomal protein L44	-1.08402	0.0407564	-1.25943	0.00764904
	NM_001199219.1	INMT		-1.85475	0.00795387		lnc-NAV1-1:1	MYCBP	MYC binding protein	-1.18654	0.0257205		NM_023070.2	ZFP69B	ZFP69 zinc finger protein B	-1.52222	0.0261623	-1.01327	0.0142643
	NM_001206790.1	TMPRSS13		-1.43136	0.00610392		lnc-NCOA3-1:1	VCX	variable charge, X-linked	-2.1613	0.000917008		NM_024329.5	EFHD2	EF-hand domain family member D2	-1.42014	0.0247005	-1.34718	0.00184437
	NM_001207035.1	ETV7		-1.90416	0.048861		lnc-NCOA3-11:1	LOC102723946		-2.40687	0.0191042		NM_024332.3	BRCC3	BRCA1/BRCA2-containing complex subunit 3	-1.21112	0.0314135	-1.50261	0.0172396
	NM_001242508.1	OSBPL1A		1.11607	0.0485934		lnc-NDE1-2:1			-1.67879	0.00754004		NM_024580.5	EFTUD1	elongation factor Tu GTP binding domain containing 1	-1.39984	0.0165186	-1.87764	0.000250294
	NM_001242636.1	IL31RA		-3.18605	0.0147816		lnc-NFKBID-1:1	LINC00965	long intergenic non-protein coding RNA 965	-1.86056	0.0288826		NM_024686.4	TTLL7	tubulin tyrosine ligase-like family member 7	-1.43972	0.0329723	-1.41995	0.000175207
	NM_001242701.1	CAMTA1		1.00372	0.000394206		lnc-NLRP3-1:1	TMEM38B	transmembrane protein 38B	-1.19747	0.0072809		NM_024733.3	ZNF665	zinc finger protein 665	-1.46707	0.00411596	-2.03942	0.00213831
	NM_001243120.1	SKP2		1.04058	0.0162296		lnc-NMS-2:1	GPR56		-2.525	0.00145797		NM_024738.1	C12orf49	chromosome 12 open reading frame 49	-1.11808	0.0168162	-1.86322	6.04506e-05
	NM_001243142.1	NUSAP1		1.07546	0.0373797		lnc-NPAS3-1:1			1.30179	0.0310578		NM_024786.2	ZDHHC11	zinc finger, DHHC-type containing 11	-3.29315	0.0039117	-2.57716	0.00848446
	NM_001243186.1	PIM1		-1.19938	0.000739175		lnc-NPHP4-3:1			-1.28755	0.0135416		NM_025179.3	PLXNA2	plexin A2	-2.26199	0.0137064	-2.70904	0.0178808
	NM_001243198.2	HIP1		1.06992	0.00903142		lnc-NR2C1-1:1	TBX3	T-box 3	-1.79411	0.000516134		NM_025251.1	ARHGAP39		-1.2367	0.0110464	-1.22503	0.00447693
	NM_001243476.2			1.57919	0.00863505		lnc-NR5A2-1:2	SLC22A3	solute carrier family 22 (organic cation transporter), member 3	1.37411	0.0295528		NM_030622.6	CYP2S1	cytochrome P450, family 2, subfamily S, polypeptide 1	-2.96657	0.013001	-2.59487	0.00169142
	NM_001243961.1	HLA-DQB1		1.51759	0.0390117		lnc-NRIP2-2:1	PROM1		1.45986	0.00230825		NM_030661.4	HOXA3		1.6213	0.0164801	1.2006	0.0110278
	NM_001244606.1	IMMP2L		1.41889	0.0306129		lnc-NSUN2-1:4	GBA3		1.58345	0.0231672		NM_030772.4	GJA9	gap junction protein alpha 9	-1.77057	0.0481104	-1.76222	0.00995429
	NM_001244755.1			-1.11183	0.0291293		lnc-NSUN6-3:1	ALDOC		2.01087	0.00219265		NM_030775.2	WNT5B	wingless-type MMTV integration site family, member 5B	-2.54221	0.017693	-2.07229	0.00267905
	NM_001244889.1	UNC5B		-1.14601	0.00629766		lnc-NT5DC2-1:1			-1.55107	0.00408103		NM_030824.2	ZNF442	zinc finger protein 442	-1.45671	0.00500358	-1.7884	0.00306066
	NM_001248002.1	ARNTL2		-1.52469	0.0238289		lnc-NT5DC3-3:1	ANTXR2		-1.94057	0.00216635		NM_030916.2	PVRL4	poliovirus receptor-related 4	-4.73783	0.00235928	-4.35321	0.00411836
	NM_001252338.2	CDH4		-3.31124	0.0384228		lnc-NTRK3-2:1	SHC1	SHC (Src homology 2 domain containing) transforming protein 1	-1.4342	0.00116619		NM_030937.4	CCNL2	cyclin L2	1.43947	0.00411986	1.35494	6.83577e-05
	NM_001252676.1	ACSS1		1.34105	0.0140552		lnc-NUDT11-2:1	SNORD116-27	small nucleolar RNA, C/D box 116-27	-1.36276	0.00532137		NM_030943.3	AMN	amnion associated transmembrane protein	-2.82523	0.0363696	-1.60084	0.0421917
	NM_001253846.1	GMDS		1.27077	0.0229504		lnc-OIP5-1:1			-2.6018	6.14234e-05		NM_030945.3	C1QTNF3	C1q and tumor necrosis factor related protein 3	2.32355	0.0190897	2.32007	0.00140402
	NM_001253909.1			-1.61972	0.0268438		lnc-OR10H1-1:1	RPS4Y1	ribosomal protein S4, Y-linked 1	1.38614	0.0117903		NM_031286.3	SH3BGRL3	SH3 domain binding glutamate-rich protein like 3	-1.27796	0.0457003	-1.30036	0.00321863
	NM_001254738.1	RND3		-1.18795	0.0382715		lnc-OR6S1-1:1	BMS1P18	BMS1 ribosome biogenesis factor pseudogene 18	-1.5636	0.00267394		NM_031305.2	ARHGAP24	Rho GTPase activating protein 24	1.57907	0.0236247	1.00639	0.0112958
	NM_001256012.1	MYH10	myosin, heavy chain 10, non-muscle	1.21388	0.0433146		lnc-OSCAR-1:1			-1.56706	0.00107674		NM_031476.3	CRISPLD2	cysteine-rich secretory protein LCCL domain containing 2	-5.13705	0.033385	-5.05446	0.00185637
	NM_001256074.1	COL25A1		-2.0705	0.0402789		lnc-OTOGL-1:1	PALLD		-1.73124	8.52369e-05		NM_031950.3	FGFBP2	fibroblast growth factor binding protein 2	-1.33291	0.0362631	-1.52376	0.0293894
	NM_001256099.1	CTHRC1		1.0248	0.00527382		lnc-PAK2-1:1	SQLE	squalene epoxidase	-1.18668	0.00995266		NM_032148.3	SLC41A2	solute carrier family 41 (magnesium transporter), member 2	-1.96332	0.036914	-1.87856	0.00386322
	NM_001256335.1	PTGES2		1.0221	0.00542188		lnc-PALLD-1:2	MIR186	microRNA 186	2.02537	0.0269693		NM_032160.2	DSEL	dermatan sulfate epimerase-like	-1.15944	0.031099	-1.4107	0.00345302
	NM_001256552.1	NEIL1		1.53411	0.0263298		lnc-PANK3-9:1			-1.8822	0.000623618		NM_032169.4	ACAD11	acyl-CoA dehydrogenase family, member 11	1.86468	0.0284436	1.95275	0.00177039
	NM_001257328.1	ARRB2		1.08376	0.0454568		lnc-PAPOLG-1:1	lnc-C1QTNF9-3		2.20488	0.0260173		NM_032229.2	SLITRK6	SLIT and NTRK-like family, member 6	-1.39323	0.00384077	-1.95072	0.0375635
	NM_001258017.1	IL4I1		-1.07823	0.0459433		lnc-PARN-6:6	lnc-MRPL16-1		2.07733	0.0217348		NM_032320.6	BTBD10	BTB (POZ) domain containing 10	-2.35162	0.0147536	-2.44727	9.09232e-05
	NM_001261447.1			1.4777	0.0419626		lnc-PARVA-1:1	DGKH	diacylglycerol kinase, eta	-1.50576	1.15829e-05		NM_032461.3	SPANXB1	SPANX family, member B1	-9.00605	0.0349717	-8.07534	0.000588932
	NM_001267585.1	FBXW10		-1.32875	0.00685591		lnc-PCDH7-6:2	MIR3142	microRNA 3142	2.57931	0.00372724		NM_032505.2	KBTBD8	kelch repeat and BTB (POZ) domain containing 8	-2.16118	0.0318952	-2.17575	0.00164159
	NM_001270467.1	SOCS2		1.82413	0.0184488		lnc-PCDH9-3:1			-3.1457	0.00865918		NM_032591.2	SLC9A7	solute carrier family 9, subfamily A (NHE7, cation proton antiporter 7), member 7	-1.45825	0.00223613	-1.02317	0.00981816
	NM_001270539.1	PEX11G		1.39047	0.0487457		lnc-PDCD11-1:1	SLC6A15		1.43759	0.00769614		NM_032626.5	RBBP6		1.82508	0.0358245	1.21502	0.0257076
	NM_001271754.1	ITGBL1		-1.59037	0.0240109		lnc-PDE8B-1:1			-1.30382	0.00488122		NM_032709.2	PYROXD2	pyridine nucleotide-disulphide oxidoreductase domain 2	3.831	0.0443072	3.29349	7.53804e-05
	NM_001271938.1	MEGF8		1.00663	0.00844904		lnc-PHACTR4-2:2	lnc-RP11-322L20.1.1-7		-1.5427	0.037058		NM_033083.6	EAF1	ELL associated factor 1	-1.19424	0.0108603	-1.16907	0.0011688
	NM_001278590.1	LIAS		-1.00275	0.0146139		lnc-PHGDH-1:1	lnc-ANKRD11-1		-1.98439	0.0245566		NM_033199.3	UCN2	urocortin 2	-1.67035	0.0244368	-1.85073	0.00402822
	NM_001278593.1	ALDH6A1		1.32979	0.0199588		lnc-PHGDH-2:1			1.64232	0.000362		NM_033238.2	PML		-1.97629	0.00482758	-1.96702	0.00160965
	NM_001282147.1	SOHLH2		-2.06947	0.0438576		lnc-PHLPP2-1:1			1.92503	0.00282392		NM_033259.2	CAMK2N2	calcium/calmodulin-dependent protein kinase II inhibitor 2	-1.81634	0.00303291	-1.53212	0.001005
	NM_001282321.1	FAM231A	family with sequence similarity 231, member A	-2.19296	0.000126394		lnc-PIK3CG-2:3	GDF5	growth differentiation factor 5	1.21696	0.00578975		NM_033260.3	FOXQ1	forkhead box Q1	-4.23095	0.0285004	-3.03252	0.0019858
	NM_001282500.1			-1.03476	0.0480276		lnc-PINK1-2:1	ZNF569	zinc finger protein 569	-1.79552	0.0127131		NM_033386.3	MICALL1	MICAL-like 1	-1.3595	0.0143179	-2.17682	0.000354592
	NM_001282550.1	BTBD3		1.72751	0.00504629		lnc-PITPNC1-1:1	MAPK1	mitogen-activated protein kinase 1	-1.3042	0.000483259		NM_033388.1	ATG16L2	autophagy related 16-like 2	1.5344	0.0322378	1.02017	0.0390556
	NM_001282925.1	ABI2		1.12525	0.00891465		lnc-PLEKHA5-4:1	lnc-SNX11-2		-1.3024	0.0497547		NM_033402.4	LRRCC1	leucine rich repeat and coiled-coil centrosomal protein 1	-1.11363	0.0265593	-1.5832	0.00182135
	NM_001283009.1	RTEL1		1.36911	0.0157097		lnc-PLEKHA7-1:1	GCOM1	GRINL1A complex locus 1	-1.17632	0.0102337		NM_052898.1	XKR4	X-linked Kx blood group related 4	-1.24112	0.0215906	-1.60552	0.0232202
	NM_001283050.1	ICOSLG		-1.62284	0.0182568		lnc-PLEKHA8-1:1	GDF15	growth differentiation factor 15	-2.41876	0.00353295		NM_053056.2	CCND1	cyclin D1	-2.11171	0.00986571	-1.83565	0.000383886
	NM_001286164.1	ASTN1		1.34505	0.0296867		lnc-PLEKHH2-1:1	ZZZ3	zinc finger, ZZ-type containing 3	-2.28768	0.0058161		NM_078628.1	MSL3		-1.07409	0.0123662	-1.43373	0.000113267
	NM_001286429.1	THSD4		-1.96575	0.0145079		lnc-PLS3-1:1	SAA2	serum amyloid A2	2.63311	0.0454899		NM_080671.3	KCNE4	potassium channel, voltage gated subfamily E regulatory beta subunit 4	-2.85085	0.00829082	-2.57685	0.0388149
	NM_001286547.1	CAPS2		2.10882	0.0153989		lnc-POLR1E-1:1	lnc-CADM2-3		-1.57685	0.0147445		NM_080679.2	COL11A2	collagen, type XI, alpha 2	1.53936	0.0466884	1.08058	0.0123688
	NM_001286620.1	MAP3K7CL		-1.29419	0.0437771		lnc-POLR2B-1:8	DKK3		-1.76921	0.0106723		NM_080725.2	SRXN1	sulfiredoxin 1	-1.86094	0.0285411	-1.30555	0.0192193
	NM_001286730.1	SLC44A1		1.38827	0.000761441		lnc-POLR2F-1:2	lnc-NTRK3-2		-1.23776	0.0425558		NM_080927.3	DCBLD2	discoidin, CUB and LCCL domain containing 2	-1.27562	0.0308612	-1.27898	0.0166313
	NM_001286807.1			-1.6664	0.00938888		lnc-PPDPF-1:6	ASPH		-1.19137	0.0145254		NM_133368.1	RSPRY1	ring finger and SPRY domain containing 1	-1.05695	0.0095999	-1.19771	0.00577769
	NM_001286974.1	CTNNAL1		1.23728	0.0347315		lnc-PRKAB2-1:1			-1.78044	8.68703e-05		NM_133462.3	TTC14	tetratricopeptide repeat domain 14	-1.48453	0.0310521	-1.2008	0.00258079
	NM_001287054.1	ZKSCAN1		1.3145	0.0455188		lnc-PRKCE-1:1	APC	adenomatous polyposis coli	-1.7869	1.48915e-05		NM_138340.4	ABHD3	abhydrolase domain containing 3	-1.4757	0.0142765	-1.76638	0.0096235
	NM_001291920.1			1.87153	0.0157046		lnc-PRR16-1:2	lnc-THBS3-1		-1.74993	0.026497		NM_138370.2	PKDCC	protein kinase domain containing, cytoplasmic	1.02254	0.00980747	1.46215	0.00878903
	NM_001293083.1	FER1L5		-1.04461	0.0455874		lnc-PRSS42-1:1	IGANRP		2.88476	0.00321222		NM_138374.1	ZNF845		-2.09134	0.000256236	-2.73404	0.000657839
	NM_001294282.1			-1.21289	0.00550512		lnc-PSD2-2:2	ZNF195		-1.2647	0.000295241		NM_138420.2	AHNAK2	AHNAK nucleoprotein 2	-3.30607	0.0266801	-2.25313	0.00245755
	NM_001300791.1	KIF3A		1.07335	0.0402206		lnc-PTGES2-1:3			1.38239	0.0381461		NM_138432.2	SDSL	serine dehydratase-like	-1.91117	0.00747133	-2.04681	0.00494629
	NM_001300844.1	FOSL1		-1.2461	0.0248147		lnc-PXDNL-1:1			2.00982	0.00195759		NM_138448.3	ACYP2	acylphosphatase 2, muscle type	-1.79144	0.00948215	-2.10382	0.00650351
	NM_001300960.1	CDK19		1.74305	0.00626281		lnc-QKI-2:4	lnc-TAF1C-1		1.33724	0.00819878		NM_138496.1	CYHR1		-1.01673	0.0155453	-1.21552	0.00403758
	NM_001301738.1			1.3741	0.030699		lnc-QRSL1-2:1	CDC42EP5	CDC42 effector protein (Rho GTPase binding) 5	1.86908	0.00782951		NM_138578.1	BCL2L1	BCL2-like 1	-2.50158	0.0350625	-2.7358	0.00212023
	NM_001370.1	DNAH6	dynein, axonemal, heavy chain 6	-2.21487	0.00148163		lnc-RAB11FIP2-1:1	KRT15	keratin 15, type I	-2.74791	0.0184761		NM_138803.3	CCDC148	coiled-coil domain containing 148	-3.22501	0.000112716	-3.22692	0.000461137
	NM_001385.2	DPYS	dihydropyrimidinase	-1.48983	0.0265452		lnc-RALB-1:1	NMUR1	neuromedin U receptor 1	1.16365	0.00221801		NM_139055.2	ADAMTS15	ADAM metallopeptidase with thrombospondin type 1 motif 15	-2.37939	0.00937678	-2.96103	0.00178408
	NM_001424.4	EMP2	epithelial membrane protein 2	1.54276	0.00129418		lnc-RAN-3:1	SNORD52	small nucleolar RNA, C/D box 52	1.35901	0.0119773		NM_139248.2	LIPH	lipase, member H	-3.68298	0.000835529	-3.05412	0.00858232
	NM_001436.3	FBL	fibrillarin	1.078	0.00454002		lnc-RASL11B-2:3	ZNF611		-2.78424	0.000188836		NM_139284.2	LGI4	leucine-rich repeat LGI family, member 4	1.64191	0.00458974	1.25917	0.0163916
	NM_001670.2	ARVCF	armadillo repeat gene deleted in velocardiofacial syndrome	-1.13777	0.0209262		lnc-RBM7-1:1	LINC00346	long intergenic non-protein coding RNA 346	-2.28	0.0034879		NM_139316.2	AMPH		-1.19937	0.0122723	-1.00573	0.0466324
	NM_001702.2	ADGRB1	adhesion G protein-coupled receptor B1	-1.73508	0.0128002		lnc-RBMY1J-1:2			2.23565	0.00993353		NM_139352.2	TAF1A		-1.50715	0.000927282	-1.72648	0.00175235
	NM_001818.3	AKR1C4	aldo-keto reductase family 1, member C4	-1.59332	0.0201499		lnc-RFC2-2:1			1.72219	0.0151874		NM_144573.3	NEXN	nexilin (F actin binding protein)	-2.20055	0.00761247	-1.75686	0.00204661
	NM_001882.3	CRHBP	corticotropin releasing hormone binding protein	1.06522	0.0371537		lnc-RHOG-2:1			-2.81918	0.00105464		NM_144606.5	FLCN	folliculin	-1.22423	0.0475383	-1.18255	0.0131963
	NM_002021.2	FMO1	flavin containing monooxygenase 1	1.23874	0.0291229		lnc-RIOK1-2:1	TPD52L1	tumor protein D52-like 1	-1.99796	0.00772643		NM_144997.5	FLCN		-1.14873	0.0450248	-1.28569	0.0191103
	NM_002068.3	GNA15	guanine nucleotide binding protein (G protein), alpha 15 (Gq class)	-1.54189	0.0214786		lnc-RLBP1-1:2			-1.67574	0.0170937		NM_145057.3	CDC42EP5	CDC42 effector protein (Rho GTPase binding) 5	1.70982	0.00425738	1.86908	0.00782951
	NM_002107.4	H3F3A	H3 histone, family 3A	1.13485	0.0270843		lnc-ROBO2-4:6	CLDN4	claudin 4	-1.57304	0.0298669		NM_145170.3	CFAP70	cilia and flagella associated protein 70	-1.38195	0.025178	-1.0584	0.0478842
	NM_002121.5	HLA-DPB1	major histocompatibility complex, class II, DP beta 1	2.01304	0.00978005		lnc-ROM1-1:1	ESR1	estrogen receptor 1	-1.25693	0.00354879		NM_145206.2	VTI1A	vesicle transport through interaction with t-SNAREs 1A	-1.15032	0.0349313	-1.41884	0.00278341
	NM_002122.3	HLA-DQA1	major histocompatibility complex, class II, DQ alpha 1	1.68716	0.0128396		lnc-ROPN1L-2:1			-1.26934	0.0101351		NM_145252.2	ZG16B	zymogen granule protein 16B	-1.66298	0.00945311	-1.18544	0.0199915
	NM_002125.3	HLA-DRB5	major histocompatibility complex, class II, DR beta 5	1.24121	0.0453864		lnc-RP11-1105G2.3.1-2:1	PPP1R9A	protein phosphatase 1, regulatory subunit 9A	1.75062	0.0124013		NM_145306.2	C10orf35	chromosome 10 open reading frame 35	-1.97309	0.020193	-1.79486	0.00344186
	NM_002155.3	HSPA6	heat shock 70kDa protein 6 (HSP70B')	1.64808	0.0380103		lnc-RP11-1105G2.3.1-3:1	HLA-B		-1.21931	0.0127424		NM_145733.2	SEPT3		-2.27821	0.0473022	-2.22578	0.0482584
	NM_002167.4	ID3	inhibitor of DNA binding 3, dominant negative helix-loop-helix protein	1.56479	0.00236837		lnc-RP11-1105G2.3.1-4:1			-1.97201	0.00248127		NM_152240.2	ZMAT3	zinc finger, matrin-type 3	-1.52108	0.00942619	-2.39546	6.00174e-05
	NM_002178.2	IGFBP6	insulin like growth factor binding protein 6	-1.49391	0.025717		lnc-RP11-17M16.1.1-2:3	lnc-AC006156.2-6		1.89974	0.0189672		NM_152318.2	C12orf45	chromosome 12 open reading frame 45	-1.49621	0.00373345	-1.69416	0.0116908
	NM_002223.2	ITPR2	inositol 1,4,5-trisphosphate receptor, type 2	1.32529	0.0198877		lnc-RP11-293M10.1.1-1:1	CAPN13	calpain 13	1.63366	0.0274152		NM_152420.1	CARNMT1	carnosine N-methyltransferase 1	-1.28802	0.0184774	-1.92382	0.000433332
	NM_002531.2	NTSR1	neurotensin receptor 1 (high affinity)	-1.47362	0.00656495		lnc-RP11-305N23.1.1-1:2	lnc-CCDC68-2		1.17605	0.0203956		NM_152478.2	ZNF583	zinc finger protein 583	-1.36105	0.00510361	-1.66828	0.000374701
	NM_002547.2	OPHN1	oligophrenin 1	1.22213	0.00616157		lnc-RP11-322L20.1.1-7:3	SNORA66	small nucleolar RNA, H/ACA box 66	1.79031	0.0297866		NM_152573.3	RASEF	RAS and EF-hand domain containing	-1.60189	0.0364141	-1.7288	0.0254294
	NM_002596.3	CDK18	cyclin-dependent kinase 18	1.05363	0.00201461		lnc-RP11-327F22.5.1-6:1			1.29006	0.0300047		NM_153028.3	ZNF75A	zinc finger protein 75a	-1.20325	0.0340016	-1.63096	0.00674815
	NM_002622.4	PFDN1	prefoldin subunit 1	-1.18733	0.0423461		lnc-RP11-410N8.4.1-2:1	lnc-FAM20C-4		-1.27995	0.0172716		NM_153212.2	GJB4	gap junction protein beta 4	-2.26083	0.0020481	-2.21224	0.0155806
	NM_002661.4	PLCG2	phospholipase C, gamma 2 (phosphatidylinositol-specific)	-1.76303	0.0406143		lnc-RP11-487E13.1.1-1:1			1.95343	0.00436703		NM_153257.3	ZNF461	zinc finger protein 461	-1.95549	0.0408348	-1.90922	0.00390074
	NM_002742.2	PRKD1	protein kinase D1	2.15661	0.0167236		lnc-RP11-579D7.1.1-1:1			1.52656	0.000189666		NM_153341.3	RNF19B	ring finger protein 19B	-1.9838	0.0400918	-2.20124	0.00336031
	NM_002780.4	PSG4		-2.40514	0.0454691		lnc-RP11-582J16.5.1-1:1	lnc-SLC7A1-2		1.21096	0.0384269		NM_153445.1	OR5P3	olfactory receptor, family 5, subfamily P, member 3	1.15553	0.0113479	1.09443	0.015275
	NM_002901.2	RCN1	reticulocalbin 1, EF-hand calcium binding domain	-1.13298	0.0403046		lnc-RP11-597K23.2.1-2:1	COL17A1	collagen, type XVII, alpha 1	-3.51579	0.00480976		NM_153687.3	IKBIP	IKBKB interacting protein	-2.39253	0.0194277	-2.12111	0.00226964
	NM_002933.4	RNASE1	ribonuclease, RNase A family, 1 (pancreatic)	1.21473	0.0437799		lnc-RP11-701P16.2.1-1:1			-1.81603	0.00111581		NM_172037.4	RDH10	retinol dehydrogenase 10 (all-trans)	-1.3003	0.0116287	-1.85339	0.00667176
	NM_002999.3	SDC4	syndecan 4	-1.28737	0.0443765		lnc-RP11-863N1.2.1-2:1	lnc-HDDC2-5		1.72688	0.036225		NM_172105.3	EYA4		1.59738	0.0131213	1.25654	0.00427903
	NM_003007.3	SEMG1	semenogelin I	-1.28176	0.00147457		lnc-RP1-241P17.4.1-2:1	NEXN	nexilin (F actin binding protein)	-1.75686	0.00204661		NM_173353.3	TPH2	tryptophan hydroxylase 2	-1.01798	0.0137809	-1.25302	0.023934
	NM_003196.1	TCEA3	transcription elongation factor A (SII), 3	-1.24893	0.0259995		lnc-RP1L1-1:1			1.80375	0.00830236		NM_173553.1	TRIML2	tripartite motif family like 2	-3.48369	0.0322716	-2.72055	0.0149227
	NM_003205.3	TCF12	transcription factor 12	1.06933	0.0255409		lnc-RP1L1-2:2	ARSE	arylsulfatase E (chondrodysplasia punctata 1)	-1.89318	0.00232837		NM_173674.1	DCBLD1	discoidin, CUB and LCCL domain containing 1	-1.81873	0.00747072	-1.49275	0.0096782
	NM_003328.2	TXK	TXK tyrosine kinase	-1.02479	0.00520755		lnc-RPL19-1:1	SNORD83B	small nucleolar RNA, C/D box 83B	2.51943	0.010145		NM_174921.1	SMIM14	small integral membrane protein 14	-1.21713	0.0128112	-1.05949	0.0148634
	NM_003395.2	WNT9A	wingless-type MMTV integration site family, member 9A	-1.04535	0.00207369		lnc-RPS27L-2:1	ADAMTS9-AS2	ADAMTS9 antisense RNA 2	2.02813	0.00531197		NM_177478.1	FTMT	ferritin mitochondrial	-1.08968	0.000434367	-1.15298	0.00671856
	NM_003507.1	FZD7	frizzled class receptor 7	1.94442	0.0070864		lnc-RRAS2-1:1	GAL3ST3	galactose-3-O-sulfotransferase 3	1.46971	0.0478899		NM_177951.2	PPM1A		-1.43159	0.0171761	-1.54436	3.35109e-05
	NM_003529.2	HIST1H3A	histone cluster 1, H3a	1.39121	0.00126939		lnc-RSPH1-4:1	UBE3D		-1.35776	0.0366406		NM_178009.4	DGKH	diacylglycerol kinase, eta	-1.17074	0.0189452	-1.50576	1.15829e-05
	NM_003708.3	RDH16	retinol dehydrogenase 16 (all-trans)	-1.15466	0.000803739		lnc-RUNX2-1:1	SNORD38B	small nucleolar RNA, C/D box 38B	1.42174	0.0180647		NM_178169.3	RASSF3	Ras association (RalGDS/AF-6) domain family member 3	-1.44796	0.0169419	-1.88884	0.00112535
	NM_003725.3	HSD17B6	hydroxysteroid (17-beta) dehydrogenase 6	1.29907	0.0475677		lnc-RWDD2B-1:1	lnc-MAP3K3-1		2.05871	0.030097		NM_178311.2	ZZZ3	zinc finger, ZZ-type containing 3	-3.83723	0.000417836	-2.28768	0.0058161
	NM_003740.3	KCNK5	potassium channel, two pore domain subfamily K, member 5	1.41716	0.0129641		lnc-SAMD12-1:1	MIR4278	microRNA 4278	-1.3954	0.0136185		NM_178324.2	SPTLC1		-1.00422	0.012119	-1.43803	0.00268657
	NM_003823.3	TNFRSF6B	tumor necrosis factor receptor superfamily, member 6b, decoy	1.77715	0.00677737		lnc-SAT2-1:1	C12orf45	chromosome 12 open reading frame 45	-1.69416	0.0116908		NM_178349.1	LCE1B	late cornified envelope 1B	-4.72267	0.0231151	-5.11344	0.0101356
	NM_003877.4	SOCS2	suppressor of cytokine signaling 2	1.65315	0.0269856		lnc-SCRN3-2:1	lnc-AC073348.1-2		1.73847	0.0304387		NM_178537.4	B4GALNT4	beta-1,4-N-acetyl-galactosaminyl transferase 4	3.35379	0.00144125	2.23157	0.0195429
	NM_003889.3	NR1I2	nuclear receptor subfamily 1, group I, member 2	-1.42097	0.00524915		lnc-SENP6-2:2	lnc-CKAP2L-1		2.77622	9.84904e-05		NM_178582.2	HM13		-1.09451	0.000539151	-1.12868	0.000146667
	NM_003966.2	SEMA5A	sema domain, seven thrombospondin repeats (type 1 and type 1-like), transmembrane domain (TM) and short cytoplasmic domain, (semaphorin) 5A	1.79444	0.0307211		lnc-SERAC1-3:2	SNORD65	small nucleolar RNA, C/D box 65	1.70705	0.0087012		NM_178836.3	PLD6	phospholipase D family, member 6	-1.23575	0.0461272	-1.49599	0.0199917
	NM_003991.3	EDNRB		1.33321	0.0127021		lnc-SETD6-8:1	lnc-ASB7-2		1.75743	0.0159345		NM_181724.2	TMEM119	transmembrane protein 119	-2.17407	0.0390212	-2.35355	0.00493568
	NM_004113.5	FGF12		1.55951	0.00331601		lnc-SGCG-5:1	lnc-ID2-1		1.17463	0.0328083		NM_182614.2	TMEM255B	transmembrane protein 255B	-1.41945	0.000359495	-1.25711	0.0003474
	NM_004139.4	LBP	lipopolysaccharide binding protein	-1.39347	0.000238577		lnc-SGCZ-2:1	LAMA4	laminin, alpha 4	1.66728	0.0133095		NM_182981.2	OSGIN1		-2.87249	0.000598319	-2.1156	0.000303185
	NM_004184.3	WARS	tryptophanyl-tRNA synthetase	1.11181	0.0273758		lnc-SGPP1-1:1	PBX4	pre-B-cell leukemia homeobox 4	2.09658	0.0165731		NM_183044.2	RNF6		-1.83062	0.00747717	-2.32125	0.000245355
	NM_004257.5	TGFBRAP1	transforming growth factor beta receptor associated protein 1	-1.32914	0.0188637		lnc-SHB-1:3	METTL4		-1.23954	0.0390404		NM_194291.2	TMEM65	transmembrane protein 65	-1.05758	0.00979682	-1.83498	0.00191233
	NM_004335.3	BST2	bone marrow stromal cell antigen 2	1.38018	0.0458055		lnc-SHFM1-1:1	MIR8076	microRNA 8076	1.82348	0.0293829		NM_198277.2	SLC37A2		-1.74499	0.0288786	-1.51943	0.000902876
	NM_004429.4	EFNB1	ephrin-B1	-1.14454	0.00545926		lnc-SHPRH-2:8	CDR2L	cerebellar degeneration-related protein 2-like	-1.65666	0.0246451		NM_198447.1	GOLT1A	golgi transport 1A	-1.65275	0.00300158	-1.19222	0.00914914
	NM_004603.3	STX1A	syntaxin 1A (brain)	-2.55027	0.00679825		lnc-SIK1-4:1	HGF	hepatocyte growth factor (hepapoietin A; scatter factor)	3.04929	0.048915		NM_198524.2	TEX9	testis expressed 9	-1.2274	0.0267131	-1.54957	0.0116503
	NM_004613.2	TGM2		-1.20863	0.0104894		lnc-SIK1-4:3	SNORA12		-1.92685	0.000615538		NM_198827.3	ADGRD1	adhesion G protein-coupled receptor D1	-3.63529	0.00540353	-2.98108	0.016696
	NM_004616.2	TSPAN8	tetraspanin 8	-4.39249	0.0344861		lnc-SIX2-3:4	NLN	neurolysin (metallopeptidase M3 family)	-1.193	0.00986339		NM_198882.2	SYNRG		-1.10069	0.0230769	-1.52148	0.00403906
	NM_004666.2	VNN1	vanin 1	-3.89055	0.00379984		lnc-SLC12A7-1:13	ZNF709	zinc finger protein 709	1.652	0.0020354		NM_199001.3	CYSRT1	cysteine-rich tail protein 1	-3.53108	0.00495521	-2.98041	0.00396726
	NM_004687.4	MTMR4	myotubularin related protein 4	1.138	0.00840043		lnc-SLC16A3-5:1	ZNF493	zinc finger protein 493	-1.19475	0.000560648		NM_199450.2	ZNF365		-1.67967	0.00302948	-1.72366	0.00060863
	NM_004693.2	KRT75	keratin 75, type II	-1.10853	0.0391408		lnc-SLC1A1-3:1	TMPRSS5		1.26229	0.00889731		NM_201567.1	CDC25A		-1.28009	0.0289107	-1.7852	0.00107835
	NM_004751.2	GCNT3	glucosaminyl (N-acetyl) transferase 3, mucin type	-3.46274	0.043967		lnc-SLC2A4RG-1:2	CREB5		-1.42013	0.00339903		NM_203394.2	E2F7		-2.16528	0.00292252	-2.3048	0.00275844
	NM_004753.6	DHRS3	dehydrogenase/reductase (SDR family) member 3	1.56702	0.0465256		lnc-SLC35D3-1:1	lnc-RASL11B-2		2.24544	0.00546607		NM_203418.2	RCAN1		1.5169	0.00786301	1.20258	0.0115616
	NM_004961.3	GABRE	gamma-aminobutyric acid (GABA) A receptor, epsilon	-1.34255	0.00223964		lnc-SLC36A4-1:1	DYNC1H1	dynein, cytoplasmic 1, heavy chain 1	-1.28143	0.00116722		NM_203456.2	PPIE		1.2058	0.0316349	1.07608	0.0119507
	NM_005063.4	SCD	stearoyl-CoA desaturase (delta-9-desaturase)	1.20115	0.0331661		lnc-SLC38A8-2:4	SLC39A6		-2.1769	0.00014991		NM_205855.3	FAM180A	family with sequence similarity 180, member A	-3.90287	0.0214858	-3.2216	0.00884857
	NM_005198.4	CHKB	choline kinase beta	1.29344	0.0208506		lnc-SLC7A1-2:2	MT3	metallothionein 3	1.39922	0.0297831		NM_206920.2	MAMDC4	MAM domain containing 4	-1.78285	0.0210683	-2.11674	3.0374e-05
	NM_005242.4	F2RL1	coagulation factor II (thrombin) receptor-like 1	-1.31425	0.000230162		lnc-SLC7A6OS-1:1	HIST2H2BE	histone cluster 2, H2be	-1.46727	0.0414289		NM_206943.2	LTBP1	latent transforming growth factor beta binding protein 1	-3.36666	0.028565	-2.97758	0.00585146
	NM_005261.3	GEM		-1.53192	0.00755341		lnc-SLC9A4-1:1			1.5244	0.0427329		NM_206966.2	C5orf46	chromosome 5 open reading frame 46	-4.39052	0.0060767	-3.50866	0.00265925
	NM_005302.3	GPR37	G protein-coupled receptor 37 (endothelin receptor type B-like)	1.00368	0.00937799		lnc-SMAD5-1:1			-1.38132	0.0248205		NM_207333.2	ZNF320	zinc finger protein 320	-1.7635	0.00246124	-2.39907	0.000121859
	NM_005314.2	GRPR	gastrin-releasing peptide receptor	1.1309	0.0162685		lnc-SMARCA2-2:1	DGKE		2.0212	0.0326254		NM_207481.3	NCKAP5	NCK-associated protein 5	-1.6264	0.0153802	-2.43602	0.0289006
	NM_005357.3	LIPE	lipase, hormone-sensitive	1.10066	0.0172082		lnc-SMG6-1:1	FABP2	fatty acid binding protein 2, intestinal	-1.36363	0.0035577		NM_212482.1	FN1		-1.46355	0.0245183	-1.08508	0.00230147
	NM_005429.4	VEGFC	vascular endothelial growth factor C	-2.60277	0.0375664		lnc-SMOC1-2:1			-1.63245	0.00171075		NR_001564.2	XIST	X inactive specific transcript (non-protein coding)	1.36845	0.00317755	1.55353	0.0107379
	NM_005435.3	ARHGEF5	Rho guanine nucleotide exchange factor 5	-2.26402	0.00403581		lnc-SMOC1-2:3			-1.43591	0.000774386		NR_001588.2	SBDSP1	Shwachman-Bodian-Diamond syndrome pseudogene 1	-1.35321	0.00387709	-1.61528	0.00157376
	NM_005480.3	TROAP	trophinin associated protein	1.0015	0.00282124		lnc-SMYD2-1:1			-2.12279	0.0387147		NR_002147.2	MYH16	myosin, heavy chain 16 pseudogene	-2.08616	0.0265132	-2.12191	0.012786
	NM_005547.2	IVL	involucrin	-2.24905	0.0262046		lnc-SNRPD3-2:1	LOC158863		1.20451	0.040283		NR_002941.2	PDCL3P4	phosducin-like 3 pseudogene 4	-1.68001	0.0323489	-2.13675	0.000154453
	NM_005856.2	RAMP3	receptor (G protein-coupled) activity modifying protein 3	-2.18036	0.0109151		lnc-SNTG2-4:2	PCDH7		-1.65881	0.0202947		NR_003004.1	SCARNA22	small Cajal body-specific RNA 22	-1.26335	0.0422607	-1.43568	0.01293
	NM_005868.4	BET1	Bet1 golgi vesicular membrane trafficking protein	-1.49181	0.00501122		lnc-SNURF-1:9	OR5D18	olfactory receptor, family 5, subfamily D, member 18	2.49572	0.0193437		NR_003013.1	SCARNA16	small Cajal body-specific RNA 16	-1.70776	0.0117084	-1.31238	0.0126417
	NM_006037.3	HDAC4	histone deacetylase 4	1.20221	0.00603255		lnc-SNURF-3:3	SLC25A30		-2.28434	0.000610895		NR_003062.1			-5.65968	0.00285283	-4.39569	0.00900235
	NM_006044.2	HDAC6	histone deacetylase 6	1.15251	0.00500941		lnc-SNX11-2:1			-1.51585	0.027592		NR_003127.2	ZNF542P	zinc finger protein 542, pseudogene	-1.72012	0.00780372	-1.90641	0.000187329
	NM_006097.4	MYL9	myosin light chain 9	-1.57523	0.0491647		lnc-SRBD1-1:1	C1QTNF3	C1q and tumor necrosis factor related protein 3	2.32007	0.00140402		NR_003267.1	GGT3P	gamma-glutamyltransferase 3 pseudogene	-4.74467	0.000861957	-4.14094	9.11947e-05
	NM_006122.2	MAN2A2	mannosidase, alpha, class 2A, member 2	1.43275	0.0390139		lnc-SREK1-1:1	MIR23A	microRNA 23a	1.34056	0.00461639		NR_003287.2	RNA28S5	RNA, 28S ribosomal 5	-3.10357	0.0228427	-4.3449	0.000434793
	NM_006142.3	SFN	stratifin	-1.30218	0.0275111		lnc-SSBP3-1:1	CARD9	caspase recruitment domain family, member 9	-1.76481	0.0161843		NR_003366.2	ANKRD20A8P	ankyrin repeat domain 20 family, member A8, pseudogene	-2.38173	0.0108858	-3.05697	0.00473373
	NM_006183.4	NTS	neurotensin	1.93392	0.0014836		lnc-SSTR4-4:1	FRMD6		-1.5555	0.00139835		NR_003578.1			-2.42564	0.0161628	-2.88996	0.00176534
	NM_006200.5	PCSK5		2.75558	0.00826289		lnc-STIM2-3:2	OLFML3		-2.33673	0.0246182		NR_003699.1	ZNF525	zinc finger protein 525	-1.09311	0.0143988	-1.43853	0.0031648
	NM_006329.3	FBLN5	fibulin 5	-2.48086	0.00618197		lnc-STK39-1:2			-2.03948	0.00382581		NR_004384.1	SNAR-F	small ILF3/NF90-associated RNA F	-1.94798	0.00324308	-2.32136	0.018607
	NM_006435.2	IFITM2	interferon induced transmembrane protein 2	1.5222	0.00544802		lnc-STOX2-1:1	PDGFB	platelet-derived growth factor beta polypeptide	-2.72581	0.0131111		NR_015415.1	DICER1-AS1	DICER1 antisense RNA 1	2.28911	0.0205048	2.02613	0.00232263
	NM_006456.2	ST6GALNAC2	ST6 (alpha-N-acetyl-neuraminyl-2,3-beta-galactosyl-1,3)-N-acetylgalactosaminide alpha-2,6-sialyltransferase 2	1.78495	0.0222153		lnc-STX3-2:1	KIAA0754	KIAA0754	-1.57534	0.00035546		NR_024034.1	CLUHP3	clustered mitochondria (cluA/CLU1) homolog pseudogene 3	1.55395	0.0135906	1.59336	0.0061731
	NM_006460.2	HEXIM1	hexamethylene bis-acetamide inducible 1	1.06416	0.0197454		lnc-STX3-2:2	CAPN2		-1.59299	0.000592941		NR_024065.2	LINC00312	long intergenic non-protein coding RNA 312	2.71247	0.0390498	3.27228	0.00497857
	NM_006747.3	SIPA1	signal-induced proliferation-associated 1	1.01317	0.0373015		lnc-STX8-1:1			1.23669	0.0141816		NR_024076.1	CXADRP3	coxsackie virus and adenovirus receptor pseudogene 3	-1.70125	0.00445963	-2.14346	0.00025303
	NM_006849.2	PDIA2	protein disulfide isomerase family A, member 2	-1.25926	0.0350756		lnc-SUSD1-2:1			-2.12954	0.0297117		NR_024158.1			1.35153	0.000698229	1.158	0.0242596
	NM_006952.3	UPK1B	uroplakin 1B	-1.86106	0.0396963		lnc-TAF15-1:1	TRIO	trio Rho guanine nucleotide exchange factor	-1.75771	6.99698e-05		NR_024187.2			1.6251	0.0381383	1.21003	0.00239713
	NM_007104.4	RPL10A	ribosomal protein L10a	1.3302	0.0475399		lnc-TAF1C-1:4			1.55599	0.0430412		NR_024243	SNAR-D	small ILF3/NF90-associated RNA D	-1.23447	0.0120736	-1.58919	0.000979894
	NM_007113.3	TCHH	trichohyalin	1.9652	0.00380987		lnc-TAF9-1:1			1.83142	0.0460916		NR_024244.1	SNAR-G2	small ILF3/NF90-associated RNA G2	-1.71037	0.00632604	-2.13757	0.00391175
	NM_007114.2	TMF1	TATA element modulatory factor 1	-1.18421	0.010736		lnc-TAF9-1:2	LYG2	lysozyme G-like 2	-1.84547	0.0130312		NR_024342.1	SNAR-H	small ILF3/NF90-associated RNA H	-1.61331	0.00742992	-1.87032	0.00321884
	NM_007254.3	PNKP	polynucleotide kinase 3'-phosphatase	1.18622	0.00874341		lnc-TCERG1L-1:1			2.16208	0.01211		NR_024373.1			-1.34881	0.00767427	-1.60476	0.00339895
	NM_012168.5	FBXO2	F-box protein 2	1.27075	0.0258023		lnc-TGFBR2-1:1	TPPP3	tubulin polymerization-promoting protein family member 3	1.77571	0.0208699		NR_024386.2	PLEKHM1P	pleckstrin homology domain containing, family M (with RUN domain) member 1 pseudogene	-1.01743	0.016032	-1.30902	0.00308317
	NM_013244.3	MGAT4C	MGAT4 family, member C	-3.26436	0.044476		lnc-TIAL1-1:2	NBR2	neighbor of BRCA1 gene 2 (non-protein coding)	-1.58444	0.00800041		NR_024458.1	TPT1-AS1	TPT1 antisense RNA 1	1.58455	0.0111808	1.72424	0.00216592
	NM_013265.3	VPS51	vacuolar protein sorting 51 homolog (S. cerevisiae)	1.12515	0.00600163		lnc-TMBIM6-1:4	MB		-1.25579	0.0156764		NR_024475.1	LINC00704	long intergenic non-protein coding RNA 704	-3.27063	0.00428006	-2.85393	0.00084232
	NM_013301.2	CCDC106	coiled-coil domain containing 106	1.32825	0.0162737		lnc-TMCO1-2:1	HTR2A	5-hydroxytryptamine (serotonin) receptor 2A, G protein-coupled	1.89541	0.0327285		NR_026891.1			1.83463	0.0496209	1.30041	0.0174459
	NM_013342.3	TFPT	TCF3 (E2A) fusion partner (in childhood Leukemia)	-1.02878	0.0103771		lnc-TMED5-1:21	PPP1R15A	protein phosphatase 1, regulatory subunit 15A	-1.25386	0.0268301		NR_026906.2			1.44014	0.0485601	2.32521	0.0115746
	NM_013355.3	PKN3	protein kinase N3	1.29232	0.0262326		lnc-TMED5-1:27	lnc-RP11-579D7.1.1-1		-1.30985	0.0320266		NR_026969.1	LINC00326	long intergenic non-protein coding RNA 326	2.59043	0.0401445	1.9727	0.0224027
	NM_014033.3	METTL7A	methyltransferase like 7A	2.18673	0.0430727		lnc-TMED5-1:28	RGMA		1.45963	0.0294486		NR_027000.1	LINC00965	long intergenic non-protein coding RNA 965	-2.00913	0.00495277	-1.86056	0.0288826
	NM_014058.3	TMPRSS11E	transmembrane protease, serine 11E	-2.08739	0.0396125		lnc-TMEM132D-2:1			1.31482	0.00374891		NR_027034.1	PRR34-AS1	PRR34 antisense RNA 1	-1.41353	0.00681599	-1.69872	3.34786e-05
	NM_014178.6	STXBP6	syntaxin binding protein 6 (amisyn)	1.43369	0.0132125		lnc-TMEM135-2:1	WFDC21P	WAP four-disulfide core domain 21, pseudogene	-3.6666	0.00677068		NR_027064.1	TINCR	tissue differentiation-inducing non-protein coding RNA	-3.15822	0.0363358	-3.11887	0.00196906
	NM_014226.2	MOK	MOK protein kinase	1.17879	0.0104653		lnc-TMEM160-1:1			-1.3046	0.0389518		NR_027282.1			-1.12147	0.0261665	-1.3132	0.00172596
	NM_014344.3	FJX1	four jointed box 1	-1.05517	0.00406106		lnc-TMEM189-UBE2V1-2:1	lnc-ZNF217-3		-1.7182	0.0271927		NR_027358.1	LINC00592	long intergenic non-protein coding RNA 592	-2.39459	0.0127228	-2.36143	0.0124737
	NM_014585.5	SLC40A1	solute carrier family 40 (iron-regulated transporter), member 1	1.78043	0.00356609		lnc-TMEM86A-1:1	PPP1R2	protein phosphatase 1, regulatory (inhibitor) subunit 2	-1.38936	0.000143789		NR_027439.1			1.35611	0.0152402	1.00116	0.0247336
	NM_014675.4	CROCC	ciliary rootlet coiled-coil, rootletin	1.03234	0.0128435		lnc-TMEM99-2:1	ZSWIM8-AS1	ZSWIM8 antisense RNA 1	1.45991	0.0321121		NR_027457.2	LINC00221	long intergenic non-protein coding RNA 221	-1.4942	0.0398225	-1.75383	0.00524512
	NM_014705.3	DOCK4	dedicator of cytokinesis 4	1.6452	0.0111339		lnc-TNFRSF14-1:1	lnc-N4BP2L2-1		1.83943	0.00723407		NR_027688.2	OR7E5P	olfactory receptor, family 7, subfamily E, member 5 pseudogene	-2.52417	0.00979738	-2.29259	0.0145063
	NM_014877.3	HELZ	helicase with zinc finger	1.13657	0.0305176		lnc-TNN-2:1	CTSF	cathepsin F	1.28466	0.00624269		NR_027701.1	LINC00346	long intergenic non-protein coding RNA 346	-1.95436	0.0426531	-2.28	0.0034879
	NM_014932.3	NLGN1	neuroligin 1	2.59651	0.00636189		lnc-TP53BP2-1:1	lnc-JAG1-6		1.77854	0.000609346		NR_027715.1	BIN3-IT1	BIN3 intronic transcript 1	2.21031	0.00347683	1.91719	0.00436344
	NM_014960.4	ARSG	arylsulfatase G	-1.48865	0.0275135		lnc-TPX2-1:1	WDR66		-2.7588	0.012375		NR_028302.1			-2.53095	0.00217341	-3.24471	0.000300774
	NM_014980.2	STXBP5L	syntaxin binding protein 5-like	1.14583	0.025996		lnc-TRAF3IP2-1:1	IGSF3		-1.76706	0.00123215		NR_029392.1	KRT16P2	keratin 16 pseudogene 2	-1.67889	0.0425549	-1.62119	0.0121058
	NM_015076.4	CDK19	cyclin-dependent kinase 19	1.1857	0.0200619		lnc-TRAPPC8-1:1			1.22977	0.0225482		NR_029420.1			-1.22064	0.0145773	-1.21681	0.00597944
	NM_015163.5	TRIM9	tripartite motif containing 9	1.01429	0.00334126		lnc-TSC22D1-2:1	LOC283737		-1.22668	0.0496009		NR_029493.1	MIR21	microRNA 21	1.43568	0.0447044	1.51075	0.00919895
	NM_015221.2	DNMBP	dynamin binding protein	-1.20372	0.0105213		lnc-TSHZ2-4:1	LOC102724496		1.28152	0.0289909		NR_029598.1	MIR30C2	microRNA 30c-2	1.33717	0.023274	1.31979	0.00728318
	NM_015245.2	ANKS1A		1.21524	0.0448906		lnc-TSN-4:1	LINC00670		1.8337	0.0468042		NR_029707.1	MIR186	microRNA 186	2.89688	0.00316141	2.02537	0.0269693
	NM_015274.2	MAN2B2	mannosidase, alpha, class 2B, member 2	-1.22908	0.00879834		lnc-TSPY10-2:1	NR2F1	nuclear receptor subfamily 2, group F, member 1	2.00632	0.00960075		NR_029714.1	MIR320A	microRNA 320a	-1.04821	0.00639484	-1.13719	0.00197051
	NM_015326.4	SRGAP2	SLIT-ROBO Rho GTPase activating protein 2	1.07454	0.0335919		lnc-TSPYL5-2:1	CCNC		2.09611	0.043239		NR_029779.1	MIR200C	microRNA 200c	-4.20508	0.00619031	-2.88674	0.00461143
	NM_015651.2	PHF19		1.02821	0.0235765		lnc-TTLL7-7:1	LOC646743		1.35335	0.0409728		NR_030732.1	WFDC21P	WAP four-disulfide core domain 21, pseudogene	-4.14929	0.0419808	-3.6666	0.00677068
	NM_015719.3	COL5A3	collagen, type V, alpha 3	-2.84576	0.00473867		lnc-UBLCP1-3:1	LOC729866		1.90316	0.023235		NR_033404.1			-1.41215	0.0044024	-1.46022	0.00714388
	NM_015989.4	CSAD	cysteine sulfinic acid decarboxylase	1.31108	0.0100866		lnc-UBXN4-4:1	XLOC_l2_012467		-1.50719	0.0144181		NR_033799.1	NSFP1	N-ethylmaleimide-sensitive factor pseudogene 1	-1.27651	0.0248711	-2.10276	0.0014592
	NM_016072.4	GOLT1B	golgi transport 1B	-1.34552	0.0122828		lnc-UCHL5-2:1			1.52316	0.0425249		NR_033801.1	SLC9A7P1	solute carrier family 9, subfamily A (NHE7, cation proton antiporter 7), member 7 pseudogene 1	-1.67503	0.00598458	-1.1877	0.00991868
	NM_016078.4	TVP23B	trans-golgi network vesicle protein 23 homolog B (S. cerevisiae)	-1.26403	0.00547036		lnc-ULK4-1:1	COG5		-1.53504	0.00909086		NR_034089.1	CCDC18-AS1	CCDC18 antisense RNA 1	1.93761	0.00561735	1.62392	0.00414468
	NM_016361.4	ACP6	acid phosphatase 6, lysophosphatidic	1.29504	0.0193195		lnc-USP28-1:1	ANKRD20A5P	ankyrin repeat domain 20 family, member A5, pseudogene	-2.09417	0.00083311		NR_034090.1	DDX11L9	DEAD/H (Asp-Glu-Ala-Asp/His) box helicase 11 like 9	-1.71655	0.0176511	-1.89106	0.00158199
	NM_016449.3	DRICH1	aspartate-rich 1	-1.32183	0.0263487		lnc-USP35-1:9	lnc-USP31-3		1.61196	0.00406744		NR_034120.1			-1.22128	0.00358662	-1.28504	0.013125
	NM_017449.3	EPHB2	EPH receptor B2	-2.08319	0.00113622		lnc-UTS2-1:1			1.26035	0.0206762		NR_036095.1	MIR3142	microRNA 3142	2.63095	0.0157118	2.57931	0.00372724
	NM_017572.3	MKNK2		-1.0058	0.00136811		lnc-UXS1-2:1	SNORD36A	small nucleolar RNA, C/D box 36A	1.93426	0.0028327		NR_036126.1	MIR3167	microRNA 3167	-1.17002	0.0124688	-1.79489	0.0347487
	NM_017578.2	ROPN1	rhophilin associated tail protein 1	1.48402	0.0334025		lnc-WASF3-1:1			-1.68383	0.00294301		NR_036252.1	MIR4289	microRNA 4289	1.16141	0.0249396	1.50835	0.0360647
	NM_017637.5	BNC2	basonuclin 2	1.45555	0.0397563		lnc-WDR3-2:1			1.75199	0.00849039		NR_036551.1			3.24403	0.00376258	2.49182	0.0162803
	NM_017780.3	CHD7		1.19783	0.00132907		lnc-WDR60-1:1	CYP3A43		1.21461	0.0475071		NR_036679.1	AZGP1P1	alpha-2-glycoprotein 1, zinc-binding pseudogene 1	1.64731	0.0438563	1.62509	0.00775539
	NM_017805.2	RASIP1	Ras interacting protein 1	1.13848	0.0375958		lnc-WDR7-4:2	IL15		1.65554	0.0099183		NR_037144.1	PLEKHA8P1	pleckstrin homology domain containing, family A member 8 pseudogene 1	-1.32732	0.00466375	-1.37618	0.0194789
	NM_017954.10	CADPS2	Ca++-dependent secretion activator 2	1.76339	0.0404532		lnc-WRN-7:1			1.45134	0.0445528		NR_038262.1	MIR210HG	MIR210 host gene	1.21007	0.0241958	1.89436	0.0161668
	NM_018028.2	SAMD4B	sterile alpha motif domain containing 4B	-1.20808	0.00152601		lnc-WRNIP1-2:35			4.293	0.000552032		NR_038365.1	LINC01164	long intergenic non-protein coding RNA 1164	-2.66406	0.000936489	-1.5213	0.000807134
	NM_018224.3	COA1	cytochrome c oxidase assembly factor 1 homolog	1.09487	0.0300697		lnc-XXYLT1-1:1	PDS5A		1.70767	0.00652727		NR_039749.1	MIR4523	microRNA 4523	-2.3217	0.0118706	-1.01087	0.0153978
	NM_018328.4	MBD5	methyl-CpG binding domain protein 5	1.09515	0.0177251		lnc-ZBTB17-2:1	PPP1CC	protein phosphatase 1, catalytic subunit, gamma isozyme	-1.29026	0.000486868		NR_039862.1	MIR4712	microRNA 4712	2.30723	0.0297379	1.73166	0.00446284
	NM_018682.3	KMT2E		1.52766	0.0262769		lnc-ZCRB1-1:1	lnc-ATG7-1		1.17009	0.0234808		NR_039923.1	MIR4766	microRNA 4766	1.73848	0.00934021	1.58655	0.0088359
	NM_018986.3	SH3TC1	SH3 domain and tetratricopeptide repeats 1	-1.17173	0.0312963		lnc-ZDHHC17-6:1	RAET1G	retinoic acid early transcript 1G	-2.42682	0.0153626		NR_039934.1	MIR4775	microRNA 4775	-1.99654	0.0114764	-2.3025	0.0163231
	NM_019035.4	PCDH18	protocadherin 18	1.73208	0.0190631		lnc-ZDHHC9-1:1	GJC3	gap junction protein gamma 3	3.75862	0.0336525		NR_040058.1	RAD51-AS1	RAD51 antisense RNA 1 (head to head)	1.82251	0.0020523	1.31923	0.00387885
	NM_019058.2	DDIT4	DNA-damage-inducible transcript 4	1.07312	0.0400203		lnc-ZFP42-7:2	USB1		-1.34632	0.004268		NR_040079.2			2.81685	0.00214402	3.07477	0.0154406
	NM_020056.4	HLA-DQA2	major histocompatibility complex, class II, DQ alpha 2	1.66857	0.00802369		lnc-ZFP90-2:1	SOX8	SRY box 8	1.88322	0.0472599		NR_044995.2	GAS6-AS1	GAS6 antisense RNA 1	-1.86254	0.005208	-1.47402	0.036586
	NM_020345.3	NKIRAS1	NFKB inhibitor interacting Ras-like 1	-1.05915	0.031252		lnc-ZMAT4-2:1	FAM169A	family with sequence similarity 169, member A	-1.60296	0.000313027		NR_046228.1	ANKRD20A12P	ankyrin repeat domain 20 family, member A12, pseudogene	-3.17923	0.0393689	-3.94925	0.00136115
	NM_020433.4	JPH2		-2.80322	0.00470132		lnc-ZMAT4-3:3			-4.60424	0.00089593		NR_046343.1	FAM90A7P	family with sequence similarity 90, member A7, pseudogene	-3.24794	0.0120053	-2.54983	0.049679
	NM_020436.3	SALL4	spalt-like transcription factor 4	1.06603	0.0384472		lnc-ZNF177-1:1	VPS18	vacuolar protein sorting 18 homolog (S. cerevisiae)	-1.41167	0.00107958		NR_046693.1	STARD13-AS	STARD13 antisense RNA	2.8053	0.0461779	1.96205	0.0023837
	NM_020678.2	LRTM1	leucine-rich repeats and transmembrane domains 1	2.02635	0.00586202		lnc-ZNF217-3:1	EXD3		2.05005	0.000124411		NR_047671.2	BANCR	BRAF-activated non-protein coding RNA	7.41329	0.00977475	3.65943	0.00979349
	NM_020698.3	TMCC3	transmembrane and coiled-coil domain family 3	-3.17665	0.029594		lnc-ZNF286A-1:1			1.64253	0.00215022		NR_049792.1			-1.85672	0.00192791	-2.38355	0.00230713
	NM_020715.2	PLEKHH1		2.28193	0.0164803		lnc-ZNF404-1:4			1.33984	0.0015026		NR_073136.1			-1.17817	0.0143145	-1.01852	0.0160337
	NM_020717.3	SHROOM4	shroom family member 4	1.12797	0.0248216		lnc-ZNF569-1:1	TES	testin LIM domain protein	-2.6815	0.0179791		NR_077246.1			1.23126	0.00316574	1.01827	0.00609625
	NM_020724.1	RNF150		1.2347	0.012842		lnc-ZNF609-1:1	COL11A1		1.49938	0.00303782		NR_077247.1			1.51147	0.0428723	1.16802	0.00963646
	NM_021021.3	SNTB1	syntrophin, beta 1 (dystrophin-associated protein A1, 59kDa, basic component 1)	1.47114	0.00452196		lnc-ZNF664-1:1	ZNF676	zinc finger protein 676	-1.26151	0.0033058		NR_102280.1	KCTD21-AS1	KCTD21 antisense RNA 1	-1.13767	0.0121714	-1.51261	0.00316901
	NM_021034.2	IFITM3	interferon induced transmembrane protein 3	1.41242	0.0030476		lnc-ZNF673-2:1	HTR5A-AS1	HTR5A antisense RNA 1	2.04729	0.0209123		NR_103767.1	LINC01311	long intergenic non-protein coding RNA 1311	1.34826	0.0124082	1.32657	0.00167703
	NM_021646.1	ZNF500		1.05379	0.0160209		lnc-ZNF687-1:1	lnc-TMEM189-UBE2V1-2		-1.48462	0.0387713		NR_104578.1			-1.83265	0.0403688	-1.6366	0.0234045
	NM_021796.3	PLAC1	placenta specific 1	1.08286	0.00514779		lnc-ZNF804A-1:3			1.33228	0.0119646		NR_108104.1	LINC01372	long intergenic non-protein coding RNA 1372	1.48026	0.00733623	1.32695	0.000995255
	NM_021973.2	HAND2	heart and neural crest derivatives expressed 2	2.02647	0.0193732		lnc-ZNF841-1:1	PPFIA2		1.18275	0.0451723		NR_109783.1			-2.93858	0.0135408	-3.96033	0.00254993
	NM_022468.4	MMP25	matrix metallopeptidase 25	-1.18363	0.043375		lnc-ZSCAN10-3:4	CDKN1A		-2.77535	0.000592196		NR_109819.1			1.3843	0.00804432	1.23294	0.000614515
	NM_022551.2	RPS18	ribosomal protein S18	1.23389	0.0250406		NM_000017.3	PSG1	pregnancy specific beta-1-glycoprotein 1	-1.33944	0.0442166		NR_110162.1			-1.02769	0.0148306	-1.54851	0.0013364
	NM_022735.3	ACBD3	acyl-CoA binding domain containing 3	-1.05932	0.00275401		NM_000029.3	lnc-DPCD-1		2.12861	0.0470062		NR_110328.1			-1.30104	0.0270737	-1.7562	0.000297241
	NM_024060.3	AHNAK	AHNAK nucleoprotein	1.48947	0.0117154		NM_000031.5	RBBP6		1.21502	0.0257076		NR_110542.1	PIK3IP1-AS1	PIK3IP1 antisense RNA 1 (head to head)	2.09435	0.00105168	2.38184	0.000384233
	NM_024581.5	FAM184A	family with sequence similarity 184, member A	1.48006	0.00458819		NM_000044.3	TRIM31-AS1	TRIM31 antisense RNA 1	-2.02594	0.0325586		NR_110570.1	LINC01412	long intergenic non-protein coding RNA 1412	1.59403	0.00310842	1.20927	0.0180769
	NM_024761.4	MOB3B	MOB kinase activator 3B	2.37159	0.03247		NM_000052.6			1.21726	0.0153302		NR_110690.1			-1.95545	0.00075847	-1.82868	0.000730959
	NM_025144.3	ALPK1	alpha kinase 1	1.09159	0.0428831		NM_000061.2	LINC01411	long intergenic non-protein coding RNA 1411	1.31544	0.0479818		NR_110739.1	CHL1-AS1	CHL1 antisense RNA 1	1.86169	0.0170745	1.85871	0.0148743
	NM_025261.2	LY6G6C	lymphocyte antigen 6 complex, locus G6C	1.1427	0.0354047		NM_000071.2	TNIP3		-2.03684	0.0357044		NR_110761.1			-1.44323	0.00890137	-1.25652	0.00884614
	NM_030625.2	TET1	tet methylcytosine dioxygenase 1	1.19887	0.0223021		NM_000096.3	CXCL8	chemokine (C-X-C motif) ligand 8	3.85766	0.0213683		NR_110861.1	RARA-AS1	RARA antisense RNA 1	1.1429	0.048612	1.348	0.0437665
	NM_030630.2	HID1	HID1 domain containing	-1.33497	0.00608578		NM_000107.2	SLC22A15	solute carrier family 22, member 15	-1.5561	0.000371565		NR_120591.1			-1.62288	0.0107645	-2.10885	0.000312202
	NM_031303.2	KATNAL2	katanin p60 subunit A-like 2	1.65734	0.0167535		NM_000120.3			-1.92062	0.0320013		NR_120593.1			-2.1676	0.00680923	-2.06464	0.0224757
	NM_032211.6	LOXL4	lysyl oxidase-like 4	1.83661	0.000509851		NM_000123.3	ZNF14	zinc finger protein 14	-1.17251	0.000543451		NR_120641.1	LINC01468	long intergenic non-protein coding RNA 1468	-2.70373	0.0121096	-2.91567	0.00892436
	NM_032296.2	FLYWCH1	FLYWCH-type zinc finger 1	-1.11253	0.0040658		NM_000125.3	PDE3B	phosphodiesterase 3B, cGMP-inhibited	1.45919	0.00402449		NR_121570.1			-1.11523	0.00344747	-1.59246	0.0217941
	NM_032367.2	ZBED3	zinc finger, BED-type containing 3	1.62459	0.00484344		NM_000134.3	CEP68		1.58592	0.00116061		NR_121620.1	LINC01605	long intergenic non-protein coding RNA 1605	-3.70654	0.000627077	-3.17727	0.0226547
	NM_032414.2	PROK1	prokineticin 1	-1.21136	0.0485638		NM_000147.4	lnc-SMG6-1		1.17972	0.0235877		NR_121636.1			1.84717	0.00651554	1.70942	0.00165261
	NM_032427.2	MAML2	mastermind-like transcriptional coactivator 2	1.0712	0.00675932		NM_000161.2	DBR1	debranching RNA lariats 1	-1.65238	0.000554566		NR_122069.1	HOXA-AS2	HOXA cluster antisense RNA 2	1.51522	0.0189984	1.42642	0.00160857
	NM_032510.3	PARD6G	par-6 family cell polarity regulator gamma	1.26159	0.024793		NM_000167.5			1.3787	0.00355167		NR_125854.1			-4.78671	0.0465934	-4.3131	0.0114769
	NM_032549.3	IMMP2L	inner mitochondrial membrane peptidase subunit 2	1.0598	0.0171833		NM_000169.2	OBSCN		1.68295	0.0363183		NR_125864.1			-1.09539	0.00781768	-1.00086	0.0208084
	NM_032550.3	AFAP1L2	actin filament associated protein 1-like 2	1.50027	0.0350726		NM_000202.6	RPS6KA5		1.62355	0.0172914		NR_126041.1			-1.47574	0.0142525	-1.52684	0.0019515
	NM_032682.5	FOXP1	forkhead box P1	-1.22708	0.0469602		NM_000204.3			-1.1681	0.0407313		NR_126355.1	LINC01389	long intergenic non-protein coding RNA 1389	3.63404	0.0390935	2.21602	0.00459719
	NM_032813.3	TMTC4	transmembrane and tetratricopeptide repeat containing 4	1.21074	0.036351		NM_000214.2			2.06678	0.0138141		NR_126379.1	LINC01033	long intergenic non-protein coding RNA 1033	-1.63508	0.00998588	-1.17085	0.048363
	NM_033133.4	CNP		1.63835	0.00357635		NM_000228.2			-3.04281	0.00603917		TCONS_l2_00000562	XLOC_l2_000399		-4.4423	0.000541898	-4.32034	4.32122e-05
	NM_033195.2	LDHAL6B	lactate dehydrogenase A-like 6B	1.40578	0.0351795		NM_000245.2	LINC00909		-1.69784	0.00110818		TCONS_l2_00001232	XLOC_l2_000910		-1.82928	0.0141142	-1.5771	0.0468385
	NM_033326.3	SOX6	SRY box 6	1.13711	0.00834587		NM_000259.3	LBH	limb bud and heart development	-1.6102	0.0120632		TCONS_l2_00007206	XLOC_l2_003992		-1.02589	0.00526384	-1.19279	0.00198821
	NM_033467.3	MMEL1	membrane metallo-endopeptidase-like 1	1.4824	0.0160905		NM_000293.2	MYO7A		1.66324	0.0321997		TCONS_l2_00009703	XLOC_l2_005198		-1.48858	0.00440649	-2.08766	0.00148649
	NM_033517.1			1.1107	0.0308588		NM_000311.3			1.29529	0.00380695		TCONS_l2_00017138	XLOC_l2_009136		-4.47408	0.0104854	-3.98205	0.00208365
	NM_033520.1	C19orf33	chromosome 19 open reading frame 33	-1.11376	0.00912934		NM_000331.4	LINC01605	long intergenic non-protein coding RNA 1605	-3.17727	0.0226547		TCONS_l2_00017422	XLOC_l2_009136		-1.39655	0.0375962	-1.34981	0.0416952
	NM_052934.3	SLC26A9	solute carrier family 26 (anion exchanger), member 9	-1.20133	0.0183139		NM_000358.2	MAMDC4	MAM domain containing 4	-2.11674	3.0374e-05		TCONS_l2_00018713	XLOC_l2_009804		2.62527	0.00563013	2.74274	0.0192489
	NM_057161.3	KLHDC3	kelch domain containing 3	1.44726	0.0431041		NM_000366.5	P4HA2		-1.23908	0.0129758		TCONS_l2_00022565	XLOC_l2_011798		1.91115	0.0330907	1.93953	0.0152124
	NM_080387.4	CLEC4D	C-type lectin domain family 4, member D	1.17494	0.0281525		NM_000367.3	XLOC_l2_005921		1.26136	0.0106931		TCONS_l2_00022637	XLOC_l2_011854		-2.34192	0.0319995	-2.06671	0.0295363
	NM_080628.1	TLDC2	TBC/LysM-associated domain containing 2	1.48772	0.0387032		NM_000395.2	ZNF320	zinc finger protein 320	-2.39907	0.000121859		TCONS_l2_00025508	XLOC_l2_013153		-2.54981	0.0223013	-1.56744	0.0130944
	NM_080746.2	RPL10L	ribosomal protein L10-like	1.42019	0.0285308		NM_000405.4	lnc-HLA-E-4		1.16395	0.0447872		TCONS_l2_00026784	XLOC_l2_013931		1.40571	0.00388546	1.50864	0.0090415
	NM_133625.4	SYN2	synapsin II	-2.25372	0.00502144		NM_000428.2	lnc-TAF15-1		-1.52196	0.018496		TCONS_l2_00029338	XLOC_l2_015206		-2.10186	0.0259786	-1.32799	0.0337144
	NM_138384.2	MTG1	mitochondrial ribosome-associated GTPase 1	1.01197	0.0136637		NM_000434.3	ZNF726		-1.24456	0.00689902		TCONS_l2_00030253	XLOC_l2_015561		1.32317	0.00409514	1.11064	0.00955084
	NM_138460.2	CMTM5	CKLF-like MARVEL transmembrane domain containing 5	1.0633	0.00250733		NM_000444.5			1.5782	0.0295353		TCONS_l2_00030259	XLOC_l2_015561		2.06044	0.0034399	1.26276	0.0051936
	NM_138735.2	NRXN1		-2.45604	0.035148		NM_000446.5			-2.37877	0.00913716		THC2506066			1.90955	0.0480257	1.56687	0.00560212
	NM_138769.2	RHOT2	ras homolog family member T2	1.21849	0.00904251		NM_000452.2	LHX4	LIM homeobox 4	-1.27754	0.00860553		THC2511093			1.9483	0.0129909	2.23747	0.000243406
	NM_139173.3	SLC9B1	solute carrier family 9, subfamily B (NHA1, cation proton antiporter 1), member 1	-1.15263	0.00648186		NM_000476.2	ABAT		1.37589	0.0110948		THC2527965			-1.53347	0.0319534	-3.04849	2.94156e-05
	NM_139209.2	GRK7	G protein-coupled receptor kinase 7	-1.85509	0.0392797		NM_000499.3	lnc-KLHL25-3		-1.46846	0.0358873		THC2638856			-2.62541	0.0193395	-2.85242	0.0226562
	NM_144644.2	SPATA4	spermatogenesis associated 4	-1.07455	0.0473131		NM_000521.3	MIR320E	microRNA 320e	-1.21677	0.0164098		THC2653958	Q7Z2X8		-2.10117	0.0106384	-2.01067	0.00123823
	NM_144725.3	TTC23L	tetratricopeptide repeat domain 23-like	-1.00077	0.00399754		NM_000522.4	LANCL3		-1.61797	0.00836167		THC2686537			-5.289	0.0409421	-4.12905	0.00711966
	NM_144727.1	CRYGN		1.21154	0.0165003		NM_000531.5	RDH10	retinol dehydrogenase 10 (all-trans)	-1.85339	0.00667176		THC2687467			2.08585	0.0118799	1.26879	0.000264016
	NM_145016.3	GLYATL2	glycine-N-acyltransferase-like 2	1.11171	0.043454		NM_000536.3	BSPH1	binder of sperm protein homolog 1	1.78394	0.0277051		THC2692397			2.25678	0.000205927	1.80375	0.00830236
	NM_145026.3	SPATS1	spermatogenesis associated, serine-rich 1	-1.12185	0.000680034		NM_000543.4			-1.5878	0.0282605		THC2755556			-2.54979	0.0119741	-1.80262	0.0328366
	NM_145109.2	MAP2K3	mitogen-activated protein kinase kinase 3	-1.16717	0.0499232		NM_000557.4	PLA2G16	phospholipase A2, group XVI	-1.41033	0.0110965		XM_001716795.2			-1.87343	0.0181048	-1.67574	0.0170937
	NM_152307.2	TRMT61A	tRNA methyltransferase 61A	-1.06361	0.00199899		NM_000567.2	MIR7-1	microRNA 7-1	1.18758	0.00874648		XM_003118532.5			-3.09408	0.00201719	-2.76374	0.00776702
	NM_152432.2	ARHGAP42	Rho GTPase activating protein 42	1.33587	0.0477363		NM_000572.2	BCLAF1	BCL2-associated transcription factor 1	-1.18678	0.0090909		XM_003403490.5			-2.31808	0.03663	-1.92062	0.0320013
	NM_152453.2	TMCO5A	transmembrane and coiled-coil domains 5A	1.40506	0.0166371		NM_000575.3	SDC1	syndecan 1	-4.4781	0.000557747		XM_003846758.2			-1.77305	0.0271651	-1.74058	0.000287061
	NM_152565.1	ATP6V0D2	ATPase, H+ transporting, lysosomal 38kDa, V0 subunit d2	-1.8412	0.0212015		NM_000578.3			1.67423	0.0163062		XM_003960108.1			-1.53714	0.036552	-1.86093	0.0028387
	NM_152745.2	NXPH1	neurexophilin 1	1.2094	0.022861		NM_000582.2			-3.12804	0.0198817		XM_003960893.3			-1.63329	0.00244937	-2.29626	0.000412325
	NM_152762.2	TSGA10IP	testis specific 10 interacting protein	-1.13419	0.0448903		NM_000584.3	AMTN		-4.97676	0.00239949		XM_005246343.1	CCNYL1		-1.11512	0.0152267	-1.16632	0.0347915
	NM_152792.2	ASPRV1	aspartic peptidase, retroviral-like 1	1.97592	0.00103191		NM_000585.4	CHAC2	ChaC, cation transport regulator homolog 2 (E. coli)	-1.95576	0.00132044		XM_005247834.2			-1.09025	0.0274629	-1.05944	0.00335138
	NM_153208.1	IQCK	IQ motif containing K	1.21506	0.026378		NM_000588.3	lnc-UBXN4-4		-1.29506	0.0173174		XM_005248428.1	IL31RA		-2.37542	0.0063419	-2.07562	0.00460773
	NM_153244.1	C10orf111	chromosome 10 open reading frame 111	1.51575	0.0248376		NM_000590.1	LARP1		-1.71147	0.00117998		XM_005249296.2			-1.43144	0.00920406	-2.03948	0.00382581
	NM_153603.3	COG7	component of oligomeric golgi complex 7	1.07529	0.041094		NM_000600.3	lnc-ZMAT4-3		-3.56244	0.0274936		XM_005250116.1			1.73376	0.00461249	1.15096	0.000222056
	NM_172207.2	CAMKK1	calcium/calmodulin-dependent protein kinase kinase 1, alpha	-1.80926	0.0171999		NM_000601.4			-4.08171	0.000152454		XM_005250365.1			-6.33581	0.0380039	-5.57719	0.00299048
	NM_175061.3	JAZF1	JAZF zinc finger 1	1.41356	0.0491355		NM_000621.4	RECK	reversion-inducing-cysteine-rich protein with kazal motifs	2.26443	0.012953		XM_005250506.2			-7.22991	0.00701757	-7.3277	0.00102121
	NM_175064.2	SPDYE1	speedy/RINGO cell cycle regulator family member E1	1.43298	0.0265091		NM_000627.3	NR4A1		2.69198	0.00403572		XM_005251383.2			2.44087	0.00178229	1.5321	0.0360562
	NM_175733.3	SYT9	synaptotagmin IX	-1.34604	0.00200603		NM_000637.3	HOMER3		-1.19056	0.00134444		XM_005251586.1			1.2874	0.0311458	1.07834	0.0272578
	NM_176821.3	NLRP10	NLR family, pyrin domain containing 10	-1.83547	0.0298166		NM_000639.2			-1.65169	0.00307621		XM_005252546.2			-1.19401	0.0237784	-1.86015	0.000998786
	NM_176884.2	TAS2R43	taste receptor, type 2, member 43	1.07539	0.0333223		NM_000660.5	PRSS1	protease, serine, 1 (trypsin 1)	-3.42171	0.0102136		XM_005252642.2			-1.62242	0.0100413	-1.97201	0.00248127
	NM_176889.2	TAS2R20	taste receptor, type 2, member 20	1.22741	0.0084423		NM_000663.4	AMN	amnion associated transmembrane protein	-1.60084	0.0421917		XM_005253344.2			-1.76043	0.00752364	-1.71946	0.00219263
	NM_178010.2	SOX5		1.14989	0.0128189		NM_000678.3	lnc-AKTIP-2		-1.45858	0.0441338		XM_005254984.1			-1.47924	0.0309378	-2.07762	8.28228e-05
	NM_178336.2	MRPL52		-1.18032	0.00136602		NM_000686.4			-1.29744	0.0191822		XM_005256321.2			-1.07219	0.0401898	-1.06346	0.00510584
	NM_182526.2	TMEM229B	transmembrane protein 229B	1.61435	0.0251484		NM_000710.3	NGFR	nerve growth factor receptor	-5.79292	0.000308443		XM_005257963.1			2.33581	0.0248832	1.98787	0.0285436
	NM_182644.2	EPHA3		1.41888	0.00271215		NM_000745.3			1.98171	0.0111846		XM_005258277.1			-1.15982	0.0154534	-1.2804	0.000406474
	NM_182761.3	FAM170A	family with sequence similarity 170, member A	1.09632	0.04624		NM_000759.3			1.47565	0.0468028		XM_005258329.1			-4.63274	0.00218688	-3.1457	0.00865918
	NM_194449.3	PHLPP1	PH domain and leucine rich repeat protein phosphatase 1	1.04365	0.0137723		NM_000772.2	CLN8	ceroid-lipofuscinosis, neuronal 8	-1.83518	0.0129712		XM_005258527.1	ZNF578		-2.01448	0.00441553	-2.76551	9.78326e-05
	NM_198178.2	MITF		2.57282	0.022839		NM_000794.3			-1.19064	5.86749e-05		XM_005259752.1	ZNF563		-1.93447	0.0413836	-1.84216	0.000428659
	NM_198531.3	ATP9B	ATPase, class II, type 9B	1.73728	0.000342688		NM_000815.4	PPIP5K2	diphosphoinositol pentakisphosphate kinase 2	-1.42899	0.0014214		XM_005260602.1			-1.02904	0.0216999	-1.12297	0.00230334
	NM_198580.1	SLC27A1	solute carrier family 27 (fatty acid transporter), member 1	1.01688	0.00156482		NM_000820.3			-1.76537	0.0111535		XM_005260771.1			1.40886	0.00559022	1.49472	0.00353878
	NM_199189.2			1.16537	0.0238163		NM_000828.4	SLITRK6	SLIT and NTRK-like family, member 6	-1.95072	0.0375635		XM_005261040.1			-1.68907	0.0316814	-1.67785	0.00132266
	NM_203390.2	RBM12B	RNA binding motif protein 12B	1.06577	0.00237409		NM_000829.3	ADAT1	adenosine deaminase, tRNA-specific 1	-1.24913	0.00226598		XM_005261139.1			-1.299	0.0217614	-1.60248	0.0176909
	NM_207371.3	SKIDA1	SKI/DACH domain containing 1	-1.09505	0.00401401		NM_000830.3			1.74324	0.00996264		XM_005261155.1	YBEY		-1.49278	0.0205723	-1.26718	0.0398621
	NR_001276.1	SNORD56B	small nucleolar RNA, C/D box 56B	1.63409	0.0306454		NM_000843.3	lnc-MRE11A-1		1.71408	0.0288974		XM_005262285.1			-3.05249	0.00913056	-3.8319	0.00829692
	NR_001298.1	HLA-DRB6	major histocompatibility complex, class II, DR beta 6 (pseudogene)	1.24363	0.037871		NM_000860.5	XLOC_l2_009804		2.74274	0.0192489		XM_005263121.2			-2.33862	0.0210409	-2.29474	0.00152512
	NR_001590.1	IFITM4P	interferon induced transmembrane protein 4 pseudogene	1.51068	0.00262369		NM_000861.3	MCF2L	MCF.2 cell line derived transforming sequence like	-1.53474	0.00339327		XM_005263511.1			1.07326	0.0434641	1.93929	0.0247498
	NR_002716	RNU2-1	RNA, U2 small nuclear 1	-1.24384	0.00352929		NM_000899.4	MIR200C	microRNA 200c	-2.88674	0.00461143		XM_005266028.1			-1.49039	0.0156996	-1.66489	0.00161016
	NR_002809.2	LINC01089	long intergenic non-protein coding RNA 1089	1.13159	0.0113197		NM_000903.2			1.77168	0.00974085		XM_005266327.2			-1.90772	0.0237627	-2.37877	0.00913716
	NR_002916.2	SNORD8	small nucleolar RNA, C/D box 8	-1.89486	0.0344461		NM_000913.4	SH3GLB1		-1.57315	7.25154e-05		XM_005266615.1			1.50102	0.0233197	1.00377	0.00436662
	NR_002954.1	SNORA12	small nucleolar RNA, H/ACA box 12	-1.3882	0.0240134		NM_000922.3	lnc-AC002365.1-1		1.69147	0.0193849		XM_005267150.1	ULBP2		-2.73198	0.0172676	-1.79788	0.0118776
	NR_003022.1	SNORA59B	small nucleolar RNA, H/ACA box 59B	1.07556	0.0455936		NM_000926.4	lnc-FST-1		1.22564	0.0189281		XM_005268055.1			-1.993	0.00808282	-1.63008	9.9857e-05
	NR_003040.2	RPL23AP64	ribosomal protein L23a pseudogene 64	1.005	0.0208402		NM_000934.3			-1.49353	0.006302		XM_005268337.1			-3.46619	0.000402365	-2.38943	0.00260056
	NR_003070.1	SNORD89	small nucleolar RNA, C/D box 89	-1.63886	0.0365031		NM_000944.4			1.27403	0.0002281		XM_005268864.1			-2.08667	0.0201422	-1.34912	0.0101655
	NR_003224.1	ZZZ3	zinc finger, ZZ-type containing 3	-1.05093	0.0177903		NM_000948.5	SLC12A8		-3.05426	0.0029824		XM_005270380.1			-1.1509	0.0261663	-1.50417	0.014111
	NR_003326.2	SNORD116-11	small nucleolar RNA, C/D box 116-11	-1.91675	7.0429e-05		NM_000958.2	lnc-WDR3-2		1.51595	0.0481636		XM_005273733.1			-1.13594	0.0101712	-1.66845	0.00863383
	NR_003666.2	SPDYE7P	speedy/RINGO cell cycle regulator family member E7, pseudogene	1.46794	0.0309533		NM_000963.3	TF	transferrin	4.7875	0.000268051		XM_005274195.1	STX3		-2.17606	0.0142649	-2.74044	0.000406834
	NR_004378.1	SNORD94	small nucleolar RNA, C/D box 94	-1.51188	0.00695081		NM_000985.4			1.16684	0.0381784		XM_005275904.1			-2.70263	0.034115	-2.27572	0.00315446
	NR_004379.1	SNORD96B	small nucleolar RNA, C/D box 96B	1.05366	0.0404135		NM_000993.4	lnc-PHGDH-2		1.4131	0.0483132		XM_005276007.1			1.4338	0.0366282	1.19115	0.0148899
	NR_004403.1	SNORD97	small nucleolar RNA, C/D box 97	-1.27513	0.00281875		NM_001001323.1	RAD51-AS1	RAD51 antisense RNA 1 (head to head)	1.31923	0.00387885		XM_005276644.1			-1.45888	0.0218282	-1.36052	0.0167529
	NR_015434.1			1.02296	0.0294569		NM_001001342.2	SNORD44	small nucleolar RNA, C/D box 44	1.66488	0.00460888		XM_006710036.1			1.86387	0.0275632	1.28807	0.0479163
	NR_023311.1	ZNF137P	zinc finger protein 137, pseudogene	-1.19473	0.0247105		NM_001001344.2	TEX9		-1.74162	0.00272712		XM_006710051.1			-2.1631	0.019281	-2.51518	0.000141189
	NR_024233.1			1.16496	0.0454724		NM_001001392.1	ALKBH8		-1.37614	0.028854		XM_006710105.1			1.77866	0.0397664	2.29253	0.00157677
	NR_024369.1	CNTFR-AS1	CNTFR antisense RNA 1	-1.07261	0.049594		NM_001001411.2	LONRF3		-1.46352	0.00828779		XM_006710132.1			2.03898	0.0263689	1.34385	0.00195973
	NR_024391.1	MIR924HG	MIR924 host gene	1.95089	0.00792403		NM_001001415.2			-1.18492	0.00615834		XM_006710166.1			1.02461	0.0243766	1.64859	0.0111181
	NR_024456.1			1.26724	0.00692392		NM_001001436.2	TPD52L1		-1.34421	0.0474625		XM_006710816.1			2.18943	0.0066696	1.19161	0.000880733
	NR_024523.1			-1.08419	0.0314049		NM_001001665.3			-2.44224	0.0469909		XM_006711999.1			-1.71481	0.0467054	-1.63149	0.000273288
	NR_026597.1	DIRC3	disrupted in renal carcinoma 3	-2.02305	0.00603491		NM_001001668.3	FBXO22		-1.67984	0.0152791		XM_006712887.1			1.83235	0.0390282	1.20478	0.00331983
	NR_026715.1	RPL13AP6	ribosomal protein L13a pseudogene 6	1.08465	0.0166921		NM_001001712.2	MIR6832	microRNA 6832	-1.75822	0.0174404		XM_006714574.1			-1.87817	0.0144314	-1.63595	0.00186782
	NR_026762.1	OLMALINC	oligodendrocyte maturation-associated long intergenic non-coding RNA	2.14036	0.000652068		NM_001001786.2	lnc-SMOC1-2		-1.23925	0.037518		XM_006715428.1			1.92356	0.0366415	1.42613	0.00111888
	NR_026939.1	CASC2	cancer susceptibility candidate 2 (non-protein coding)	1.11407	0.0315852		NM_001001788.2	SCN2A	sodium channel, voltage gated, type II alpha subunit	-3.01901	0.00474434		XM_006715446.1			-1.25276	0.0184215	-1.34359	0.00135945
	NR_026993.1			1.03275	0.0264203		NM_001001888.3	lnc-KCNE4-1		3.19362	0.0231438		XM_006715638.1			-2.60861	0.0057045	-2.66859	0.0014863
	NR_027021.1	GRIK1-AS1	GRIK1 antisense RNA 1	1.32132	0.00651972		NM_001001920.1	FAM210A	family with sequence similarity 210, member A	-1.28211	0.00579415		XM_006715999.1			1.91131	0.0104379	1.17862	0.0112426
	NR_027023.1	ASH1L-AS1	ASH1L antisense RNA 1	1.08577	0.0382001		NM_001001952.1			3.07846	0.0242603		XM_006716015.1			-1.03019	0.0291844	-1.49353	0.006302
	NR_027301.1	LINC00662	long intergenic non-protein coding RNA 662	-1.04387	0.00492836		NM_001001958.1	TMEM25		-1.6906	0.0289432		XM_006716853.1			2.04946	0.0114637	1.70079	0.0083879
	NR_027331.1	LINC00696	long intergenic non-protein coding RNA 696	-1.00902	0.0112916		NM_001001995.1	KCNAB3	potassium channel, voltage gated subfamily A regulatory beta subunit 3	1.22953	0.000754664		XM_006716875.1			1.87526	0.00901906	1.20976	0.0378364
	NR_027335.2			1.41864	0.0350854		NM_001002029.3	lnc-TMEM135-2		-2.83986	0.00455729		XM_006716905.1			-4.13955	0.00357916	-4.67016	2.64446e-05
	NR_027345.1	LINC00173	long intergenic non-protein coding RNA 173	1.88477	0.0321446		NM_001002030.1	DHX40	DEAH (Asp-Glu-Ala-His) box polypeptide 40	-1.17145	0.00685853		XM_006717030.1			-1.48129	0.0209345	-1.8666	0.0312206
	NR_027768.1			1.32921	0.0458253		NM_001002032.2	XLOC_l2_002651		-1.26267	0.00115216		XM_006717705.1			-1.06725	0.01313	-1.29701	0.000983105
	NR_028062.1	PRKY	protein kinase, Y-linked, pseudogene	1.32924	0.0248023		NM_001002036.3			1.48379	0.0235164		XM_006718012.1			1.26911	0.0144222	1.76639	0.014952
	NR_028077.1			1.10439	0.0480932		NM_001002759.1	SNORA55		1.41976	0.00429315		XM_006718219.1			1.3767	0.0149668	1.37765	0.0341253
	NR_028139.1	SPATA41	spermatogenesis associated 41 (non-protein coding)	1.00811	0.00983081		NM_001002857.1			1.55361	0.0019326		XM_006718225.1			-1.80584	0.0242239	-1.20362	0.0323806
	NR_028272.1	NEAT1	nuclear paraspeckle assembly transcript 1 (non-protein coding)	1.36955	0.0183763		NM_001002916.4	HYAL3		-1.99954	0.016518		XM_006718921.1			-1.56201	0.0470519	-1.21066	0.0198917
	NR_028370.1	PCNA-AS1	PCNA antisense RNA 1	1.41352	0.0379385		NM_001003395.1			1.56338	0.0183805		XM_006719171.1			1.20869	0.0322942	1.33961	0.0163015
	NR_029426.1			1.04634	0.0239738		NM_001003679.3	IKBIP		-1.24957	0.0281325		XM_006719177.1			1.16383	0.0258147	1.46574	0.0188314
	NR_029448.1	LINC00935	long intergenic non-protein coding RNA 935	1.17425	0.00655259		NM_001003702.2	lnc-KDM5B-1		1.69958	0.0145307		XM_006719446.1			-1.36295	0.0435897	-1.53551	0.017531
	NR_029487.1	MIR17	microRNA 17	1.2804	0.0218497		NM_001003715.3	SHCBP1	SHC SH2-domain binding protein 1	-1.35171	0.00385578		XM_006719695.1			-2.43725	0.0454401	-1.18834	0.0361219
	NR_029636.1	MIR222	microRNA 222	1.05856	0.0368892		NM_001003941.2			-1.79541	0.0455634		XM_006719983.1			-2.84053	0.00115194	-2.44881	2.56288e-05
	NR_029833.1	MIR30C1	microRNA 30c-1	1.45045	0.0279374		NM_001004023.1	PLPP4	phospholipid phosphatase 4	-1.62771	0.00374461		XM_006720683.1			-1.45248	0.0471991	-1.73508	9.18232e-05
	NR_029885.1	MIR340	microRNA 340	1.15047	0.0110455		NM_001004051.3			-1.33391	0.00511355		XM_006720992.1			1.56565	0.00672162	1.73501	7.67734e-06
	NR_030174.1	MIR494	microRNA 494	1.74579	0.0293931		NM_001004052.1	TUBB2A	tubulin, beta 2A class IIa	-1.3209	0.0174893		XM_006721286.1	SLC7A5		-1.24615	0.0332618	-1.85223	0.0148862
	NR_030297.1	MIR571	microRNA 571	1.24484	0.014835		NM_001004105.2	lnc-DBN1-2		1.34774	0.000369354		XM_006722482.1			-3.38123	0.0401478	-4.08171	0.000152454
	NR_030299.1	MIR573	microRNA 573	1.71772	0.00102313		NM_001004317.3	DHRS7	dehydrogenase/reductase (SDR family) member 7	-1.74409	0.00988142		XM_006723062.1			-1.00988	0.00992966	-1.40957	0.00288074
	NR_030302.1	MIR576	microRNA 576	2.05648	0.0321806		NM_001004333.4	lnc-PDCD11-1		1.24017	0.0247732		XM_006723413.1			-1.18347	0.0129783	-1.63313	0.00267603
	NR_030303.1	MIR577	microRNA 577	1.47537	0.0228144		NM_001004342.3	lnc-ITM2C-2		-1.55668	0.0495314		XM_006723420.1			-1.08232	0.011962	-1.12272	0.000525722
	NR_030354.1	MIR624	microRNA 624	1.02867	0.0140059		NM_001004434.1	SPZ1	spermatogenic leucine zipper 1	1.29936	0.0462833		XM_006724614.1	XAGE2B		-2.40055	0.021661	-2.10068	0.0408909
	NR_030406.1	MIR758	microRNA 758	-1.06135	0.0379556		NM_001004469.1			1.26158	0.0170063		XM_006725626.1			-1.39453	0.0330599	-2.1098	0.00145903
	NR_030411.1	MIR454	microRNA 454	2.07549	0.0185128		NM_001004470.1			-1.18834	0.0361219		XM_006726211.1	GBA		-1.7275	0.00781085	-1.74621	0.000789821
	NR_030613.1	MIR744	microRNA 744	1.27447	0.0310367		NM_001004475.1			-1.43733	0.00978995		XM_006726229.1			-4.9342	0.0481115	-3.53296	0.0152574
	NR_030618.1	MIR873	microRNA 873	1.12147	0.0447021		NM_001004688.1			-1.26015	0.0086975		XR_108818.3			-1.14597	0.0387899	-1.26015	0.0086975
	NR_031579.1	MIR2113	microRNA 2113	1.00629	0.0437174		NM_001004700.2			-1.71183	0.0393698		XR_109256.2			1.48109	0.024999	1.59192	0.0274114
	NR_031604.1	MIR1200	microRNA 1200	2.11142	0.0221168		NM_001005164.2	lnc-SMAD5-1		1.19503	0.0283291		XR_109588.4			-1.9393	0.0226946	-2.46969	0.0114607
	NR_031618.1	MIR1286	microRNA 1286	1.31272	0.00321497		NM_001005181.1	LOC101927508		-1.18132	0.0406106		XR_109712.4			2.50354	0.00239747	1.58685	0.0246681
	NR_033186.1	C1orf220	chromosome 1 open reading frame 220	1.53932	0.0250021		NM_001005186.2	C5orf46	chromosome 5 open reading frame 46	-3.50866	0.00265925		XR_109894.1			-1.19343	0.00603876	-1.44429	0.00034815
	NR_033407.1	CTSLP2	cathepsin L pseudogene 2	-1.18827	0.0145595		NM_001005187.1	KIAA1462	KIAA1462	1.41103	0.0393186		XR_110219.4			-1.97659	0.0136476	-2.4631	0.00323905
	NR_033896.1			1.10126	0.00503096		NM_001005221.2	CD44		-1.53446	0.000800101		XR_242132.1			1.88019	0.00302625	1.6814	0.0016525
	NR_033924.1	CXXC1P1	CXXC finger protein 1 pseudogene 1	1.48121	0.012556		NM_001005339.1			-1.60248	0.0176909		XR_242312.2			1.76372	0.0202308	1.39616	0.0298663
	NR_033963.1			1.02991	0.0163164		NM_001005367.2	lnc-EXOC2-1		1.41153	0.0035397		XR_242402.1			1.80011	0.021652	2.37872	0.0105931
	NR_034004.1			-1.10631	0.0351141		NM_001005463.2			1.41326	0.000610606		XR_242443.1			1.42539	0.018318	1.12903	0.00992622
	NR_034115.1	STXBP5-AS1	STXBP5 antisense RNA 1	-1.25066	0.00328639		NM_001005486.1	PLCB3	phospholipase C, beta 3 (phosphatidylinositol-specific)	-1.35061	0.000590003		XR_242718.1			-1.98483	0.0248898	-1.05862	0.0322856
	NR_036076.1	MIR3129	microRNA 3129	1.43117	0.015614		NM_001005753.2			-1.56237	0.0152447		XR_243184.1			1.9658	0.0128877	1.9421	0.00510133
	NR_036210.1	MIR4256	microRNA 4256	1.39626	0.0333597		NM_001005851.2	LRRC32	leucine rich repeat containing 32	-1.19212	0.00504778		XR_245126.1			-3.18601	0.0181204	-1.64475	0.00419
	NR_036230.1	MIR4263	microRNA 4263	1.0104	0.00638872		NM_001006624.1	SLFN12		-2.47155	0.000366151		XR_245321.1			-1.4445	0.00957527	-1.48848	0.000597195
	NR_037422.1	MIR3649	microRNA 3649	1.5565	0.0435532		NM_001006639.1	C14orf159		-1.40633	0.00665141		XR_245584.1			-4.04188	0.00322051	-3.97409	0.00712454
	NR_038291.1	LINC00707	long intergenic non-protein coding RNA 707	-1.23309	0.00887857		NM_001006666.1	lnc-MRPS18A-3		1.88379	0.0265435		XR_246017.2			2.00266	0.0322688	2.63087	0.00355678
	NR_038385.1			-1.3665	0.0229333		NM_001006932.1	ZMYM6		-1.19372	0.00406275		XR_246145.1			1.61697	0.0037279	1.0551	0.00130621
	NR_038842.1	LINC01137	long intergenic non-protein coding RNA 1137	-1.07386	0.00866601		NM_001007075.2			-1.27431	0.00621349		XR_246358.1			1.9687	0.0135938	1.07722	0.0464591
	NR_038955.1	LINC00963	long intergenic non-protein coding RNA 963	1.39632	0.00440298		NM_001007090.2			1.55869	0.0250723		XR_246962.1			-1.73591	0.00248501	-1.81603	0.00111581
	NR_039666.1	MIR4461	microRNA 4461	1.5802	0.015345		NM_001007099.2			-1.34016	0.0112196		XR_246983.2			-3.99541	0.0219626	-4.60424	0.00089593
	NR_039695.1	MIR3689E	microRNA 3689e	-1.47504	0.0091377		NM_001007176.4	LCE1B	late cornified envelope 1B	-5.11344	0.0101356		XR_247801.1			1.12856	0.0171031	1.42024	0.0446839
	NR_039696.1	MIR3689F	microRNA 3689f	-1.12558	0.0437606		NM_001007237.2	SNORD95	small nucleolar RNA, C/D box 95	2.11239	0.00400961		XR_248880.1			-1.28285	0.0137594	-1.76984	8.35398e-05
	NR_039698.2	MIR3155B	microRNA 3155b	1.16504	0.0279806		NM_001007271.1	PPP1CB	protein phosphatase 1, catalytic subunit, beta isozyme	1.55997	0.0277009		XR_252552.2			-1.76749	0.0179216	-1.1558	0.00276534
	NR_039709.1	MIR4489	microRNA 4489	1.57044	0.0395589		NM_001007534.2	ORMDL2	ORMDL sphingolipid biosynthesis regulator 2	-1.17525	0.0231922		XR_252561.1			-1.06202	0.00664151	-1.72842	0.00319721
	NR_039814.1	MIR4668	microRNA 4668	1.59214	0.00800992		NM_001007544.3			1.59686	0.00306662		XR_424053.1			-4.23705	0.00430308	-5.02664	0.000159741
	NR_039956.1	MIR4793	microRNA 4793	-1.08761	0.0189727		NM_001008.3	ACBD4		1.61393	0.000320867		XR_424060.1			-3.60643	0.00137894	-4.50736	8.80569e-05
	NR_039981.2	LINC01004	long intergenic non-protein coding RNA 1004	1.17907	0.00636343		NM_001008388.4	DDB2	damage-specific DNA binding protein 2	-1.33744	0.00325786		XR_424100.1			-3.98359	0.0417339	-4.00286	0.0023514
	NR_040582.2			1.47528	0.0136887		NM_001008493.1			1.33788	0.0367938		XR_424206.1			1.09316	0.0113216	1.01148	0.0278532
	NR_045147.1			1.14028	0.0168799		NM_001008496.3			1.38165	0.0418376		XR_425227.1			-2.56923	0.0139275	-2.00529	0.0125562
	NR_046005.1	TMCO5B	transmembrane and coiled-coil domains 5B, pseudogene	-2.24041	0.0280396		NM_001008708.2	TMEM119	transmembrane protein 119	-2.35355	0.00493568		XR_425284.1			-3.64833	0.00149431	-2.54899	0.00243797
	NR_046241.1			1.17596	0.0285605		NM_001008726.2			-1.29812	0.0189825		XR_425456.1			-1.0924	0.0263687	-1.63183	0.00557883
	NR_046572.1	ARHGEF3-AS1	ARHGEF3 antisense RNA 1	-1.28251	0.0244982		NM_001008860.2			-1.25652	0.00884614		XR_425717.1			2.09745	0.0420558	1.74932	0.0299792
	NR_046590.1	DPYD-AS1	DPYD antisense RNA 1	2.01125	0.00075115		NM_001008895.2			-1.18571	0.00194614		XR_426072.1			-1.03898	0.000523214	2.49911	0.0176904
	NR_049850.1	MIR5585	microRNA 5585	1.51797	0.0485616		NM_001009608.1	KLF9	Kruppel-like factor 9	1.65033	0.0028753		XR_426388.1			2.31175	0.0106677	1.43413	0.00496851
	NR_073465.1			2.52125	0.00242662		NM_001009880.1	LRRC16A		-1.31461	0.00690608		XR_426405.1			-2.44603	0.0103072	-1.64935	0.000674275
	NR_103790.1	LINC00581	long intergenic non-protein coding RNA 581	1.55439	0.0358813		NM_001009931.2			-1.94234	0.0161682		XR_427533.1			-1.97786	0.000586937	-1.63444	0.000950594
	NR_103862.1			1.4501	0.0458097		NM_001010892.2			-1.1686	0.0104222		XR_430599.1			-1.52641	0.0126217	-1.34016	0.0112196
	NR_104190.1	DISC1FP1	DISC1 fusion partner 1 (non-protein coding)	-1.42404	0.0247014		NM_001010897.1			2.41339	0.0105605		XR_431236.1			-4.59067	0.00285031	-4.80225	0.000470107
	NR_104595.1			-1.03536	0.0379197		NM_001010903.4	PAGE1	P antigen family, member 1 (prostate associated)	-1.67052	0.00130384		XR_432577.1			-1.56797	0.0241147	-1.44156	0.00480164
	NR_104650.1			-1.27766	0.0135103		NM_001010917.2	SEPT8		1.70086	0.00140352		XR_433547.1			1.51627	0.0278613	2.21916	0.040523
	NR_106747.1	MIR6131	microRNA 6131	1.43264	0.0205543		NM_001010927.2	LPXN		-1.87597	0.048678
	NR_106822.1	MIR6764	microRNA 6764	1.15227	0.015096		NM_001010984.2	ZNF703		-1.67875	0.000582644
	NR_106889.1	MIR6831	microRNA 6831	1.49414	0.0185381		NM_001011548.1	IFI44	interferon-induced protein 44	-1.1783	0.0320723
	NR_109774.1			1.55875	0.0264452		NM_001011666.1	DNAJB6		-1.6481	0.000530537
	NR_110013.1			1.00446	0.0442433		NM_001011709.2	CRISPLD2	cysteine-rich secretory protein LCCL domain containing 2	-5.05446	0.00185637
	NR_110182.1			-1.01653	0.000415167		NM_001012320.2			-1.19221	0.00353681
	NR_110252.1			-1.06809	0.0478706		NM_001012398.1	lnc-RPS27L-2		1.70469	0.00987686
	NR_110428.1			-1.74662	0.0134367		NM_001012417.2	CNTRL		1.76106	0.00318979
	NR_110616.1	LINC01355	long intergenic non-protein coding RNA 1355	1.11023	0.0320601		NM_001012419.2	ZNF714	zinc finger protein 714	-1.23021	0.000119442
	NR_110764.1			-1.44439	0.0306588		NM_001012727.1	MYH7B	myosin, heavy chain 7B, cardiac muscle, beta	-1.31432	0.00306575
	NR_110814.1			-1.40675	0.00713951		NM_001012728.1	lnc-CCT8-1		1.50348	0.0277688
	NR_111906.1			1.31587	0.0273939		NM_001012756.2	ZFP36	ZFP36 ring finger protein	1.28427	0.0321846
	NR_111950.1			-1.02789	0.0385982		NM_001012968.2	XLOC_l2_008409		-1.23429	0.0386197
	NR_120308.1			2.0234	0.0065201		NM_001013257.2	C12orf75	chromosome 12 open reading frame 75	-1.2416	0.04485
	NR_120414.1	LINC01049	long intergenic non-protein coding RNA 1049	1.18186	0.0081455		NM_001013631.1	GDAP1		-1.37447	0.00867095
	NR_120451.1			1.82126	0.043989		NM_001014796.1	SNORD36C	small nucleolar RNA, C/D box 36C	2.11595	0.000882891
	NR_120515.1			-1.00767	0.0414761		NM_001014975.2			-1.74799	0.033052
	NR_120614.1	SLC16A12-AS1	SLC16A12 antisense RNA 1	1.21947	0.00145881		NM_001017926.2	lnc-FAM182B-2		1.5571	0.0218949
	NR_120615.1	PLCE1-AS2	PLCE1 antisense RNA 2	-1.24754	0.00357122		NM_001017964.1			1.33961	0.0163015
	NR_120623.1			-1.04622	0.0400915		NM_001017967.3	MAPRE2		-1.93312	0.000733589
	NR_121586.1	RFX3-AS1	RFX3 antisense RNA 1	1.85818	0.0307999		NM_001017971.2	FKBP1B	FK506 binding protein 1B	2.25514	0.040243
	NR_125764.1	LINC01322	long intergenic non-protein coding RNA 1322	-2.00467	0.00709465		NM_001017973.1	MIR5188	microRNA 5188	-1.4354	0.0252903
	NR_125823.1			-1.01372	0.00384485		NM_001018009.3	ARMC6		-1.55303	0.00386379
	NR_125887.1			1.20223	0.0460607		NM_001018056.1			1.40991	0.023495
	NR_125946.1			-1.77423	0.0227526		NM_001018088.2	SH3BGRL3	SH3 domain binding glutamate-rich protein like 3	-1.30036	0.00321863
	NR_125965.1			-2.60183	0.0128892		NM_001018090.6	GUCY1B2	guanylate cyclase 1, soluble, beta 2 (pseudogene)	1.3583	0.0251942
	NR_125978.1			-1.11792	0.0040887		NM_001020825.1			-1.51163	0.0355455
	NR_126420.1	TET2-AS1	TET2 antisense RNA 1	-2.60678	0.00908709		NM_001023561.2	CXorf21	chromosome X open reading frame 21	-1.44943	0.000821487
	NR_126499.1			-2.54947	0.0083105		NM_001024215.1	MCOLN1	mucolipin 1	-1.62527	0.00694745
	TCONS_l2_00000030	XLOC_l2_000018		-1.33756	0.045157		NM_001024216.1	lnc-IL5RA-6		3.68942	0.00394964
	TCONS_l2_00000291	XLOC_l2_000217		1.41993	0.0108109		NM_001024383.1	SPP1		-2.53431	0.00140637
	TCONS_l2_00001282	XLOC_l2_000945		1.39499	0.0433851		NM_001024593.1	TMEM52B		1.45493	0.0473717
	TCONS_l2_00002992	XLOC_l2_001559		1.68302	0.00929683		NM_001024596.2	SSPO		1.89594	0.00950728
	TCONS_l2_00003144	XLOC_l2_001664		1.5186	0.0175619		NM_001024736.1	MDM4		1.49632	0.00358216
	TCONS_l2_00004688	XLOC_l2_002423		1.59634	0.0394182		NM_001024807.1	MYO7A		1.56926	0.0235176
	TCONS_l2_00006718	XLOC_l2_003627		-1.18677	0.0471925		NM_001025100.1			-3.12561	0.00251074
	TCONS_l2_00007207	XLOC_l2_003992		1.49981	0.00047463		NM_001025242.1	PTP4A1	protein tyrosine phosphatase type IVA, member 1	-1.32427	0.00255942
	TCONS_l2_00007673	XLOC_l2_004157		-3.64061	0.0207611		NM_001025598.1	LINC01060		-1.31387	0.0341557
	TCONS_l2_00008608	XLOC_l2_004640		2.19819	0.0111956		NM_001031666.1	TRAF1		2.23368	0.0208896
	TCONS_l2_00008915	XLOC_l2_004840		-2.02757	0.0280591		NM_001031681.2	HACD2	3-hydroxyacyl-CoA dehydratase 2	-1.30217	0.0119146
	TCONS_l2_00008962	XLOC_l2_004854		1.09693	0.0132751		NM_001031683.3	lnc-PLEKHA8-1		1.99357	0.0157044
	TCONS_l2_00009502	XLOC_l2_004898		2.08226	0.00367291		NM_001031689.2			-1.3015	0.0104303
	TCONS_l2_00011430	XLOC_l2_006173		1.32833	0.0396789		NM_001031692.2	PTGES2-AS1	PTGES2 antisense RNA 1 (head to head)	3.3169	0.00214866
	TCONS_l2_00012839	XLOC_l2_006902		-2.05392	0.00145946		NM_001031694.2			1.26893	0.0388157
	TCONS_l2_00013442	XLOC_l2_007178		-3.59721	0.0342942		NM_001031701.2	CPT1A	carnitine palmitoyltransferase 1A (liver)	-1.57082	0.0021324
	TCONS_l2_00013792	XLOC_l2_007427		-1.50952	0.000856536		NM_001031714.3			1.20329	0.00961556
	TCONS_l2_00014564	XLOC_l2_008009		1.01661	0.0445595		NM_001031717.3	MPHOSPH6	M-phase phosphoprotein 6	-1.48549	0.0278831
	TCONS_l2_00017137	XLOC_l2_009135		1.51972	0.0147062		NM_001031720.3			-1.34219	0.0220874
	TCONS_l2_00018166	XLOC_l2_009302		-1.16903	0.0195992		NM_001031743.2	CDC23		-1.17759	0.0458752
	TCONS_l2_00018877	XLOC_l2_009899		1.53319	0.0333823		NM_001031801.1	MAPK8IP2		-1.69983	0.0185456
	TCONS_l2_00021455	XLOC_l2_011399		-1.17767	0.0444022		NM_001031834.1	DNAJC10		-1.60334	0.00255743
	TCONS_l2_00021471	XLOC_l2_011407		1.79499	0.0165112		NM_001031847.2	SNORD48	small nucleolar RNA, C/D box 48	2.68971	0.00233055
	TCONS_l2_00022831	XLOC_l2_011987		1.5435	0.0185394		NM_001033047.2	lnc-TSPY10-2		1.6862	0.00364484
	TCONS_l2_00024638	XLOC_l2_012899		1.07052	0.0434524		NM_001033554.2	XLOC_l2_011798		1.93953	0.0152124
	TCONS_l2_00024960	XLOC_l2_013151		1.68842	0.0224034		NM_001033559.2	lnc-OTOGL-1		-1.49959	0.0236672
	TCONS_l2_00024971	XLOC_l2_013153		-1.11277	0.00328347		NM_001034915.2	PLCB1		-1.29422	0.0348058
	TCONS_l2_00025938	XLOC_l2_013448		-1.75751	0.00448477		NM_001036.4	lnc-HDAC9-2		1.24296	0.0361311
	TCONS_l2_00026731	XLOC_l2_013910		1.81953	0.0061981		NM_001037343.1			1.48637	0.0434954
	TCONS_l2_00027342	XLOC_l2_013808		1.16599	0.0226325		NM_001037500.1	CST7	cystatin F (leukocystatin)	-3.45109	0.0027542
	TCONS_l2_00028790	XLOC_l2_014830		1.65882	0.012273		NM_001039140.2	DOK1	docking protein 1	1.21341	0.021068
	TCONS_l2_00029085	XLOC_l2_015039		1.33579	0.0466725		NM_001039457.2	PHACTR4	phosphatase and actin regulator 4	-1.16992	0.0294212
	TCONS_l2_00029272	XLOC_l2_015160		1.37873	0.0217258		NM_001039464.3			-1.19547	0.0101068
	TCONS_l2_00030371	XLOC_l2_015632		-2.46669	0.00992806		NM_001039492.2	ALKBH8	alkB homolog 8, tRNA methyltransferase	-1.48096	0.0362868
	TCONS_l2_00030397	XLOC_l2_015641		1.7119	0.00232951		NM_001039570.2	LINC00221	long intergenic non-protein coding RNA 221	-1.75383	0.00524512
	TCONS_l2_00030536	XLOC_l2_015760		1.11255	0.0145434		NM_001039617.1	CYP2C18	cytochrome P450, family 2, subfamily C, polypeptide 18	1.57415	0.0480395
	TCONS_l2_00030641	XLOC_l2_015855		1.17276	0.00716113		NM_001039703.5			-1.39424	0.0217195
	TCONS_l2_00030864	XLOC_l2_015828		1.19159	0.0268458		NM_001039706.2	KRTAP19-7	keratin associated protein 19-7	1.32801	0.0214861
	THC2471881			1.09729	0.0119853		NM_001039780.3	NUFIP2	nuclear fragile X mental retardation protein interacting protein 2	1.34291	0.00773619
	THC2493633			2.33692	0.0291457		NM_001039844.2	SLC25A41	solute carrier family 25, member 41	1.6608	0.00603976
	THC2536988			1.27094	0.030405		NM_001039886.3	SPOCD1		-1.66047	0.00758878
	THC2540947			1.26499	0.0434666		NM_001039891.2	EXOC7		-1.17491	0.000498883
	THC2542877			1.54413	0.0150812		NM_001039966.1			-4.14372	0.00101018
	THC2565613			1.91177	0.0257083		NM_001040071.1	LINC00702		-3.46495	0.00194744
	THC2577566			-1.011	0.0030172		NM_001040084.2	SERPINE1	serpin peptidase inhibitor, clade E (nexin, plasminogen activator inhibitor type 1), member 1	-3.80654	0.0214522
	THC2581701			1.72854	0.0306403		NM_001040134.1			-1.21066	0.0198917
	THC2633659			2.43739	0.0197541		NM_001040194.1	GDA		1.26987	0.036952
	THC2634132			-1.16336	0.0107884		NM_001040440.2	SPHK1		-1.23742	0.0196165
	THC2652934			2.5447	0.00132699		NM_001040448.2	lnc-ITGAL-1		1.61277	0.00194473
	THC2659602			1.112	0.0297275		NM_001040663.2	HPCAL1		-1.36399	0.0316387
	THC2667604			-1.01502	0.00847727		NM_001040666.1	CBS	cystathionine-beta-synthase	1.70974	0.0440885
	THC2711903			1.33718	0.0142633		NM_001040697.2	C10orf32		-1.38554	0.0199689
	THC2719035			1.06143	0.0157689		NM_001040875.2			1.59677	0.00455053
	THC2759637			1.68991	0.00201617		NM_001040876.1	ICMT		-1.25532	0.00918172
	THC2773189			-1.15975	0.029432		NM_001042452.1	MIR4472-1	microRNA 4472-1	1.65542	0.0348747
	XM_003960735.2			1.19776	5.54563e-05		NM_001042474.2			-1.33338	0.00443304
	XM_005245125.1			1.04058	0.00479539		NM_001042481.2	ZNF799	zinc finger protein 799	-1.8097	0.00127929
	XM_005245453.1	NUCKS1		1.02161	0.00534674		NM_001042507.3	DST		-1.41804	0.0248356
	XM_005247671.2			1.03949	0.00982537		NM_001042552.2	PLXNA4		-1.8423	0.00144932
	XM_005248852.1			-2.31212	0.0393754		NM_001042555.2	BAZ2A	bromodomain adjacent to zinc finger domain 2A	-1.36936	0.0149696
	XM_005250599.1			1.14712	0.00858052		NM_001042595.2	CCNC	cyclin C	-1.16942	0.00109763
	XM_005252207.1			-1.08824	0.0154215		NM_001042599.1	VGF	VGF nerve growth factor inducible	-1.3212	0.000664937
	XM_005254038.2			1.75347	0.0201067		NM_001042632.2			-1.1777	0.00535204
	XM_005255261.1			1.0789	0.0332797		NM_001042780.2	SEC31B	SEC31 homolog B, COPII coat complex component	1.5264	0.000937085
	XM_005256211.1			-2.33817	0.00132552		NM_001044387.1	UEVLD		-1.20072	0.0107201
	XM_005256799.2			-1.02915	0.0147043		NM_001045556.2	FMNL2	formin like 2	-1.8339	0.0196402
	XM_005257749.2			-1.08771	0.0101831		NM_001047.2	lnc-GTF2B-2		1.72793	0.0276502
	XM_005258697.1			-1.08758	0.0242066		NM_001047980.2	IL18R1		-1.22853	0.0417654
	XM_005265526.2			1.67697	0.00840649		NM_001048200.2	RFX3		1.20435	0.00458251
	XM_005266192.1			1.90632	0.0039128		NM_001069.2	ZNF480		-1.53532	4.09913e-05
	XM_005266416.2			3.1366	0.0121204		NM_001076552.2	LCMT1-AS2	LCMT1 antisense RNA 2	1.5294	0.00176586
	XM_005266650.1			1.09205	0.0235909		NM_001076674.1	SIK1	salt-inducible kinase 1	-1.3999	0.047467
	XM_005270689.2			1.51578	0.00953492		NM_001076675.2			-1.16662	0.00533206
	XM_005273619.2			-1.41392	0.0211339		NM_001076678.2	lnc-PARVA-1		1.29403	0.0117607
	XM_005274376.2			1.51203	0.0181286		NM_001076781.1	WWC2-AS2	WWC2 antisense RNA 2	1.51029	0.010658
	XM_005274426.1			-1.33374	0.0256066		NM_001077180.2	KIAA0319L		1.55121	0.00356033
	XM_005275729.1			1.91185	0.00161635		NM_001077242.1	lnc-PCDH19-1		-2.39873	0.0016793
	XM_005275895.1			-1.84573	0.048649		NM_001077497.2	lnc-ASB15-1		1.31355	0.0434372
	XM_005276365.2			1.05183	0.0363664		NM_001077511.1	ZNF391	zinc finger protein 391	-1.29831	0.000278672
	XM_005276430.1			1.97845	0.00152692		NM_001077639.1			1.6898	0.00395609
	XM_005277400.1			1.17828	0.0347999		NM_001077665.2			-1.35517	0.0140913
	XM_006709933.1			-1.49293	0.0493351		NM_001078174.1	SLC20A2		-1.18424	0.00802847
	XM_006709966.1			-1.75995	0.0105507		NM_001079536.1	CDH1	cadherin 1, type 1	-1.46715	0.00105375
	XM_006709977.1			-1.02293	0.0176566		NM_001079537.1			-1.17533	0.0256803
	XM_006710007.1			-2.08354	0.000321842		NM_001079815.1	lnc-RIOK1-2		1.68402	0.0129657
	XM_006710052.1			1.3338	0.0363504		NM_001080392.1			1.54497	0.012776
	XM_006710243.1			1.16923	0.0314088		NM_001080404.2			-1.4869	0.0348137
	XM_006710781.1	PTGFR		-2.60232	0.0233844		NM_001080411.1	OR10T2	olfactory receptor, family 10, subfamily T, member 2	1.24007	0.0235191
	XM_006710978.1			1.16876	0.0107389		NM_001080414.3	MBP	myelin basic protein	2.20535	0.0237356
	XM_006712141.1			1.26119	0.0247157		NM_001080458.1			-1.99848	0.0224976
	XM_006713514.1			1.36478	0.0253908		NM_001080462.1	LINC01198		1.6802	0.0385283
	XM_006715699.1			1.13468	0.012036		NM_001080467.2			-2.88996	0.00176534
	XM_006715804.1			-2.20523	0.0325234		NM_001080493.3	lnc-CLGN-2		1.61869	0.0209959
	XM_006716906.1			-1.65952	0.0354866		NM_001080539.1	MSR1		1.27598	0.0301862
	XM_006719800.1			1.08111	0.00661544		NM_001080826.2	C8orf4	chromosome 8 open reading frame 4	3.10893	0.0260572
	XM_006719808.1			-1.68186	0.0147644		NM_001080855.2	SNORD72	small nucleolar RNA, C/D box 72	1.56477	0.0107433
	XM_006720214.1			1.05736	0.0471957		NM_001083585.2	XLOC_l2_011803		-1.44831	0.000854364
	XM_006720824.1			1.28313	0.00349203		NM_001083588.1	WIPI1	WD repeat domain, phosphoinositide interacting 1	1.58086	0.0143544
	XM_006724007.1			1.24969	0.0423402		NM_001083926.1	PXN		-1.34647	0.0020187
	XM_006724592.1			-1.03621	0.0475916		NM_001085454.1			1.27745	0.00182988
	XM_006724813.1			-1.06475	0.0390983		NM_001089.2			-4.50736	8.80569e-05
	XM_006725484.1			1.82208	0.00463426		NM_001093771.2	FBLIM1	filamin binding LIM protein 1	-1.39804	0.00600573
	XM_006725859.1			-1.10316	0.020503		NM_001097620.1	lnc-VTI1A-3		2.02656	0.0036262
	XM_006726375.1			1.09796	0.00422529		NM_001098407.1	LINC00852	long intergenic non-protein coding RNA 852	1.48419	0.000543603
	XR_108727.1			-1.74897	0.0133293		NM_001098482.1			-1.89844	0.00412196
	XR_108794			1.71523	0.00558454		NM_001098500.2	ABCB9		-1.49757	0.0157238
	XR_109944.3			1.5197	0.0190069		NM_001098504.1	ENTPD7	ectonucleoside triphosphate diphosphohydrolase 7	-1.42732	0.00112937
	XR_110530.2			1.24014	0.00999576		NM_001098525.2			-1.3241	0.0120192
	XR_111158			1.15536	0.0391911		NM_001098614.2	ILDR1		1.24881	0.0143925
	XR_133034	EDNRB-AS1		1.99907	0.0135283		NM_001098632.2			-1.24903	0.000736682
	XR_133208	KIRREL-IT1		1.40534	0.0344355		NM_001098634.1	TMEM202	transmembrane protein 202	1.45306	0.0350879
	XR_158862.2			1.08479	0.0209997		NM_001098721.1	RAX	retina and anterior neural fold homeobox	-1.16991	0.0168251
	XR_241101.1			1.69083	0.0328144		NM_001098802.1	PTPRCAP	protein tyrosine phosphatase, receptor type, C-associated protein	1.2518	0.00231193
	XR_241146.2			-1.34953	0.022513		NM_001099219.1	ZNF665	zinc finger protein 665	-2.03942	0.00213831
	XR_241816.1			1.00116	0.0467311		NM_001099437.1	TMEM106C		-1.59034	0.000706277
	XR_241982.1			-1.38835	0.00305122		NM_001099640.1	LOC283485		-3.08416	0.00165776
	XR_242221.1			1.10904	0.00250363		NM_001099653.1			-1.24972	0.000214063
	XR_242334.2			-1.39392	0.00192291		NM_001099666.1	KIF3C	kinesin family member 3C	-1.59215	0.0145785
	XR_242425.1			1.67271	0.0313147		NM_001099691.2	ZNF732	zinc finger protein 732	-1.29719	0.000250301
	XR_242681.2			1.44234	0.0236403		NM_001099693.1	LINC01412	long intergenic non-protein coding RNA 1412	1.20927	0.0180769
	XR_242914.1			2.2138	0.0387707		NM_001099783.1			-1.34883	0.00121412
	XR_242922.2			1.33788	0.048531		NM_001100164.1			-1.21848	0.00192907
	XR_243342.1			-2.27291	0.0361107		NM_001100409.1			-1.37382	0.0115334
	XR_243357.1			2.22583	0.0355744		NM_001100420.1	MAL2	mal, T-cell differentiation protein 2 (gene/pseudogene)	-1.79902	0.0114494
	XR_243443.1			-1.0253	0.00626786		NM_001100422.1	OR4F29	olfactory receptor, family 4, subfamily F, member 29	1.31887	0.0126669
	XR_243591.1			1.15854	0.0138422		NM_001100431.1	lnc-UXS1-2		1.63666	0.00769954
	XR_243735.2			1.1247	0.0255993		NM_001100588.1	SAMD9L	sterile alpha motif domain containing 9-like	-1.77174	0.00585595
	XR_243738.2			1.02727	0.0375397		NM_001100607.2	lnc-CTD-2523D13.1.1-5		1.35542	0.0361931
	XR_244341.1			-1.33033	0.0376367		NM_001100622.2	lnc-SLC38A8-2		1.81982	0.0033331
	XR_244541.2			-1.03154	0.0258664		NM_001100829.2			-1.18468	0.00300848
	XR_244679.2			1.22526	0.0346409		NM_001101311.1	SPINK1	serine peptidase inhibitor, Kazal type 1	-3.84183	0.00129521
	XR_244743.1			1.6031	0.0113642		NM_001102470.1	SWAP70		-1.38515	0.00264798
	XR_245039.1			-2.78335	0.0195373		NM_001102594.1	lnc-LSMD1-1		1.47069	0.00408411
	XR_245444.1			1.66832	0.0412256		NM_001103.3	SERPINA3	serpin peptidase inhibitor, clade A (alpha-1 antiproteinase, antitrypsin), member 3	1.6717	0.0199088
	XR_245753.1			-1.83469	0.0462566		NM_001103167.1	lnc-C10orf125-1		1.43326	0.0158911
	XR_246076.1			1.02056	0.0445771		NM_001103184.3			-1.3933	0.0270952
	XR_246367.1			1.51675	0.00521862		NM_001104.3	LRRCC1	leucine rich repeat and coiled-coil centrosomal protein 1	-1.5832	0.00182135
	XR_246513.2			-1.47801	0.0178716		NM_001105203.1	NPM1		-1.41564	0.00275596
	XR_247292.1			1.40731	0.030622		NM_001105208.2	MSRA		-1.38591	0.0128019
	XR_248515.2			1.27697	0.0153966		NM_001105515.2			-1.45674	0.00703826
	XR_248593.1			1.17477	0.047396		NM_001105569.1	FMN1	formin 1	-1.20664	0.00118692
	XR_248742.1			1.33407	0.0399569		NM_001105572.1			1.21571	0.0407373
	XR_250126.1			1.22969	0.0146407		NM_001109809.2	HOXA2	homeobox A2	1.44192	0.026022
	XR_250834.2			1.07145	0.0124564		NM_001110219.2	PLXNA2	plexin A2	-2.70904	0.0178808
	XR_424048.1			1.12472	0.0238109		NM_001110503.2	ZNF30		-1.3684	0.00264199
	XR_424086.1			1.09513	0.0345412		NM_001111018.1			-1.96797	0.0223058
	XR_424135.1			-1.11127	0.0404709		NM_001111034.1	ITGA2	integrin alpha 2	-2.00148	0.0123371
	XR_424252.1			1.29504	0.0280166		NM_001111101.1	lnc-FAM105B-2		1.52383	0.0392678
	XR_424264.1			1.22438	0.0278976		NM_001112717.2			-2.10885	0.000312202
	XR_424354.1			1.84138	0.0250159		NM_001112726.2			2.52531	0.00031363
	XR_424477.1			-1.57186	0.0474221		NM_001113347.1	RASAL2		-1.65485	0.00907974
	XR_424515.1			2.06729	0.0177954		NM_001114099.2	ZNF148	zinc finger protein 148	-1.20782	0.00157565
	XR_424655.1			1.9345	0.0312062		NM_001114171.1	NRG1		-1.47141	0.0185607
	XR_424934.1			-1.1089	0.0208329		NM_001114396.1	SNORD38A	small nucleolar RNA, C/D box 38A	1.193	0.00781942
	XR_425076.1			-1.0465	0.0200052		NM_001115116.1	lnc-PHLPP2-1		1.629	0.0463847
	XR_425106.1			1.35362	0.00666992		NM_001116.3	FLJ36777		1.55346	0.0312185
	XR_425108.1			-1.06029	0.040827		NM_001122671.1			1.44004	0.0143789
	XR_425118.1			1.06101	0.0158378		NM_001122824.1	CNR1		-2.02885	0.00540657
	XR_425319.1			2.35633	0.0455071		NM_001124767.1	SNORD100	small nucleolar RNA, C/D box 100	1.30208	0.00263308
	XR_425433.1			1.74776	0.0198967		NM_001126054.2	DLG1		-1.61814	0.000956667
	XR_425501.1			1.56723	0.0356493		NM_001126060.1			2.07608	0.0160714
	XR_425564.1			1.15983	0.0299388		NM_001126334.1	SNORA3A	small nucleolar RNA, H/ACA box 3A	1.1704	0.0232946
	XR_425629.1			1.25703	0.0255878		NM_001126336.2	SNORA53	small nucleolar RNA, H/ACA box 53	1.25632	0.0422809
	XR_426359.1			1.30462	0.00661074		NM_001126337.1	NID1	nidogen 1	2.55571	0.000276387
	XR_426363.1			1.52165	0.0160125		NM_001127179.2	KCNMB2		1.83069	0.00130814
	XR_426811.1			-1.28472	0.0287097		NM_001127180.1	CAPG		-1.96409	0.0493802
	XR_427693.1			1.80558	0.00240875		NM_001127190.1	RNF180		1.17376	0.0238982
	XR_428417.1			1.43146	0.0209386		NM_001127453.1			1.30024	0.0305665
	XR_429274.1			1.06386	0.0484727		NM_001127460.2	C21orf91		1.54952	0.031933
	XR_429502.1			1.17599	0.0330269		NM_001127482.1	IRS2	insulin receptor substrate 2	-1.32852	0.0108967
	XR_429583.1			1.65415	0.0124692		NM_001127505.1	EPB41L2		1.37238	0.00457525
	XR_429864.1			-1.33605	0.0195881		NM_001127610.1			1.69766	0.0388061
	XR_430664.1			1.76118	0.0276915		NM_001127715.2			1.93929	0.0247498
	XR_431370.1			1.06006	0.0350405		NM_001128128.2			1.21096	0.00580637
	XR_432020.1			1.05799	0.0243727		NM_001128148.1			-1.41258	0.000130045
	XR_432025.1			-1.79328	0.00581292		NM_001128203.1	lnc-WDR45L-3		1.63646	0.00573919
	XR_432204.1			1.4078	0.00301849		NM_001128204.1	ZNF442	zinc finger protein 442	-1.7884	0.00306066
	XR_432662.1			1.51212	0.00563713		NM_001128215.1	lnc-STOM-1		2.52482	0.00057687
	XR_433169.1			2.87595	0.0105605		NM_001128217.1	TMEM106A		-1.20423	0.0178125
							NM_001128326.2	SLC35E3		2.13561	0.00200793
							NM_001128432.2	IBSP	integrin-binding sialoprotein	1.84781	0.0434396
							NM_001128615.1			1.35049	0.0451592
							NM_001128826.1	lnc-NFYB-1		-3.7224	0.00420016
							NM_001128930.2	RASL10A	RAS-like, family 10, member A	-1.43265	0.0136354
							NM_001129727.1			-4.80225	0.000470107
							NM_001130006.1			1.95523	0.0254694
							NM_001130009.1	EDEM1	ER degradation enhancer, mannosidase alpha-like 1	-1.26022	0.000431057
							NM_001130031.1	PLEKHM1P	pleckstrin homology domain containing, family M (with RUN domain) member 1 pseudogene	-1.30902	0.00308317
							NM_001130046.1	lnc-SH3BP4-3		-6.2094	0.000219133
							NM_001130058.1	AMIGO1	adhesion molecule with Ig-like domain 1	1.33015	0.030469
							NM_001130099.1	THNSL1	threonine synthase-like 1	-1.20448	0.00144965
							NM_001130105.1	AMACR		1.49373	0.0328293
							NM_001130140.1	lnc-MTPAP-1		1.18481	0.00346912
							NM_001130156.2	lnc-ALDH1A3-1		1.59384	0.0116665
							NM_001130442.1	HLX	H2.0-like homeobox	-1.19616	0.0285655
							NM_001130519.2	OAS2		1.46776	0.00952645
							NM_001130858.2	FRK	fyn-related Src family tyrosine kinase	-1.21631	0.010583
							NM_001130860.3			-2.03683	0.0476875
							NM_001130861.1	MIR3670-1	microRNA 3670-1	1.66763	0.0132353
							NM_001130862.1			1.38616	0.0464647
							NM_001131010.2	DISP2	dispatched homolog 2 (Drosophila)	-1.51175	0.00347517
							NM_001134437.1	lnc-SENP6-2		2.24353	0.00252151
							NM_001134440.1	GPR85	G protein-coupled receptor 85	-1.46318	0.0125539
							NM_001134450.1	MOCS2		-1.38694	0.00661536
							NM_001134473.2	CDH20		1.29776	0.000808373
							NM_001134492.1			-1.3391	0.00072046
							NM_001134665.2	CDC42EP2	CDC42 effector protein (Rho GTPase binding) 2	-1.40676	0.00960332
							NM_001134944.1	XLOC_l2_013513		-4.267	0.00476368
							NM_001135031.1			-1.34359	0.00135945
							NM_001135032.1	WFS1		-1.50671	0.00460333
							NM_001135044.1	HAUS3	HAUS augmin like complex subunit 3	-1.40455	0.00285276
							NM_001135057.2			-4.08563	0.0197498
							NM_001135147.1			2.23747	0.000243406
							NM_001135195.1	MIR21	microRNA 21	1.51075	0.00919895
							NM_001135208.1	UCHL3	ubiquitin C-terminal hydrolase L3	-1.29757	0.00466102
							NM_001135216.1			1.41213	0.034205
							NM_001135242.1	FAM63B		1.2667	0.00460131
							NM_001135554.1			-1.59246	0.0217941
							NM_001135604.1			-1.18783	0.00615996
							NM_001135670.2	CRTC1		1.61372	0.00947246
							NM_001135704.1	lnc-HDDC2-5		1.89905	0.0317867
							NM_001135726.1			1.30704	0.0363863
							NM_001135733.1	DCBLD1	discoidin, CUB and LCCL domain containing 1	-1.49275	0.0096782
							NM_001135772.1	LOC100506499		1.27349	0.00644888
							NM_001135861.2	PER1	period circadian clock 1	1.78018	0.00234313
							NM_001135920.2			1.43247	0.0409415
							NM_001135940.1	ADCY9	adenylate cyclase 9	-1.33397	0.00160226
							NM_001136001.1	TATDN3		1.579	0.0378985
							NM_001136022.2	lnc-ARHGAP26-4		2.2263	0.0135869
							NM_001136037.2	TGFBI	transforming growth factor, beta-induced, 68kDa	-1.77058	0.0127245
							NM_001136123.1			-1.58473	0.00359439
							NM_001136200.1	C8orf46	chromosome 8 open reading frame 46	-1.61301	0.0162792
							NM_001136265.1			1.47394	0.00820829
							NM_001136501.1			-1.44736	0.00215064
							NM_001137608.1	PREX2		-1.50905	0.0453337
							NM_001137674.2	ABHD3	abhydrolase domain containing 3	-1.76638	0.0096235
							NM_001142391.2	XLOC_l2_000384		2.24845	0.00260127
							NM_001142397.1	GAGE1		1.18028	0.00582176
							NM_001142401.1			-1.52828	0.00241535
							NM_001142468.2	LOC440082		1.39699	0.0107522
							NM_001142550.1	ULBP2		-1.79788	0.0118776
							NM_001142604.1	SYT11	synaptotagmin XI	-1.25217	0.000895991
							NM_001142627.1	MIR924	microRNA 924	1.62086	0.0289461
							NM_001142725.1			1.93959	0.00226349
							NM_001142857.1	EDIL3		1.75111	0.00109529
							NM_001142930.1	ZNF534		-1.30998	0.0161923
							NM_001143779.1	PTCH1	patched 1	1.55473	0.00918907
							NM_001143826.2	MIR146A		2.32296	0.00353863
							NM_001143839.3	ATXN2		3.6456	0.00301109
							NM_001143841.1			1.8637	0.0109059
							NM_001143938.1	SLCO4A1	solute carrier organic anion transporter family, member 4A1	-1.52667	0.0174659
							NM_001143943.1	RNF128	ring finger protein 128, E3 ubiquitin protein ligase	-1.37577	0.031945
							NM_001143958.1	ZNF350-AS1	ZNF350 antisense RNA 1	-1.29237	0.0453504
							NM_001143981.1	FBLIM1		-2.84505	0.0106864
							NM_001143995.1	KIAA1841		-2.24302	0.000129116
							NM_001143996.1	LAMB3	laminin, beta 3	-2.44478	0.0112747
							NM_001144.5	ZNF563	zinc finger protein 563	-1.50468	0.030557
							NM_001144034.1	Q7Z2X8		-2.01067	0.00123823
							NM_001144063.1	MIR4320	microRNA 4320	2.05588	0.00527074
							NM_001144073.1	SUGT1P3	SGT1 homolog, MIS12 kinetochore complex assembly cochaperone pseudogene 3	-1.26714	0.000736519
							NM_001144769.2	LINC01116		-1.87792	0.00933665
							NM_001144822.1			1.95996	0.00557437
							NM_001144830.2	ZNF594		-2.22748	0.0182708
							NM_001144881.1	lnc-ZSCAN10-3		2.24184	0.00267638
							NM_001144884.1	UCHL3		-1.37479	0.00177884
							NM_001144889.1			-2.47765	0.00198932
							NM_001144955.1	KREMEN1	kringle containing transmembrane protein 1	1.51651	0.0258077
							NM_001145031.1	MIR3162	microRNA 3162	-1.57091	0.0158784
							NM_001145044.1	lnc-C15orf41-3		2.30625	0.012933
							NM_001145132.1	RRAD		-2.4081	0.00972046
							NM_001145199.1	MIR4695	microRNA 4695	1.44024	0.0293242
							NM_001145206.1	CLYBL		2.93026	0.0302499
							NM_001145250.1	NBPF10	neuroblastoma breakpoint family, member 10	-1.20748	4.01791e-05
							NM_001145265.1	MIR4289	microRNA 4289	1.50835	0.0360647
							NM_001145312.1	LOC100129721		1.40098	0.0281895
							NM_001145343.1	PTAR1	protein prenyltransferase alpha subunit repeat containing 1	1.37127	0.00195256
							NM_001145353.1			-1.45321	0.0118818
							NM_001145414.2	CAPN11	calpain 11	-1.27432	0.0344193
							NM_001145434.1	lnc-HRH3-1		2.13359	0.0472484
							NM_001145442.1	lnc-SSTR4-4		1.3371	0.0034488
							NM_001145650.1			1.728	1.13858e-05
							NM_001145664.1	BACH1		1.63768	0.0119493
							NM_001145710.1	ANKEF1		-2.1839	0.00346973
							NM_001145715.1	TRIML2	tripartite motif family like 2	-2.72055	0.0149227
							NM_001145721.1			-1.37629	0.0390355
							NM_001145770.2	LINC00870		3.12241	0.0411798
							NM_001145777.1	C16orf52	chromosome 16 open reading frame 52	1.27235	0.0149676
							NM_001145839.1	lnc-JOSD1-1		1.56372	0.0365549
							NM_001145847.1			1.69251	0.0265269
							NM_001146033.1	SERPING1	serpin peptidase inhibitor, clade G (C1 inhibitor), member 1	1.29112	0.00199381
							NM_001146039.1	SNAR-D	small ILF3/NF90-associated RNA D	-1.58919	0.000979894
							NM_001146051.1	lnc-PARN-6		1.74179	0.0496798
							NM_001146068.1	SLC39A8		-1.8698	0.00301022
							NM_001146075.1	lnc-GLDN-3		1.67081	0.00787911
							NM_001146106.1	TMOD3	tropomodulin 3 (ubiquitous)	-2.21124	6.27201e-05
							NM_001146172.1	VIM	vimentin	-1.21744	0.000131116
							NM_001146175.1			1.427	0.0178125
							NM_001146257.1	BLOC1S2		-1.43317	0.00988433
							NM_001146265.1	TMEM87A		-1.1831	0.0139011
							NM_001146276.1	NEO1		-1.84464	0.00894776
							NM_001146335.2	ZNF583	zinc finger protein 583	-1.66828	0.000374701
							NM_001146699.1	ETV3		1.21183	0.0162246
							NM_001158261.1	MFHAS1	malignant fibrous histiocytoma amplified sequence 1	-1.18941	0.000491922
							NM_001159.3	MMP3	matrix metallopeptidase 3	-3.13483	0.0137704
							NM_001159293.1	DAB2IP		-1.38156	0.0015632
							NM_001159524.1	TMEM5		-1.18726	0.00260832
							NM_001159597.2	MICB		-1.71249	0.00719973
							NM_001159675.1	DEFB131	defensin, beta 131	-1.38494	0.0334401
							NM_001160002.1	DDAH2		-1.44984	0.0400273
							NM_001160184.1	lnc-FRG2-3		1.41158	0.00555374
							NM_001160224.1	NAMPT		1.92157	0.00420094
							NM_001160308.1	lnc-PRKCE-1		1.54064	0.0193241
							NM_001160419.2	C9orf43		-1.49739	0.0486021
							NM_001161364.1	ARID2		1.66683	0.00369261
							NM_001161425.1			1.92585	0.0198343
							NM_001161520.1	lnc-SMYD2-1		-1.77483	0.0433723
							NM_001161528.1	lnc-DALRD3-2		1.23995	0.0013401
							NM_001161779.1			1.98787	0.0285436
							NM_001162505.1	CFB	complement factor B	1.3666	0.0120135
							NM_001162861.1	SEPT10	septin 10	1.83731	0.0247081
							NM_001162995.2			-5.57719	0.00299048
							NM_001163278.1	lnc-CLEC18B-4		-1.49727	0.0211267
							NM_001163334.1	lnc-ANKRD30A-3		1.35299	0.0219634
							NM_001163993.2			4.08631	0.0270045
							NM_001164189.1	BEST4	bestrophin 4	1.25948	0.0326093
							NM_001164238.1	CTTN	cortactin	-2.36117	0.00800041
							NM_001164315.1	MIR6768	microRNA 6768	1.45402	0.0359533
							NM_001164317.1	RBM46		2.09707	0.00149603
							NM_001164380.1			1.41649	0.0382348
							NM_001164389.1	DNAJC3	DnaJ (Hsp40) homolog, subfamily C, member 3	-1.45507	0.00742732
							NM_001164410.1			1.17862	0.0112426
							NM_001164458.1	ZNF614	zinc finger protein 614	-1.2958	0.000697412
							NM_001164522.1	ANKRD20A12P	ankyrin repeat domain 20 family, member A12, pseudogene	-3.94925	0.00136115
							NM_001164674.1	LOC285178		-1.28373	0.0467062
							NM_001164756.1			1.37765	0.0341253
							NM_001165032.1	SDCBP2		1.47302	0.00280221
							NM_001166058.1			-1.40957	0.00288074
							NM_001166160.1	LOC101927280		-2.08452	0.0354535
							NM_001166175.1	lnc-SETD6-8		1.52151	0.006449
							NM_001166240.1	SECISBP2L		1.23826	0.0459149
							NM_001166260.1	MAP4		-1.41803	0.0103791
							NM_001166261.1			-1.29662	0.00549021
							NM_001166283.1			1.69203	0.00273966
							NM_001166373.1	lnc-SLC12A7-1		1.42313	0.0045703
							NM_001167580.1	NPTN-IT1	NPTN intronic transcript 1	1.24609	0.0213123
							NM_001167595.1			-1.2566	0.0147928
							NM_001167820.1	ZBTB16	zinc finger and BTB domain containing 16	-1.32646	0.0209494
							NM_001167903.1			1.49891	0.0489144
							NM_001167911.1	LYPD1		-4.13383	0.000840152
							NM_001167970.1	ZNF93	zinc finger protein 93	-1.16694	0.00156055
							NM_001168278.1	GSAP		1.55083	0.000899663
							NM_001170331.1	lnc-PLEKHH2-1		1.90787	0.00759609
							NM_001170406.1			1.17684	0.0367259
							NM_001170423.1	DEPDC7		1.9804	0.00997352
							NM_001170695.1	BLZF1		-1.26473	0.00225497
							NM_001170714.1	lnc-ZNF286A-1		1.41344	0.0243751
							NM_001170790.1			1.18921	0.0210664
							NM_001170820.3	lnc-ZNF177-1		1.21828	0.0178509
							NM_001171195.1			-1.5858	3.43501e-05
							NM_001171979.1	BORCS6	BLOC-1 related complex subunit 6	-1.50168	0.00989373
							NM_001171990.1	ZSCAN20		1.9442	0.0375112
							NM_001172105.1	XLOC_l2_001771		1.98173	0.00232184
							NM_001172303.1	SLCO1A2		1.35594	0.047691
							NM_001172557.1	lnc-RP1-241P17.4.1-2		-1.51982	0.0017418
							NM_001172623.1			2.21916	0.040523
							NM_001172698.1	SNORD24	small nucleolar RNA, C/D box 24	1.24163	0.0107507
							NM_001172766.2	AKR1C2		-2.10058	0.0125859
							NM_001172771.1	FOXP2		1.7623	0.0400465
							NM_001173523.1	STARD13-AS	STARD13 antisense RNA	1.96205	0.0023837
							NM_001173977.1	ALG13		1.53023	0.0147097
							NM_001173989.2	SNORA36B	small nucleolar RNA, H/ACA box 36B	1.24641	0.0317571
							NM_001174071.2	LINC01467	long intergenic non-protein coding RNA 1467	2.55028	0.042728
							NM_001174087.1	ADRA1D	adrenoceptor alpha 1D	1.25641	0.035381
							NM_001175.5	AOX1	aldehyde oxidase 1	-2.53982	0.0202234
							NM_001177381.1	lnc-RP11-293M10.1.1-1		-1.40928	0.0392241
							NM_001177663.1	PPIL6		1.40489	0.011991
							NM_001177711.1	lnc-TMEM99-4		-2.32298	0.0154525
							NM_001177948.1	UROS		-1.59055	0.00927128
							NM_001177996.1	GAS6	growth arrest-specific 6	-1.52802	0.0222175
							NM_001178003.1			-3.56517	0.00372411
							NM_001178029.1			1.479	0.0208246
							NM_001178054.1	XLOC_l2_000643		-1.94661	0.00137026
							NM_001178117.1	MIR1204	microRNA 1204	-1.3159	0.0160186
							NM_001183.5	RSBN1	round spermatid basic protein 1	1.24075	0.00758037
							NM_001184694.2	SNORD51	small nucleolar RNA, C/D box 51	1.31633	0.00877359
							NM_001184720.1	lnc-PTGES2-1		1.19692	0.0111373
							NM_001184746.1	RER1	retention in endoplasmic reticulum sorting receptor 1	-1.41587	0.00168413
							NM_001184801.1	ARMC7	armadillo repeat containing 7	-1.23922	0.00208088
							NM_001185060.1	RIMBP3C		-2.97244	0.00340824
							NM_001186.3	LINC01591	long intergenic non-protein coding RNA 1591	1.93885	0.016744
							NM_001187.1	OR6T1	olfactory receptor, family 6, subfamily T, member 1	1.21733	0.022591
							NM_001190467.1			-1.25897	0.010769
							NM_001190481.1			1.34845	0.00671001
							NM_001190708.1	RPL31		1.21968	0.040204
							NM_001190709.1	AJUBA		-1.73116	0.0144837
							NM_001190942.1	PRODH		-1.16794	0.016044
							NM_001190945.1			-2.76494	0.0256954
							NM_001190980.1	FBXO25		1.27503	0.012011
							NM_001191028.2	EIF1AY		-1.41533	0.000400723
							NM_001191056.2			-2.31713	0.0309959
							NM_001193281.1	CDKL5		-1.27827	0.00116935
							NM_001193282.2	ABHD10		-1.21235	0.0201713
							NM_001193304.2			1.4585	0.0299125
							NM_001193434.1			1.8292	0.00610902
							NM_001193489.1	ACTRT3	actin-related protein T3	-1.43445	0.0130815
							NM_001193520.1	ZNF813	zinc finger protein 813	-2.65259	6.45039e-05
							NM_001193646.1	lnc-SIK1-4		-2.46251	0.0154356
							NM_001194999.1	SNORA19	small nucleolar RNA, H/ACA box 19	1.59008	0.0261854
							NM_001195150.1	SPATA33		-1.47564	0.00420163
							NM_001195192.1			-1.62488	0.0461741
							NM_001195290.1	HBP1		1.17683	0.00985743
							NM_001195302.1	C17orf80		-1.56437	0.00735418
							NM_001195381.1	FAM120AOS		-1.31452	0.00287638
							NM_001195386.1	AOC3		1.51852	0.00345582
							NM_001195430.1			-1.97598	0.0214183
							NM_001195541.1	TEX30		-1.45686	0.0033629
							NM_001195755.1	MIR4775	microRNA 4775	-2.3025	0.0163231
							NM_001195797.1	KLK9	kallikrein related peptidase 9	-1.94357	0.0134137
							NM_001195822.1	SLC9A7P1	solute carrier family 9, subfamily A (NHE7, cation proton antiporter 7), member 7 pseudogene 1	-1.1877	0.00991868
							NM_001195831.2			-1.67785	0.00132266
							NM_001197026.1	LTBP1		-2.16721	0.0251325
							NM_001197294.1			-1.17454	0.000420556
							NM_001197320.1	ECE1		-1.42604	0.00714789
							NM_001198625.1	lnc-PML-1		-1.54965	0.0379495
							NM_001198713.1	INADL		1.78352	0.00408886
							NM_001198801.1			1.22061	0.0429802
							NM_001198805.1	CD164		-1.31201	0.00618002
							NM_001199196.1	lnc-CYorf15A.1-1		1.80398	0.0203076
							NM_001199324.1	S1PR4	sphingosine-1-phosphate receptor 4	-1.70536	0.00647419
							NM_001199505.1			-4.44581	0.00174237
							NM_001199573.1	XDH	xanthine dehydrogenase	-3.93771	0.00669296
							NM_001199621.1	ADAMTS15	ADAM metallopeptidase with thrombospondin type 1 motif 15	-2.96103	0.00178408
							NM_001199673.1	lnc-RBMY1J-1		1.86808	0.0261297
							NM_001199770.1	ACTL7A	actin-like 7A	1.19667	0.0176554
							NM_001199786.1	lnc-SLC7A6OS-1		1.2633	0.0286779
							NM_001199799.1	SHROOM3	shroom family member 3	-1.44942	0.0155359
							NM_001199814.1			1.31154	0.0404655
							NM_001199865.1			1.36319	0.0333299
							NM_001199933.1			-1.32768	0.00172281
							NM_001200.2	KIAA1217		-2.57983	0.0015414
							NM_001201334.1	LOC648570		1.47765	0.0464893
							NM_001201365.1	WDR19	WD repeat domain 19	1.66033	0.0269425
							NM_001202423.1	MIR27A	microRNA 27a	1.69787	0.0479418
							NM_001202429.1			-3.64999	0.000105921
							NM_001202431.1			1.40186	0.0286524
							NM_001202467.1	LHFPL3-AS2	LHFPL3 antisense RNA 2	1.46972	0.00111551
							NM_001202556.1	BASP1	brain abundant, membrane attached signal protein 1	-1.77339	0.0422432
							NM_001203250.1	SERHL2		1.44804	0.00681217
							NM_001204182.1	KRT13		1.77028	0.00477609
							NM_001204519.1			-1.20076	0.000427265
							NM_001204698.1	MIR425	microRNA 425	1.81862	0.0200432
							NM_001204835.1			-1.23758	0.000976239
							NM_001204838.1	SYTL5		1.17318	0.0310321
							NM_001204878.1			-1.17575	0.0151072
							NM_001205201.1			1.31987	0.004349
							NM_001205228.1	SEC11C	SEC11 homolog C, signal peptidase complex subunit	-1.39282	0.00154008
							NM_001205262.2	GRK6		1.16931	0.0113108
							NM_001206491.1	LOC100132481		1.20328	0.0205798
							NM_001206651.1	TMEM65	transmembrane protein 65	-1.83498	0.00191233
							NM_001206739.1	HIPK2		-1.38362	0.000795622
							NM_001206802.2			2.3417	0.0116978
							NM_001207005.1			-1.18857	0.00105722
							NM_001207052.1	lnc-C16orf61-2		1.3454	0.029748
							NM_001207076.1			1.39948	0.0484741
							NM_001216.2	CPA4		-7.02203	0.000879629
							NM_001220473.2			-1.3681	0.000848375
							NM_001221.3	RPL3	ribosomal protein L3	1.28334	0.010314
							NM_001226.3	FRMD4A	FERM domain containing 4A	2.09182	0.0347207
							NM_001234.4			-2.91859	0.016499
							NM_001242350.2	SULT2B1	sulfotransferase family 2B member 1	1.22855	0.0101109
							NM_001242377.1	lnc-ICOSLG-5		1.17474	0.02328
							NM_001242532.1	ART5		1.26329	0.0469168
							NM_001242575.1	CHL1		2.14538	0.0168432
							NM_001242581.1	ACP5		-1.68513	0.00335475
							NM_001242628.1	SNORD102	small nucleolar RNA, C/D box 102	3.01015	0.0243392
							NM_001242629.1			-2.4631	0.00323905
							NM_001242637.1			3.5738	0.0120382
							NM_001242704.1	ZNF431		-1.19588	0.000442492
							NM_001242773.2			-1.26773	0.0371002
							NM_001242869.1	TSC22D1		-1.45497	0.0014048
							NM_001242901.1	GOLT1A	golgi transport 1A	-1.19222	0.00914914
							NM_001242933.1	lnc-SCD-1		1.39973	0.00402783
							NM_001242946.1	SNORD32A	small nucleolar RNA, C/D box 32A	1.8565	0.00865453
							NM_001243088.1	OGDHL		2.0168	0.010997
							NM_001243194.1	lnc-NKD2-3		-2.10767	0.00542838
							NM_001243280.1	NRK		-2.0837	0.0109082
							NM_001243538.1	RPPH1	ribonuclease P RNA component H1	-1.53292	0.0112075
							NM_001243740.2	lnc-BDKRB1-1		-1.3101	0.0371682
							NM_001244038.1	lnc-KBTBD6-1		1.44434	0.00672874
							NM_001244189.1			-1.2871	0.00795563
							NM_001244193.1			1.22028	0.0371123
							NM_001244262.1			1.36005	0.0264792
							NM_001244682.1	SCG2	secretogranin II	-4.2473	0.000521924
							NM_001244698.1	FGFR1OP		-1.25131	0.0136066
							NM_001244960.1	HS1BP3		-1.30768	0.0124722
							NM_001244984.1			1.96241	0.0113068
							NM_001252273.1	LINC01372	long intergenic non-protein coding RNA 1372	1.32695	0.000995255
							NM_001253.3	AP1S2	adaptor-related protein complex 1 sigma 2 subunit	-1.26132	0.00817458
							NM_001253815.1	LRP11		-1.17884	0.00288443
							NM_001253835.1	FXYD3		1.6321	0.0264468
							NM_001254734.1			-1.23973	0.000763278
							NM_001256024.1	MIR335	microRNA 335	-1.7494	0.0365697
							NM_001256129.1	CALM1	calmodulin 1 (phosphorylase kinase, delta)	-1.25067	0.00325431
							NM_001256173.1	ACSS1	acyl-CoA synthetase short-chain family member 1	-1.26531	0.00355833
							NM_001256192.1	ZNF470	zinc finger protein 470	-1.45217	0.000632648
							NM_001256279.1	ZZZ3	zinc finger, ZZ-type containing 3	-1.48472	0.00231704
							NM_001256295.1	ACTL7B	actin-like 7B	1.56996	0.0333345
							NM_001256373.1	SLC37A2		-2.14629	0.014399
							NM_001256399.1	LMCD1		1.36797	0.0298476
							NM_001256404.1	IL21R		-1.34438	0.0242917
							NM_001256416.2	HSDL1		-1.50837	0.0103299
							NM_001256604.1	ATHL1	ATH1, acid trehalase-like 1 (yeast)	1.25862	0.0149742
							NM_001256654.1			1.47638	0.0409028
							NM_001256672.1	lnc-MBTPS2-1		1.5886	0.0305185
							NM_001256748.1	XLOC_l2_009136		-3.98205	0.00208365
							NM_001257237.1			1.76645	0.0476906
							NM_001257389.1	ZNF114		-1.62405	0.000116226
							NM_001257971.1			-1.27058	0.00390078
							NM_001258038.1	FAM8A1	family with sequence similarity 8, member A1	1.32903	0.0436269
							NM_001258280.1	lnc-HNRNPA3-1		1.54424	0.0136765
							NM_001258281.1			-1.22755	0.0206383
							NM_001258288.1	SSUH2		3.01725	0.0402836
							NM_001258351.1	XLOC_l2_010239		1.84337	0.0196225
							NM_001258357.1	NUAK1	NUAK family, SNF1-like kinase, 1	-1.58597	0.004154
							NM_001261401.1	XLOC_l2_013621		-1.25237	0.0157765
							NM_001261419.1	ZNF334		1.20214	0.0462225
							NM_001261833.1			-1.1723	0.00401858
							NM_001265597.1	TNFSF9	tumor necrosis factor (ligand) superfamily, member 9	-1.99434	7.05784e-05
							NM_001267040.1	lnc-DIAPH3-6		-1.27093	0.0369426
							NM_001267566.1	BRF2	BRF2, RNA polymerase III transcription initiation factor 50 kDa subunit	-1.51885	0.0212689
							NM_001267716.1			1.26179	0.00213742
							NM_001268.3			-1.7397	0.0074833
							NM_001270422.1			1.28066	0.0101528
							NM_001270455.1	lnc-TGFBR2-1		1.53521	0.000401312
							NM_001270482.1	CDC73	cell division cycle 73	-1.22605	0.00499931
							NM_001270491.1			1.56855	0.0374185
							NM_001270497.1			1.3877	0.0170862
							NM_001270520.1	PLEKHG4B	pleckstrin homology domain containing, family G (with RhoGef domain) member 4B	2.05338	0.00432674
							NM_001270531.1			1.69912	0.0447628
							NM_001270584.1	LINC00520	long intergenic non-protein coding RNA 520	-1.94493	0.0235228
							NM_001270875.1	GLIPR1	GLI pathogenesis-related 1	-1.65878	0.00274877
							NM_001270952.1	KLHL4	kelch-like family member 4	-1.59934	0.045981
							NM_001271602.1	GALNT8	polypeptide N-acetylgalactosaminyltransferase 8	1.54177	0.0376348
							NM_001271606.1	IKBIP	IKBKB interacting protein	-2.12111	0.00226964
							NM_001271649.1	ESF1		-1.23092	0.00215854
							NM_001271711.1			-1.18182	0.0033678
							NM_001271885.1			-1.18305	0.0371358
							NM_001271893.3	DUSP13		1.34011	0.0325137
							NM_001271899.1	IL7R	interleukin 7 receptor	-2.81268	0.0223893
							NM_001271907.1			1.40562	0.0274346
							NM_001271952.1	XLOC_l2_006166		1.17325	0.0242632
							NM_001272037.1	LGALS7B	lectin, galactoside-binding, soluble, 7B	-1.22355	0.0313242
							NM_001272069.1	ANKRD53		1.40319	0.00202867
							NM_001276366.1	STEAP2		1.4783	0.0271514
							NM_001276368.1			-1.69827	0.0111693
							NM_001276380.1	lnc-FBXO25-2		1.4271	0.0481336
							NM_001276460.1	BCCIP	BRCA2 and CDKN1A interacting protein	-1.39752	0.000369586
							NM_001277171.1	WSB1	WD repeat and SOCS box containing 1	2.59102	0.00163423
							NM_001277403.1	ASAH1		-1.18611	0.0167158
							NM_001277731.1			-1.7562	0.000297241
							NM_001277961.1	ZNF26		1.27722	0.00382772
							NM_001277971.1			1.45434	0.0340174
							NM_001278201.1	GLA	galactosidase, alpha	-1.45427	0.0285872
							NM_001278204.1			1.81028	0.0211304
							NM_001278233.1	TPRXL	tetra-peptide repeat homeobox-like	-1.58919	0.0139698
							NM_001278237.1	SERINC1	serine incorporator 1	-1.37414	0.000502889
							NM_001278310.1	KRT77	keratin 77, type II	1.3388	0.00601837
							NM_001278422.1	lnc-ZNF673-2		1.71517	0.0476675
							NM_001278502.1	lnc-EMILIN2-1		2.07637	0.0466381
							NM_001278503.1			-1.58631	0.000549793
							NM_001278505.1	XLOC_l2_013153		-1.56744	0.0130944
							NM_001278508.2	LINC01411		-1.27952	0.000377734
							NM_001278552.1	RASEF	RAS and EF-hand domain containing	-1.7288	0.0254294
							NM_001278612.1	MOS	v-mos Moloney murine sarcoma viral oncogene homolog	1.64366	0.00254645
							NM_001278613.1	SNORD123	small nucleolar RNA, C/D box 123	1.8119	0.0228038
							NM_001278629.1	ATF5	activating transcription factor 5	-1.72983	0.000184729
							NM_001278642.1	lnc-KLF7-1		2.08477	0.0342722
							NM_001278689.1			1.3088	0.00894701
							NM_001278708.1	CD72	CD72 molecule	1.53142	0.0215167
							NM_001278911.1			-2.18771	0.021944
							NM_001278921.1	IGFBP7		-1.40566	0.00928926
							NM_001278928.1			1.3072	0.0112729
							NM_001280799.1	lnc-AC110373.1-6		-1.48704	0.0206107
							NM_001281441.1	SEL1L		-1.65948	0.00386361
							NM_001281504.1	HTRA3		-1.29924	0.00202565
							NM_001281734.1	MED18	mediator complex subunit 18	-1.2127	0.0189111
							NM_001281739.1	SNORD103C	small nucleolar RNA, C/D box 103C	2.50937	0.000923186
							NM_001281769.1	lnc-MIXL1-2		1.6197	0.0201905
							NM_001281786.1			-1.19526	0.0177767
							NM_001281987.1	NLGN4Y		1.96354	0.0174512
							NM_001282.2	SNORD58A	small nucleolar RNA, C/D box 58A	1.88741	0.00634186
							NM_001282062.1	RNF112	ring finger protein 112	-1.20673	0.0483541
							NM_001282116.1	ZNF823	zinc finger protein 823	-1.38981	0.00149329
							NM_001282314.1			1.35539	0.0204237
							NM_001282359.1	lnc-OR10H1-1		-1.20088	0.0122952
							NM_001282386.1	DNPH1	2'-deoxynucleoside 5'-phosphate N-hydrolase 1	1.3746	0.00289858
							NM_001282425.1			-1.2282	0.0325201
							NM_001282431.1			-3.29967	0.0159179
							NM_001282466.1	XLOC_l2_007986		-4.10819	0.00873924
							NM_001282487.1	lnc-RP11-1105G2.3.1-2		-1.51521	0.0130193
							NM_001282625.1	FAM109A		-1.31183	0.03711
							NM_001282659.1	ZNF502		-1.26143	0.0270457
							NM_001282663.1	PVRL4	poliovirus receptor-related 4	-4.35321	0.00411836
							NM_001282668.1	ORC5		-1.55161	0.00707572
							NM_001282769.1	CCDC148	coiled-coil domain containing 148	-3.22692	0.000461137
							NM_001282986.1	lnc-RPL7L1-1		1.50078	0.00529813
							NM_001283106.1	SLC48A1	solute carrier family 48 (heme transporter), member 1	-1.37514	0.00602151
							NM_001284208.1	SEC61A2		-1.39117	0.00662328
							NM_001284230.1	GATA3	GATA binding protein 3	-2.65972	0.00204269
							NM_001284281.1			1.19849	0.0202862
							NM_001284282.1	lnc-TCERG1L-1		-1.81284	0.000661944
							NM_001284301.2			1.8251	0.0238709
							NM_001286094.1	lnc-FITM2-1		-1.17269	0.00139858
							NM_001286106.1	PCDHB7	protocadherin beta 7	-1.46774	0.00293549
							NM_001286116.1	NAV2		-1.66482	0.00157203
							NM_001286132.1	KIAA0586	KIAA0586	-1.59222	0.000599146
							NM_001286247.1			-1.73508	9.18232e-05
							NM_001286352.1	lnc-ZBTB25-1		2.91032	0.0141028
							NM_001286361.1			-1.63176	0.00994386
							NM_001286373.1	XLOC_l2_011793		1.18924	0.0446111
							NM_001286377.1			1.80858	0.0240582
							NM_001286433.1	PAFAH1B2		-1.22128	0.0118415
							NM_001286445.1	LOC101060091		1.38278	0.0350243
							NM_001286449.1			-2.07708	0.00388637
							NM_001286473.1			-1.63278	0.0103694
							NM_001286503.1	lnc-CRISP2-1		1.54056	0.0138984
							NM_001286673.1			-1.3107	0.0251226
							NM_001286687.1	SLC39A5		1.2985	0.0236495
							NM_001286721.1	CCDC186	coiled-coil domain containing 186	-1.27056	0.00098726
							NM_001286734.1			1.85972	0.00539297
							NM_001286823.1	ABCC3		-2.51038	0.00526603
							NM_001286997.1	GCH1		-1.42394	0.00445229
							NM_001287346.1	KCNJ4	potassium channel, inwardly rectifying subfamily J, member 4	1.37512	0.0177083
							NM_001287438.1	GFOD1		-2.02081	0.0134938
							NM_001287501.1			1.61061	0.00467096
							NM_001287593.1	RNF6		-1.52364	0.0178347
							NM_001288732.1	lnc-KLF7-1		1.22546	0.0147772
							NM_001288749.1	LINC01450	long intergenic non-protein coding RNA 1450	1.46444	0.000712642
							NM_001288781.1			-1.20886	0.0202599
							NM_001288824.2	TWIST2		1.16351	0.0213745
							NM_001288985.1			5.38147	0.00902293
							NM_001288987.1	lnc-DCTN5-2		1.87806	0.0266254
							NM_001289123.1	XLOC_l2_015716		-1.4486	0.0387422
							NM_001289160.1			-2.04588	0.00223248
							NM_001289930.1	FAM199X	family with sequence similarity 199, X-linked	-1.17741	0.019485
							NM_001290.3	SOX30		1.78915	0.0410459
							NM_001290033.1	lnc-USP35-1		-1.38456	0.0109602
							NM_001290072.1			1.19709	0.00647753
							NM_001290318.1	CPED1		1.36305	0.00164379
							NM_001290321.2	ZNF878	zinc finger protein 878	-1.27857	8.64753e-05
							NM_001290325.1	CSTB	cystatin B (stefin B)	-1.6005	0.00206066
							NM_001290474.1	MARVELD2		-2.08969	0.0379836
							NM_001291428.1	VLDLR		-1.21668	0.00181216
							NM_001291586.1			-1.38973	0.0027364
							NM_001291746.1	FHOD3		-2.04902	0.00725427
							NM_001291822.1			-1.26104	0.0394264
							NM_001292041.1	HAUS2	HAUS augmin like complex subunit 2	-1.26815	0.00168715
							NM_001292049.1	LRAT		2.13673	0.000837538
							NM_001293634.1			-1.33684	0.0302217
							NM_001294347.1			-2.76374	0.00776702
							NM_001297619.1			-1.42503	0.00682815
							NM_001297624.1	AGT	angiotensinogen (serpin peptidase inhibitor, clade A, member 8)	-1.77606	0.0118937
							NM_001297640.1	GCNT2		-1.41089	0.0197504
							NM_001297714.1	TNAP		1.61291	0.00377177
							NM_001297734.1	CD44		-1.37053	0.00762954
							NM_001297741.1			-1.46192	0.00989719
							NM_001297752.1			-1.49305	0.0124778
							NM_001297771.1	HSP90AA2P		-1.649	0.00055621
							NM_001300727.1			-5.03195	0.00790467
							NM_001300728.1	FOSB		1.26862	0.00395755
							NM_001300759.1	LOC100130193		1.62819	0.00191075
							NM_001300815.1	ZFP2	ZFP2 zinc finger protein	-1.16537	0.00286155
							NM_001300881.1	ABCA7	ATP binding cassette subfamily A member 7	-1.25583	0.00275152
							NM_001300883.1	lnc-AP000679.2.1-1		1.19785	0.00822092
							NM_001300897.1	HSPA4L	heat shock 70kDa protein 4-like	-1.32976	0.018923
							NM_001300915.1	RNASET2		1.18985	0.0425291
							NM_001300938.1	TRIM29	tripartite motif containing 29	-2.31022	2.3418e-05
							NM_001300978.1			-1.40638	0.040163
							NM_001301195.1	OR7D2	olfactory receptor, family 7, subfamily D, member 2	1.31601	0.0233781
							NM_001301365.1			-1.63149	0.000273288
							NM_001301645.1	lnc-ARHGAP26-4		2.63449	0.0147546
							NM_001301782.1	COX20	COX20 cytochrome c oxidase assembly factor	-1.17751	0.00265279
							NM_001302461.1	IFITM1	interferon induced transmembrane protein 1	3.27876	0.00465036
							NM_001302654.1	lnc-TNFRSF14-1		1.57693	0.0327012
							NM_001302797.1	KIF26B		-3.54523	0.00104864
							NM_001302884.1	lnc-NT5DC2-1		-1.33252	0.0210443
							NM_001303099	MMP1		-2.73179	0.0193972
							NM_001303104	MGAT2	mannosyl (alpha-1,6-)-glycoprotein beta-1,2-N-acetylglucosaminyltransferase	-1.40761	0.0225722
							NM_001303111			1.39921	0.00455359
							NM_001303429	PLA2G4C		-2.00882	0.0301846
							NM_001305.4			1.83465	0.0108008
							NM_001356.4	SNX1		1.21133	0.0225062
							NM_001376.4	AVIL	advillin	1.48903	0.0426618
							NM_001381.3	C12orf42	chromosome 12 open reading frame 42	1.40424	0.0481071
							NM_001382.3	ENTPD4		1.23576	0.00201828
							NM_001463.3			-1.28504	0.013125
							NM_001511.3	NTN4	netrin 4	-3.16781	0.00301946
							NM_001512.3	lnc-SNURF-3		-1.90774	0.00207706
							NM_001526.3	SNORD91B	small nucleolar RNA, C/D box 91B	1.56057	0.00172865
							NM_001533.2			-1.23566	0.000448502
							NM_001541.3	NRP2		-2.51236	0.000185734
							NM_001553.2			1.2916	0.0494695
							NM_001587.3	SLC10A3		-1.88242	0.00430262
							NM_001612.5			-1.24904	0.0164699
							NM_001628.2	FAM49A	family with sequence similarity 49, member A	-2.70156	0.000405724
							NM_001635.3	SNORD69	small nucleolar RNA, C/D box 69	2.02452	0.00476168
							NM_001636.3	ASRGL1	asparaginase like 1	-1.16715	0.0259295
							NM_001647.3	SLC22A4	solute carrier family 22 (organic cation/zwitterion transporter), member 4	-2.06583	0.0126583
							NM_001651.3	NES	nestin	-1.328	0.000372369
							NM_001655.4	APOBEC3F		-1.60224	0.00201366
							NM_001665.3	GNAL		-1.38524	0.048164
							NM_001669.3	NR3C1		-1.29855	2.82498e-05
							NM_001679.2			1.21366	0.0126476
							NM_001683.3	ZNF654	zinc finger protein 654	-1.87045	0.000570483
							NM_001692.3	LINC01021		-3.6315	0.000341325
							NM_001704.2	LTBP2	latent transforming growth factor beta binding protein 2	-1.30718	0.0284013
							NM_001710.5	EPDR1		-1.5866	0.0120936
							NM_001733.4	SCAMP3	secretory carrier membrane protein 3	-1.19075	0.0023846
							NM_001740.4	FRMD4A		3.70486	0.000234365
							NM_001782.2			1.76859	0.00318099
							NM_001788.5	C9orf3		-1.4344	0.00732344
							NM_001797.2	CDC37	cell division cycle 37	-1.87665	5.49191e-05
							NM_001819.2	HIST1H4H		-4.26232	0.000976399
							NM_001821.3	SNORD76	small nucleolar RNA, C/D box 76	1.26903	0.00942163
							NM_001823.4	C4orf33		-1.16953	0.0118648
							NM_001841.2	ZSWIM3	zinc finger, SWIM-type containing 3	-1.2628	0.0248956
							NM_001873.2	GPRC5C		-2.21658	9.95075e-05
							NM_001876.3			1.83354	0.0089926
							NM_001886.2	SCARNA17	small Cajal body-specific RNA 17	-1.19934	0.000350618
							NM_001909.4			-1.3038	0.0319682
							NM_001935.3	SCX		-2.31691	0.000230807
							NM_001938.2	ATP2B2	ATPase, Ca++ transporting, plasma membrane 2	-1.59399	0.000121395
							NM_001944.2	IGF2R	insulin-like growth factor 2 receptor	-1.29006	0.00055961
							NM_001968.3	MPV17L		1.60417	0.0431285
							NM_001991.3			-1.28419	0.0056336
							NM_001992.3			1.21003	0.00239713
							NM_002031.2	DNAJC1	DnaJ (Hsp40) homolog, subfamily C, member 1	-1.40927	0.000173008
							NM_002053.2			-1.50506	0.00436104
							NM_002084.3	KRT79	keratin 79, type II	-1.16645	0.0127174
							NM_002089.3			-3.42233	0.00214921
							NM_002090.2	ANKRD1	ankyrin repeat domain 1 (cardiac muscle)	-4.97525	0.000663104
							NM_002137.3	TSPAN17		-1.43426	0.00335977
							NM_002140.3	GLRX3		-1.23352	0.0203765
							NM_002159.3	QRICH2	glutamine rich 2	-3.87275	0.00103672
							NM_002162.3	LOC100130463		1.37198	0.0183688
							NM_002166.4			-1.66845	0.00863383
							NM_002170.3			-1.29701	0.000983105
							NM_002192.2	LOC142937		1.84986	0.0217037
							NM_002199.3			1.41652	0.00235878
							NM_002203.3	lnc-INTS8-1		-2.42391	0.00161924
							NM_002245.3	OAS3	2'-5'-oligoadenylate synthetase 3	-1.72883	0.00571698
							NM_002254.6	ODF3B	outer dense fiber of sperm tails 3B	1.86672	0.000375763
							NM_002257.3	lnc-PRSS42-1		-2.32537	0.00667171
							NM_002271.4	NOS1AP		1.74117	0.00618511
							NM_002274.3	MIR1251	microRNA 1251	2.11594	0.0126361
							NM_002340.5	lnc-CRIPT-1		1.50242	0.0121037
							NM_002377.2	SOCS3	suppressor of cytokine signaling 3	1.73942	0.0225406
							NM_002423.3			-2.13988	0.00202475
							NM_002441.4	LINC01476	long intergenic non-protein coding RNA 1476	1.26328	0.0334515
							NM_002445.3	DYNC1I1		-1.48367	0.00214366
							NM_002497.3			1.37708	0.0228696
							NM_002514.3	AMIGO2	adhesion molecule with Ig-like domain 2	-3.26937	0.00186605
							NM_002613.4	ABCG2		-1.8412	0.0222979
							NM_002639.4			-5.02664	0.000159741
							NM_002651.2	BLOC1S1	biogenesis of lysosomal organelles complex-1, subunit 1	1.80014	0.00674266
							NM_002677.3			1.38795	0.0242931
							NM_002703.4	HNRNPA2B1	heterogeneous nuclear ribonucleoprotein A2/B1	-1.23782	0.0180675
							NM_002709.2			-1.81449	0.00412013
							NM_002710.3	APOL3		-1.50113	0.0356734
							NM_002783.2	SCG5	secretogranin V	-3.89237	0.00411336
							NM_002801.3	AP3B1	adaptor-related protein complex 3, beta 1 subunit	-1.17558	0.000112192
							NM_002839.3	TEP1		-1.30442	0.011159
							NM_002844.3	ZNF674-AS1	ZNF674 antisense RNA 1 (head to head)	1.17683	0.0404066
							NM_002871.4	ELOVL6		1.45676	0.0318933
							NM_002886.3			1.84125	0.0326396
							NM_002888.2	TACC1		-1.70697	0.00992873
							NM_002895.3			-1.33472	0.0261784
							NM_002928.3			-4.39569	0.00900235
							NM_002965.3			1.46056	0.0394697
							NM_002974.3	LINC00326	long intergenic non-protein coding RNA 326	1.9727	0.0224027
							NM_002982.3	lnc-HS3ST2-1		-1.24109	0.0249772
							NM_002991.2	TPRG1L	tumor protein p63 regulated 1-like	-1.38121	0.0143145
							NM_003023.4	SPEF1	sperm flagellar 1	-1.26307	0.0171542
							NM_003059.2	FLNB	filamin B, beta	-2.53511	7.21862e-05
							NM_003068.4	EPHB2		-2.49238	0.00653983
							NM_003081.3	BCL9L	B-cell CLL/lymphoma 9-like	-1.37539	0.0061248
							NM_003124.4			1.23192	0.0113157
							NM_003129.3			1.37285	0.00263977
							NM_003247.3			1.45397	0.0190551
							NM_003253.2	IGF2BP3	insulin-like growth factor 2 mRNA binding protein 3	-1.65788	0.000313659
							NM_003255.4	GALNT12	polypeptide N-acetylgalactosaminyltransferase 12	-1.54991	0.0316546
							NM_003259.3	TMEM184A		-1.70337	0.0118823
							NM_003265.2			2.44415	0.017764
							NM_003266.3	CHRDL1		2.29653	0.0387086
							NM_003278.2			1.75309	0.0286456
[truncated: 1,837 more rows]
